# Supplementary material for: Identification of TUBB2A by quantitative proteomic analysis as a novel biomarker for the prediction of distant metastatic breast cancer
Source: Clin Proteomics. 2020 May 24;17:16. doi: 10.1186/s12014-020-09280-z (PMC7247212; doi:10.1186/s12014-020-09280-z)
Supplement: Supplementary file 1 — Additional file 1: Table S1. Clinical information on patients. Clinical information on all 36 patients is listed. [file 12014_2020_9280_MOESM1_ESM.xlsx]

## Sheet: Sheet1
Additional File 2: Table S1. Clinical information on patients. Clinical information on all 36 patients is listed.
The pooled sample set	Sample ID	Case	Sex	Age	Molecular subtype	Date of sample collection (year)	Observation period (years)	Distant metastasis-free period (years)	Date of distant metastasis (year)	Lymph node metastasis	Organ of distant metastasis	Tumor content (%)	Tumor-infiltrating lymphocytes (%)	Surgical therapy	Chemothraphy	Radiation therapy
	S-1D	Dis-meta	F	56	HER2	2007	12	x	2009	no	bone	75	1	mastectomy	FAC #6	no
	S-2D	Dis-meta	F	35	TNBC	2007	12	x	2008	yes	lung	65	3	quadrantectomy	AC #4, Taxol #4	no
	S-3D	Dis-meta	F	37	Luminal	2008	11	x	2012	no	bone	60	1	mastectomy	FAC #6	no
	S-4D	Dis-meta	F	39	TNBC	2008	11	x	2010	yes	lung	70	1	mastectomy	AC #4, Taxol #4	yes
	S-5D	Dis-meta	F	56	TNBC	2009	10	x	2011	no	lung	80	2	quadrantectomy	FAC #6	yes
	S-6D	Dis-meta	F	41	HER2	2009	10	x	2010	yes	bone	80	2	mastectomy	no	yes
	S-7D	Dis-meta	F	43	Luminal	2009	10	x	2016	yes	bone	70	1	quadrantectomy	AC#4	yes
	S-8D	Dis-meta	F	31	HER2	2010	9	x	2011	no	bone	85	3	quadrantectomy	TCH#6,	yes
	S-9D	Dis-meta	F	48	Luminal	2009	10	x	2011	yes	brain	65	1	mastectomy	AC #4, genexol #4	yes
	S-1ND	Non-dis-meta	F	55	HER2	2006	13	13	x	no	no	75	3	mastectomy	no	no
	S-2ND	Non-dis-meta	F	50	Luminal	2008	11	11	x	yes	no	55	1	mastectomy	AC #4, docetaxel #2	no
	S-3ND	Non-dis-meta	F	59	HER2	2008	11	11	x	yes	no	80	1	mastectomy	AC #4	no
	S-4ND	Non-dis-meta	F	39	Luminal	2008	11	11	x	yes	no	60	5	mastectomy	AC #4, genexol #4	yes
	S-5ND	Non-dis-meta	F	50	TNBC	2007	12	12	x	yes	no	70	1	mastectomy	AC #4, Taxol #4	yes
	S-6ND	Non-dis-meta	F	43	HER2	2006	13	13	x	yes	no	80	1	quadrantectomy	FAC #6	yes
	S-7ND	Non-dis-meta	F	31	TNBC	2008	11	11	x	yes	no	65	1	mastectomy	AC #4, Taxol #4	yes
	S-8ND	Non-dis-meta	F	40	TNBC	2007	12	12	x	yes	no	60	5	mastectomy	AC #4, Taxol #4	yes
	S-9ND	Non-dis-meta	F	45	Luminal	2008	11	11	x	yes	no	80	1	mastectomy	AC #4, Taxol #4	yes
The individual sample set	Sample ID	Case	Sex	Age	Molecular subtype	Date of sample collection (year)	Observation period (years)	Distant metastasis-free period (years)	Date of distant metastasis (year)	Lymph nyesde metastasis	Organ of distant metastasis	Tumor content (%)	Tumor-infiltrating lymphocytes (%)	Surgical therapy	Chemothraphy	Radiation therapy
	S-10D	Dis-meta	F	41	HER2	2006	13	x	2008	yes	bone	90	3	quadrantectomy	AC #4, Taxol #4	yes
	S-11D	Dis-meta	F	67	HER2	2007	12	x	2009	yes	lung	85	1	mastectomy	AC #4, Taxol #4	no
	S-12D	Dis-meta	F	52	Luminal	2007	12	x	2010	yes	lung	87	2	mastectomy	AC #4, Taxol #4	yes
	S-13D	Dis-meta	F	32	Luminal	2008	11	x	2011	yes	bone, brain	55	3	quadrantectomy	AC #4, Taxol #4	yes
	S-14D	Dis-meta	F	40	TNBC	2008	11	x	2011	no	bone, lung	90	1	quadrantectomy	FAC #6	yes
	S-15D	Dis-meta	F	41	TNBC	2009	10	x	2014	no	lung	87	2	mastectomy	FAC #6	yes
	S-16D	Dis-meta	F	48	Luminal	2009	10	x	2016	yes	brain	80	3	mastectomy	AC #4, Paclitaxel #4	yes
	S-17D	Dis-meta	F	62	TNBC	2009	10	x	2011	no	brain	50	10	quadrantectomy	FAC #6	yes
	S-18D	Dis-meta	F	44	HER2	2010	9	x	2013	yes	bone	65	3	mastectomy	TCH #6	yes
	S-10ND	Non-dis-meta	F	54	HER2	2009	10	10	x	no	no	90	3	mastectomy	FAC #6	no
	S-11ND	Non-dis-meta	F	49	Luminal	2008	11	11	x	yes	no	45	2	quadrantectomy	AC #4, Taxol #4	yes
	S-12ND	Non-dis-meta	F	56	Luminal	2008	11	11	x	yes	no	75	2	mastectomy	AC #4, Taxol #4	yes
	S-13ND	Non-dis-meta	F	46	TNBC	2008	11	11	x	no	no	85	2	quadrantectomy	FAC #6	yes
	S-14ND	Non-dis-meta	F	43	Luminal	2007	12	12	x	yes	no	80	2	mastectomy	AC #4, Taxol #4	no
	S-15ND	Non-dis-meta	F	40	HER2	2006	13	13	x	yes	no	60	5	mastectomy	AC #4, Taxol #4	yes
	S-16ND	Non-dis-meta	F	63	TNBC	2007	12	12	x	no	no	90	1	quadrantectomy	FAC #6	yes
	S-17ND	Non-dis-meta	F	38	HER2	2007	12	12	x	yes	no	80	2	mastectomy	AC #4	yes
	S-18ND	Non-dis-meta	F	38	TNBC	2007	12	12	x	yes	no	25	7	quadrantectomy	AC #4, Paclitaxel #4	yes
AC: Adriamycin Cyclophosphamide
FAC: Fluorouracil Adriamycin Cyclophosphamide
TCH: Docetaxel Carboplatin Trastuzumab
#: The number of attempts of chemotherapy
