# Supplementary material for: Identification of TUBB2A by quantitative proteomic analysis as a novel biomarker for the prediction of distant metastatic breast cancer
Source: Clin Proteomics. 2020 May 24;17:16. doi: 10.1186/s12014-020-09280-z (PMC7247212; doi:10.1186/s12014-020-09280-z)
Supplement: Supplementary file 3 — Additional file 3: Table S2. List of all identified proteins in this study. MS information on identified proteins is listed in the pooled and individual sample sets. Normalized protein levels of each sample were used for further statistical analysis. [file 12014_2020_9280_MOESM3_ESM.xlsx]

## Sheet: Pooled sample TMT proteins
Additional File 3: Table S2. List of all identified proteins in this study. MS information on identified proteins was listed in the pooled set. Normalized protein levels of each sample were used for further statistical analysis.
Identifiers				Information on identification												Normalized protein abundance
Master	Accession	Description	Gene ID	Protein FDR Confidence	Contaminant	# Peptides	# PSMs	# Unique Peptides	Exp. q-value	Sum PEP Score	Score Sequest HT	Coverage [%]	# AAs	MW [kDa]	calc. pI	Non dis-meta HER2 set1	Non dis-meta TBNC set1	Non dis-meta Luminal set1	Dis-meta HER2 set1	Dis-meta TBNC set1	Dis-meta Luminal set1	Non dis-meta HER2 set2	Non dis-meta TBNC set2	Non dis-meta Luminal set2	Dis-meta HER2 set2	Dis-meta TBNC set2	Dis-meta Luminal set2	Non dis-meta HER2 set3	Non dis-meta TBNC set3	Non dis-meta Luminal set3	Dis-meta HER2 set3	Dis-meta TBNC set3	Dis-meta Luminal set3
Master Protein	Q09666	Neuroblast differentiation-associated protein AHNAK OS=Homo sapiens GN=AHNAK PE=1 SV=2	AHNAK	High	FALSE	293	2962	291	0	2486.19	6847.93	77	5890	628.7	6.15	151155	140847	165798	145208	126464	171297	155524	143410	174120	146923	128181	177256	156723	143961	174450	146134	131565	177503
Master Protein	Q15149	Plectin OS=Homo sapiens GN=PLEC PE=1 SV=3	PLEC	High	FALSE	352	3337	6	0	2472.61	9057.73	71	4684	531.5	5.96	155085	159630	171512	146153	158003	188797	176548	178658	197079	164180	177074	215754	173395	176581	193110	158976	173176	210694
Master Protein	Q15149-3	Isoform 3 of Plectin OS=Homo sapiens GN=PLEC	PLEC	High	FALSE	346	3319	3	0	2456.02	9001.42	72	4570	517.7	5.74	1280.9	1271.9	1329.9	1258.3	1242.8	1423.5	174.2	159.2	212.6	197	184.6	227.9	419.8	473.6	564.4	445.1	434	502.7
Master Protein	Q15149-8	Isoform 8 of Plectin OS=Homo sapiens GN=PLEC	PLEC	High	FALSE	347	3322	2	0	2453.39	9004.33	72	4525	513.4	5.76	735.2	768.5	837.6	708.2	675.4	981.7	372.5	458.2	430.5	402.6	366.6	441	396.4	485.4	452.3	399.2	456.9	498
Master Protein	Q15149-4	Isoform 4 of Plectin OS=Homo sapiens GN=PLEC	PLEC	High	FALSE	346	3323	1	0	2451.98	9015.19	72	4547	515.9	5.8	373.2	363.8	376.8	358.3	372.8	393	469	413.4	491.5	427.6	448.8	540.9	331.7	345.2	319.2	324.2	345.3	388.3
Master Protein	P12111	Collagen alpha-3(VI) chain OS=Homo sapiens GN=COL6A3 PE=1 SV=5	COL6A3	High	FALSE	187	4953	151	0	2109.56	13175.7	64	3177	343.5	6.68	176657	263507	246938	183872	228705	259587	183866	257383	252553	184990	225556	260874	177321	252184	244115	179291	222784	252530
Master Protein	P35579	Myosin-9 OS=Homo sapiens GN=MYH9 PE=1 SV=4	MYH9	High	FALSE	189	4415	61	0	1972.61	11910.4	72	1960	226.4	5.6	191295	210353	189362	176598	186788	212630	222828	239746	223209	203930	216144	246214	209374	223915	207379	189095	200964	228579
Master Protein	Q14204	Cytoplasmic dynein 1 heavy chain 1 OS=Homo sapiens GN=DYNC1H1 PE=1 SV=5	DYNC1H1	High	FALSE	255	1950	255	0	1950.4	5167.58	56	4646	532.1	6.4	109270	108214	99463.4	112039	115317	105578	107899	103663	100056	109254	111956	103804	115515	112691	106992	114823	120300	110641
Master Protein	P49327	Fatty acid synthase OS=Homo sapiens GN=FASN PE=1 SV=3	FASN	High	FALSE	137	5450	136	0	1875.42	15299.1	70	2511	273.3	6.44	527654	162578	208088	185741	171500	188010	498818	172184	218526	193600	182110	201576	523018	171923	220342	193919	183548	201109
Master Protein	P21333	Filamin-A OS=Homo sapiens GN=FLNA PE=1 SV=4	FLNA	High	FALSE	151	3123	132	0	1608.71	8884.79	69	2647	280.6	6.06	163478	164180	177026	149792	177949	192625	176204	173239	190078	160164	186282	205604	156501	155621	171137	141280	168587	185681
Master Protein	Q9Y490	Talin-1 OS=Homo sapiens GN=TLN1 PE=1 SV=3	TLN1	High	FALSE	155	1642	135	0	1517.49	4654.5	73	2541	269.6	6.07	73230.2	84504	76858.9	73280.4	79908.8	82679.6	79859.9	92096	86739.7	78249.4	86812.8	91964.9	73817.7	85380.7	80466	71139.8	80292.7	84920.2
Master Protein	A0A087WVQ6	Clathrin heavy chain 1 OS=Homo sapiens GN=CLTC PE=1 SV=1	CLTC	High	FALSE	99	2597	99	0	1416.5	7008.26	70	1679	191.9	5.69	124029	105576	96992.6	110400	107122	103663	133601	107896	102685	114644	111001	107578	132730	106937	101708	113446	111601	106520
Master Protein	P78527	DNA-dependent protein kinase catalytic subunit OS=Homo sapiens GN=PRKDC PE=1 SV=3	PRKDC	High	FALSE	192	1339	192	0	1366.33	3450.76	48	4128	468.8	7.12	64420.3	76382.9	67091.5	66448.1	73037.5	70505.6	69294.6	79036.4	72492.1	69817.8	75637.1	74921.1	73054.6	84243.4	76372.1	73550.5	82514.9	80084.5
Master Protein	P35579-2	Isoform 2 of Myosin-9 OS=Homo sapiens GN=MYH9	MYH9	High	FALSE	124	3255	1	0	1286.65	8444.19	70	1382	159.8	5.97	109	103.1	105.7	133.3	114	125.3	84.6	97.5	83	70.5	103.1	102.7
Master Protein	O75369-8	Isoform 8 of Filamin-B OS=Homo sapiens GN=FLNB	FLNB	High	FALSE	147	1748	130	0	1228.07	4618.99	69	2633	281.5	5.71	71781.8	57832	68807.5	73601.4	69728.1	63282.9	89292.9	69398.5	86717.1	89080.7	85288.6	78901.9	80688.4	65488.5	79424	79590.8	78213.5	72995.8
Master Protein	A0A087X1U6	Epiplakin OS=Homo sapiens GN=EPPK1 PE=1 SV=1	EPPK1	High	FALSE	140	1025	8	0	1057.1	2925.74	68	5088	555.3	5.62	47572.9	30993.7	39989.2	30975.4	39975	50936.7	49210.1	30624.8	41576.3	31254.8	39752	52157.7	46754.3	31055.2	40436.6	31285.3	39617.8	50476.3
Master Protein	P58107	Epiplakin OS=Homo sapiens GN=EPPK1 PE=1 SV=2	EPPK1	High	FALSE	135	1013	4	0	1035.61	2909.02	67	5090	555.3	5.6	1046.2	810	1151.6	755.2	906.9	1618.5	1018.8	652.7	1207.9	598.8	713.8	1714.4	893.6	726.2	990	718.9	755.2	1185.5
Master Protein	P02751	Fibronectin OS=Homo sapiens GN=FN1 PE=1 SV=4	FN1	High	FALSE	97	1842	97	0	1030.37	5047.31	57	2386	262.5	5.71	67357.6	68772.9	70989.4	66859.3	86156.7	87438.9	74903.9	75714.2	80179.3	72811.7	93040.9	97532.6	81002.6	80862.3	86669.1	77043.6	100642	104843
Master Protein	Q99715	Collagen alpha-1(XII) chain OS=Homo sapiens GN=COL12A1 PE=1 SV=2	COL12A1	High	FALSE	127	1213	127	0	1025.71	3072.87	49	3063	332.9	5.53	63376	46539.4	61886.3	48890.4	53369.4	73384	66078	46586.7	65231.5	50205.8	53416.4	76457.9	65938.1	47611.7	64189	50618	55375.2	74567.8
Master Protein	P46940	Ras GTPase-activating-like protein IQGAP1 OS=Homo sapiens GN=IQGAP1 PE=1 SV=1	IQGAP1	High	FALSE	89	1235	83	0	1020.47	3210.67	60	1657	189.1	6.48	55339.5	68549.8	56238	56958.5	64509.4	63993	54809.6	66622.6	57184.9	55910.2	62849.5	64632.7	56400.6	68717.8	59371.3	57209.5	64690	66506.3
Master Protein	Q13813	Spectrin alpha chain, non-erythrocytic 1 OS=Homo sapiens GN=SPTAN1 PE=1 SV=3	SPTAN1	High	FALSE	149	1049	3	0	1001.33	2887.96	62	2472	284.4	5.35	49152.6	69272.8	55212.8	52277.8	63806.7	55909.4	51247.5	73881.6	60439.4	54138.8	67940.6	60162	52149.3	73828	59488.5	53937.7	68296.8	59677.1
Master Protein	Q13813-3	Isoform 3 of Spectrin alpha chain, non-erythrocytic 1 OS=Homo sapiens GN=SPTAN1	SPTAN1	High	FALSE	147	1016	1	0	991.566	2802.68	62	2452	282.1	5.34	141.2	156.1	171.7	161	192.4	190.4	149.1	186	184.6	161.2	175.3	189.4	256	288.6	304.4	243.9	313.7	302.8
Master Protein	Q01082	Spectrin beta chain, non-erythrocytic 1 OS=Homo sapiens GN=SPTBN1 PE=1 SV=2	SPTBN1	High	FALSE	144	986	13	0	990.035	2399.57	64	2364	274.4	5.57	45726.7	69647.7	53433	49902	62904.2	54539.4	46909.6	66967	53545.5	49078.9	60975.7	54395.6	45763	66073.9	52353.9	47103	60972	52847.8
Master Protein	P08670	Vimentin OS=Homo sapiens GN=VIM PE=1 SV=4	VIM	High	FALSE	70	4867	61	0	937.871	12609.6	90	466	53.6	5.12	219765	247667	250609	208454	248026	273976	236953	262522	273280	224127	260938	292488	237615	262916	271193	222710	262549	290270
Master Protein	Q9P2E9	Ribosome-binding protein 1 OS=Homo sapiens GN=RRBP1 PE=1 SV=4	RRBP1	High	FALSE	109	1439	108	0	884.802	4004.9	76	1410	152.4	8.6	71510.3	99521.1	74810.6	62100.4	84100.9	83078.4	82903.9	112856	88163.8	70446.2	95958.8	97035.2	79985.1	109232	84772.6	66131.6	93507.5	92024.9
Master Protein	Q01082-3	Isoform 2 of Spectrin beta chain, non-erythrocytic 1 OS=Homo sapiens GN=SPTBN1	SPTBN1	High	FALSE	132	885	1	0	882.39	2169.36	65	2155	251.2	5.53													35.9	29.9	20.7	33.6	28.8	22
Master Protein	Q63HN8	E3 ubiquitin-protein ligase RNF213 OS=Homo sapiens GN=RNF213 PE=1 SV=3	RNF213	High	FALSE	164	704	162	0	876.54	1781.67	36	5207	591	6.48	35674.5	38901.2	29545.9	40685.9	32094.1	35713.9	40548.6	43943.2	34766.6	44596	35856.4	40756.3	40312.5	43798.4	35625	44142.7	36763.3	41312.8
Master Protein	P01024	Complement C3 OS=Homo sapiens GN=C3 PE=1 SV=2	C3	High	FALSE	98	1196	97	0	864.723	3167.29	65	1663	187	6.4	48529.5	60809	60626.8	50055.8	58384.3	66207.4	51788.7	63664.3	65900.3	52478.5	60475.1	72243	54885.2	66933.8	68194.5	55024	64832.6	74602
Master Protein	O43707	Alpha-actinin-4 OS=Homo sapiens GN=ACTN4 PE=1 SV=2	ACTN4	High	FALSE	66	1925	39	0	843.424	5019.65	73	911	104.8	5.44	83830.4	88708.5	85300.5	91258.1	103028	88823	85112	88736.3	87104.5	89189.4	100018	89667.7	85269.4	89453.5	88517.4	90889	102681	90945.3
Master Protein	P12814	Alpha-actinin-1 OS=Homo sapiens GN=ACTN1 PE=1 SV=2	ACTN1	High	FALSE	62	1581	1	0	820.709	4247.23	78	892	103	5.41	680.5	593.6	774.8	676	613.2	827.8	386.7	432.3	505.4	402.9	466.3	500.9	826.8	767.5	890.2	898.5	845.1	903.1
Master Protein	P15924	Desmoplakin OS=Homo sapiens GN=DSP PE=1 SV=3	DSP	High	FALSE	152	762	152	0	813.106	1920.31	51	2871	331.6	6.81	40735.6	44044.8	36985.5	44460.1	42617.8	42306.4	45402.6	47368.9	41589.2	48133.5	45919.8	47269.4	47459.4	49847.4	44030.5	48505.2	47683	49169.7
Master Protein	P12814-3	Isoform 3 of Alpha-actinin-1 OS=Homo sapiens GN=ACTN1	ACTN1	High	FALSE	63	1552	2	0	809.827	4157.61	77	914	105.5	5.41	43120.9	42407.3	47746.1	41596	47716	51033.4	43643.5	41907.7	47941.1	40745.1	47247.8	50337.1	42716.4	41757.2	46772.2	39929.7	46466.8	49430.6
Master Protein	Q14980	Nuclear mitotic apparatus protein 1 OS=Homo sapiens GN=NUMA1 PE=1 SV=2	NUMA1	High	FALSE	115	658	2	0	756.711	1767.37	61	2115	238.1	5.78	33775.7	37367.4	34448.5	33783.7	34966.9	38034.7	33292.3	35705.6	33393.8	32784.2	32839.9	36529.7	31314.5	33350.1	32513.2	30783.7	31453.8	35095
Master Protein	Q14980-2	Isoform 2 of Nuclear mitotic apparatus protein 1 OS=Homo sapiens GN=NUMA1	NUMA1	High	FALSE	114	651	1	0	751.983	1742.01	61	2101	236.4	5.8	268.2	220	200.1	239.3	231.5	238.2	264.1	252.7	234.1	271.9	194.2	298.9
Master Protein	Q9UPN3	Microtubule-actin cross-linking factor 1, isoforms 1/2/3/5 OS=Homo sapiens GN=MACF1 PE=1 SV=4	MACF1	High	FALSE	181	446	17	0	750.758	1064.69	27	7388	837.8	5.39	24774.8	29044.3	26411.9	26795.4	29637.4	27497.2	20379.8	22751.6	21010.9	20885	23311.8	21976.6	22291.9	23882.6	22819.5	22453.7	24720.7	23956.8
Master Protein	P98160	Basement membrane-specific heparan sulfate proteoglycan core protein OS=Homo sapiens GN=HSPG2 PE=1 SV=4	HSPG2	High	FALSE	117	836	117	0	746.514	2157.41	38	4391	468.5	6.51	29743.4	37337.2	35590.8	30201	38707	38551.9	33382.8	42540.4	40805.8	33779.7	43890.9	44784.3	34055.7	41219.2	40347.6	33063.3	44255.4	44767
Master Protein	Q92616	Translational activator GCN1 OS=Homo sapiens GN=GCN1L1 PE=1 SV=6	GCN1L1	High	FALSE	128	589	128	0	719.886	1551.37	54	2671	292.6	7.47	30136.4	28667.1	26631.8	32619.4	30666.6	28657.6	40923	39673.5	37802.5	43192.9	42436.7	41171	34938.1	32481.1	30575.1	36026.7	35106.2	32690.6
Master Protein	P18206	Vinculin OS=Homo sapiens GN=VCL PE=1 SV=4	VCL	High	FALSE	82	1018	82	0	717.626	2674.65	74	1134	123.7	5.66	63981.7	61879	66892.2	56060.1	66896.2	68412.1	66282.5	63039.9	70757.1	57056.7	67802.3	72382.8	56503.6	53896.3	60295.6	48728.4	58011.9	60558.1
Master Protein	Q9UPN3-2	Isoform 2 of Microtubule-actin cross-linking factor 1, isoforms 1/2/3/5 OS=Homo sapiens GN=MACF1	MACF1	High	FALSE	167	437	4	0	713.513	1046.75	35	5430	620	5.38	682.9	787.7	689.7	699.3	814.6	727.6	1029.7	1145.7	1096.3	1070.1	1138.8	1197.7	848	898.6	804	871.5	923.1	886.6
Master Protein	P07900-2	Isoform 2 of Heat shock protein HSP 90-alpha OS=Homo sapiens GN=HSP90AA1	HSP90AA1	High	FALSE	61	2116	36	0	713.286	5399.66	58	854	98.1	5.16	54364.1	48385.7	44289.8	61850.9	52490.1	45043	56750.4	50545.2	48063.1	64773.4	55046.8	48753.3	61006.8	54040.8	50212.3	67317.5	58763.6	51274.7
Master Protein	P55072	Transitional endoplasmic reticulum ATPase OS=Homo sapiens GN=VCP PE=1 SV=4	VCP	High	FALSE	61	1479	61	0	708.537	3797.41	76	806	89.3	5.26	65565.4	66528.7	55307.6	61241.2	69055.7	60516	69896.6	71055.3	60239.5	65271.3	72913.4	65576.2	71825.7	71706.9	62760.5	66445.9	74347.4	67302.1
Master Protein	P08238	Heat shock protein HSP 90-beta OS=Homo sapiens GN=HSP90AB1 PE=1 SV=4	HSP90AB1	High	FALSE	66	1957	29	0	707.565	5090.95	73	724	83.2	5.03	105868	89675.9	82080.8	108997	102987	87833.7	121922	102360	96272.6	121991	116256	102602	125297	106073	100479	124956	121364	106609
Master Protein	Q7Z6Z7	E3 ubiquitin-protein ligase HUWE1 OS=Homo sapiens GN=HUWE1 PE=1 SV=3	HUWE1	High	FALSE	119	504	119	0	693.562	1268.32	35	4374	481.6	5.22	22833.8	22984.3	20737.6	23347.4	23314.7	22051.7	29272.8	29225.9	27155.9	29525.4	29770.5	28359	25269.9	25712.7	23780.8	25466.5	26765.4	25435.8
Master Protein	P35580-3	Isoform 3 of Myosin-10 OS=Homo sapiens GN=MYH10	MYH10	High	FALSE	108	889	75	0	691.621	2382.66	51	1997	231.2	5.53	19487.8	22612.2	21165	19042.1	20249.6	25120.1	24716.9	27084.6	26182.6	23286.3	24155.6	30529.5	25521.9	30166.8	28419.4	24741.2	26561.5	33623.1
Master Protein	P35555	Fibrillin-1 OS=Homo sapiens GN=FBN1 PE=1 SV=3	FBN1	High	FALSE	92	1022	87	0	684.352	2325.4	39	2871	312	4.93	39794	53460.9	53993	42672.8	47305.9	58921.9	44105	55818.1	57979.1	44805.4	49518.4	63023.1	44917.2	56139.3	57732.8	45424.9	50734.1	62212.9
Master Protein	P42704	Leucine-rich PPR motif-containing protein, mitochondrial OS=Homo sapiens GN=LRPPRC PE=1 SV=3	LRPPRC	High	FALSE	86	755	86	0	680.687	1899.88	65	1394	157.8	6.13	38646.9	42605.4	32148.6	38877.8	42763.6	32785.1	41990.1	44906.7	35361.6	41858.8	46082.3	35423.5	39024.7	42796.2	33794.8	39157.6	43853	33317.7
Master Protein	P0C0L5	Complement C4-B OS=Homo sapiens GN=C4B PE=1 SV=2	C4B	High	FALSE	80	1054	4	0	677.527	2798.73	53	1744	192.6	7.27	55016.3	55175.3	80506.6	47822.4	50048.8	69415.8	54013.9	52145.6	78666.7	45293.6	48392.9	68139	53465.9	51109.8	77324.1	44674	47435.3	67160
Master Protein	P08107	Heat shock 70 kDa protein 1A/1B OS=Homo sapiens GN=HSPA1A PE=1 SV=5	HSPA1A	High	FALSE	54	1813	22	0	676.504	4988.35	85	641	70	5.66	88825.9	86370.5	89558.1	101032	99171.7	95518.9	94022.7	90111.9	95900.4	103762	100950	101121	90728.6	88188.7	93373	99313.7	98871.6	97299.5
Master Protein	P11142	Heat shock cognate 71 kDa protein OS=Homo sapiens GN=HSPA8 PE=1 SV=1	HSPA8	High	FALSE	49	2136	29	0	667.304	5746.38	70	646	70.9	5.52	82282.2	82151.3	77623.9	90116.4	83356.4	78110.9	81358.2	81103.3	78993.5	87576.9	80516.6	78286.3	83507	83702.2	80487.3	89995	85172	81302.7
Master Protein	P0C0L4	Complement C4-A OS=Homo sapiens GN=C4A PE=1 SV=2	C4A	High	FALSE	79	1045	3	0	658.751	2781.15	53	1744	192.7	7.08	908.9	897.3	1533.4	689.6	989.2	985.5	3231.3	3055.5	5080.8	2219.6	3032.8	3268.5	2099.2	1834.3	3323.9	1249.4	1930.5	1960.7
Master Protein	O75643	U5 small nuclear ribonucleoprotein 200 kDa helicase OS=Homo sapiens GN=SNRNP200 PE=1 SV=2	SNRNP200	High	FALSE	90	578	90	0	653.574	1451.64	49	2136	244.4	6.06	25541.5	29372.2	24346	27836	27809.5	27309.5	25841	28283.2	24857.2	27133	27596.1	26832.9	26643.5	30833.2	27079.2	29059.9	29707.8	29087.9
Master Protein	Q05707	Collagen alpha-1(XIV) chain OS=Homo sapiens GN=COL14A1 PE=1 SV=3	COL14A1	High	FALSE	68	984	67	0	621.439	2541.45	47	1796	193.4	5.3	31820.5	47035	51881	38408.7	43991.8	65052.2	41039.7	58016.6	65330.4	47543.7	53443.6	81456.2	36077.1	52287.9	58626.3	42194.4	48150.5	72823.2
Master Protein	Q9NZM1	Myoferlin OS=Homo sapiens GN=MYOF PE=1 SV=1	MYOF	High	FALSE	103	528	100	0	613.146	1305.01	55	2061	234.6	6.18	30215.8	28670.5	31844.7	28503.6	28581.3	31710.2	35358.4	33638.2	38661.6	32726.4	33089.1	37959.1	28668.2	27203.4	30736.4	25977.1	26955.7	30477
Master Protein	Q7Z406-6	Isoform 6 of Myosin-14 OS=Homo sapiens GN=MYH14	MYH14	High	FALSE	103	758	86	0	609.738	2016.24	55	2003	228.5	5.6	15433.9	17706.6	15613	21799.6	22041.4	18993.8	18443	21318.7	19666.8	26040.1	27148.6	23665.6	19003.9	22331.9	19942.7	25701.3	27167.2	23935.9
Master Protein	P04406	Glyceraldehyde-3-phosphate dehydrogenase OS=Homo sapiens GN=GAPDH PE=1 SV=3	GAPDH	High	FALSE	31	3050	31	0	608.54	8180.61	95	335	36	8.46	100860	102336	97536.1	113397	149553	106710	122255	119857	119486	132104	170501	128843	122647	119745	120219	133506	176552	129793
Master Protein	P02545	Prelamin-A/C OS=Homo sapiens GN=LMNA PE=1 SV=1	LMNA	High	FALSE	65	1413	62	0	608.382	3999.37	75	664	74.1	7.02	71782.1	86832.4	87396.9	75933.4	84050.8	97065.7	79367.7	92108.8	95277	82822.5	90335	103410	73212.9	84307.6	87661.1	75312.1	81912.6	96028
Master Protein	P14618	Pyruvate kinase PKM OS=Homo sapiens GN=PKM PE=1 SV=4	PKM	High	FALSE	46	2187	5	0	607.973	6361.21	80	531	57.9	7.84	96690.5	88591.8	92546.5	99408	103638	97136	98383.8	88428.4	95286.6	98404.2	102169	98458.7	101268	91960.3	99824.2	101920	108421	102980
Master Protein	P10809	60 kDa heat shock protein, mitochondrial OS=Homo sapiens GN=HSPD1 PE=1 SV=2	HSPD1	High	FALSE	43	1219	43	0	604.799	3350.81	78	573	61	5.87	61233.9	55238.4	47319.9	53717.6	63702	41698.8	59829.3	53779.5	46923.4	51924.4	59371.8	41293.1	53158.2	48049.4	42566	45856.9	52072.8	38043.2
Master Protein	P68371	Tubulin beta-4B chain OS=Homo sapiens GN=TUBB4B PE=1 SV=1	TUBB4B	High	FALSE	28	2732	1	0	603.879	6274.3	81	445	49.8	4.89	94426.6	98302.5	91716.2	101260	103390	99571.7	101621	101653	99336.6	106274	106324	105018	108634	110182	106248	113617	115633	112956
Master Protein	P05783	Keratin, type I cytoskeletal 18 OS=Homo sapiens GN=KRT18 PE=1 SV=2	KRT18	High	FALSE	45	2029	43	0	601.434	4631.41	81	430	48	5.45	65412.9	61503.4	82072.9	101714	52151	73475.9	72413	66702.7	90364.9	107752	58003.9	81023.6	68112.5	63337.5	86383.2	103220	54600.5	75915.8
Master Protein	P06733	Alpha-enolase OS=Homo sapiens GN=ENO1 PE=1 SV=2	ENO1	High	FALSE	39	2077	35	0	599.084	6000.79	82	434	47.1	7.39	73758.8	75859.1	71421.6	75743.3	93198.9	77306.7	73633.6	74940.4	73089.1	75128.9	90774.3	78045.1	80520.6	81984.1	81090.4	82325.9	100033	86802
Master Protein	P07437	Tubulin beta chain OS=Homo sapiens GN=TUBB PE=1 SV=2	TUBB	High	FALSE	28	2807	5	0	592.244	6313.57	82	444	49.6	4.89	20634.4	20530	19905.1	20366.6	22098	21312.4	28038.5	27456.7	27452.2	27480.5	29572.1	29594.7	29062.6	28585.3	28239.3	28753.7	31229.8	30144.7
Master Protein	P35749	Myosin-11 OS=Homo sapiens GN=MYH11 PE=1 SV=3	MYH11	High	FALSE	88	873	57	0	590.498	2238.99	44	1972	227.2	5.5	6158.9	8333.3	7790.3	6618.1	6583.2	10266.7	8060.8	9548.4	9600	7938.8	8082.3	12003	7681.6	9608.9	9045	8029	8075.1	11351.3
Master Protein	Q15063	Periostin OS=Homo sapiens GN=POSTN PE=1 SV=2	POSTN	High	FALSE	53	1174	0	0	590.362	3480.36	64	836	93.3	7.53	41507.6	47075.6	53564.7	45608.3	47852.5	65918	49948.8	55641	64008	54034.6	55397.9	77016.7	51137.5	54887.3	64476.1	53988.9	56868.3	78107.6
Master Protein	Q15063-5	Isoform 5 of Periostin OS=Homo sapiens GN=POSTN	POSTN	High	FALSE	51	1170	1	0	586.173	3479.95	64	809	90.4	7.39	1176.9	1438.9	1800.6	1341.9	1431.9	2402.5	382.6	484.6	686.5	438.3	426.3	1009.6	1182.8	1437.7	1942.5	1303.5	1372	2479.3
Master Protein	B1ALD9	Periostin OS=Homo sapiens GN=POSTN PE=4 SV=1	POSTN	High	FALSE	51	1156	0	0	580.739	3411.27	63	808	90.1	7.94	1105.6	1220.8	1173.9	906.8	1037.4	1313.5	587.9	749.7	767.1	525.1	579.5	975.4	1876.9	2251.5	2130.6	1642.3	1908.8	2576.2
Master Protein	P13639	Elongation factor 2 OS=Homo sapiens GN=EEF2 PE=1 SV=4	EEF2	High	FALSE	55	1311	54	0	580.529	3441.09	65	858	95.3	6.83	68189.3	70836.6	62410.9	65439.2	73664.3	64322.8	74440.8	76415.5	68671.8	71791.6	78861	70898.5	80275.9	82593	73770.3	74109.8	85048.5	76095.5
Master Protein	P60709	Actin, cytoplasmic 1 OS=Homo sapiens GN=ACTB PE=1 SV=1	ACTB	High	FALSE	34	5744	5	0	577.582	16730.8	77	375	41.7	5.48	206875	214764	202840	206358	194353	213380	210031	210869	209844	206855	192755	216952	218681	223182	218408	213155	204172	224862
Master Protein	P01023	Alpha-2-macroglobulin OS=Homo sapiens GN=A2M PE=1 SV=3	A2M	High	FALSE	60	596	53	0	577.014	1505.26	57	1474	163.2	6.46	21997.5	29728.5	28674	27106.5	36989.5	26847.7	22687.3	30940.4	30444.3	27350.7	37841.5	27951.8	25928.4	35391.5	34356.3	30914.7	43299.4	31578.2
Master Protein	P08727	Keratin, type I cytoskeletal 19 OS=Homo sapiens GN=KRT19 PE=1 SV=4	KRT19	High	FALSE	51	2390	34	0	568.935	6431.63	96	400	44.1	5.14	156300	89314	110285	122304	84423.7	121904	169652	92012.8	119165	125784	85226.9	129505	173621	102055	127412	134335	98147.5	140384
Master Protein	P22314	Ubiquitin-like modifier-activating enzyme 1 OS=Homo sapiens GN=UBA1 PE=1 SV=3	UBA1	High	FALSE	53	1044	53	0	563.893	2701.9	64	1058	117.8	5.76	40545.2	43327.8	40379.3	43080.3	42511	40392.1	39802.9	41301.7	39740	41060.5	40729.8	39211.7	43233.6	44872.6	43603.7	44390.5	44892.8	43259.9
Master Protein	P06576	ATP synthase subunit beta, mitochondrial OS=Homo sapiens GN=ATP5B PE=1 SV=3	ATP5B	High	FALSE	31	1429	18	0	560.648	3465.68	82	529	56.5	5.4	44170.1	44178.3	42662.8	44364.8	48582.2	43495.8	51353.6	50823.8	51050.4	51791.2	56447.3	52091.8	51574.1	50736.6	50874.3	51234.1	56697.5	51446
Master Protein	P14618-2	Isoform M1 of Pyruvate kinase PKM OS=Homo sapiens GN=PKM	PKM	High	FALSE	45	1854	4	0	557.521	5269.37	76	531	58	7.71	1318.2	1593.4	1521.6	1444.4	1768.1	1537.8	1045	1197.7	1213.3	1185.3	1248.9	1190.7	1266.5	1642.9	1528.9	1452.3	1689.8	1558.4
Master Protein	P02787	Serotransferrin OS=Homo sapiens GN=TF PE=1 SV=3	TF	High	FALSE	58	1294	58	0	557.217	3361.65	71	698	77	7.12	56342.6	69762.1	70152.1	66036.6	67885.8	70416.5	63968.4	79863.8	82667.3	74713.5	76360.5	80398.7	62980.6	77311.9	78982.4	71947.4	75191.4	76833.6
Master Protein	Q15063-4	Isoform 4 of Periostin OS=Homo sapiens GN=POSTN	POSTN	High	FALSE	46	1125	1	0	554.691	3325.83	63	751	83.8	8.18	533.9	687.1	881	597.4	634.6	1083.7	711	999.1	1388.3	852.5	935.5	1682.2	548.2	662.6	940.7	626.8	731	1154.1
Master Protein	Q13885	Tubulin beta-2A chain OS=Homo sapiens GN=TUBB2A PE=1 SV=1	TUBB2A	High	FALSE	24	2496	2	0	544.626	5427.24	67	445	49.9	4.89	5133.1	4776.7	4716.9	5949.9	6375.2	5537	5700.4	5267	5396.9	6437.6	6994.2	6462.3	7065.1	6445.5	6800.6	7818.1	9031.6	7940.8
Master Protein	P11021	78 kDa glucose-regulated protein OS=Homo sapiens GN=HSPA5 PE=1 SV=2	HSPA5	High	FALSE	49	1745	46	0	543.648	4860.32	61	654	72.3	5.16	72871.4	72811.4	61879.5	65404	69972.5	65050.8	84403	83084.9	74830.9	76354.5	80732.7	78665.6	92620.5	92698.5	81382.6	82995.9	89336.9	84978.7
Master Protein	Q9Y4G6	Talin-2 OS=Homo sapiens GN=TLN2 PE=1 SV=4	TLN2	High	FALSE	98	413	77	0	542.712	1062.84	47	2542	271.4	5.57	11253.8	12766.8	13835.4	11571.1	11886.5	14684.1	9435.5	10847.3	12057	9863.4	10243.2	13199	13913.1	15584.1	17042.3	13761.1	15197.3	18416.1
Master Protein	F8W1U3	Keratin, type II cytoskeletal 8 (Fragment) OS=Homo sapiens GN=KRT8 PE=1 SV=1	KRT8	High	FALSE	34	1982	1	0	539.61	4357.97	80	289	32.5	6.89													49.1	45.2	51.3	57.6	56	57
Master Protein	Q9BVA1	Tubulin beta-2B chain OS=Homo sapiens GN=TUBB2B PE=1 SV=1	TUBB2B	High	FALSE	24	2468	1	0	538.011	5342	75	445	49.9	4.89	195.7	239	240.3	197.4	557.6	322.9	243.7	229.1	278.8	228.3	854.7	333.5
Master Protein	Q15063-7	Isoform 7 of Periostin OS=Homo sapiens GN=POSTN	POSTN	High	FALSE	43	1063	1	0	537.179	3150.85	62	721	80.3	8.07	716.5	694.4	891.8	665	779.7	1035.3	538.6	585.1	689.5	524.7	610.6	756	420.3	445.3	556.9	395.5	441.4	713.7
Master Protein	P52272	Heterogeneous nuclear ribonucleoprotein M OS=Homo sapiens GN=HNRNPM PE=1 SV=3	HNRNPM	High	FALSE	51	994	7	0	536.952	2324.89	69	730	77.5	8.7	49495.7	57063.4	47710.7	55473.4	52124.6	51026.5	55687.4	63159.1	54423.4	61156.8	57571	57427.9	56680.5	64511.7	55157.6	61383.9	58441	57936.9
Master Protein	P07814	Bifunctional glutamate/proline--tRNA ligase OS=Homo sapiens GN=EPRS PE=1 SV=5	EPRS	High	FALSE	75	494	74	0	536.625	1209.34	59	1512	170.5	7.33	26859.1	29622	25958	31237.7	31643.5	28780	26665.7	28414.8	25746.4	29366.5	30294.8	27861.7	24938.2	27296.9	24482.2	27931.9	29050	26610.2
Master Protein	Q71U36	Tubulin alpha-1A chain OS=Homo sapiens GN=TUBA1A PE=1 SV=1	TUBA1A	High	FALSE	34	2164	3	0	530.37	6020.08	79	451	50.1	5.06	84877.2	86317.6	81542.6	89619.9	92546.6	90305.4	85973.7	85643	83114.6	87176.4	91421.4	91123.9	89642.9	90324.1	87838.7	91237.6	96635.2	95212.3
Master Protein	P53621	Coatomer subunit alpha OS=Homo sapiens GN=COPA PE=1 SV=2	COPA	High	FALSE	69	607	69	0	523.391	1585.23	62	1224	138.3	7.66	33959.5	33333.7	31783.5	34155.9	34849.1	34134	34083.2	31560	31581.3	32982.4	32820.7	32571.5	33283	31555.5	31291.8	32217.5	33598.7	32410.8
Master Protein	P05023	Sodium/potassium-transporting ATPase subunit alpha-1 OS=Homo sapiens GN=ATP1A1 PE=1 SV=1	ATP1A1	High	FALSE	50	701	50	0	522.78	1859.05	47	1023	112.8	5.49	31152.1	40752.2	33163.8	31407.1	49135.7	32242.4	32853.2	41510.6	35075.9	32671.5	49336.9	33321	31648.4	40088.3	34077.3	31174.1	47968.9	33069.6
Master Protein	P24821	Tenascin OS=Homo sapiens GN=TNC PE=1 SV=3	TNC	High	FALSE	72	529	2	0	521.879	1404.01	41	2201	240.7	4.89	26097.6	23667	28550.3	23462.4	32379.3	32143	25954	23882.9	28994.7	23322.9	31555.6	32129.9	31344.1	27512.5	33127.2	27449.5	37056.3	36319.9
Master Protein	P24821-4	Isoform 4 of Tenascin OS=Homo sapiens GN=TNC	TNC	High	FALSE	71	529	1	0	520.234	1404.15	42	2110	230.7	4.91							157.4	117	144.7	150	137.3	151.5	107.2	117.9	109.4	125.8	106.6	108
Master Protein	P62736	Actin, aortic smooth muscle OS=Homo sapiens GN=ACTA2 PE=1 SV=1	ACTA2	High	FALSE	29	3431	3	0	515.696	7485.51	73	377	42	5.39	14345.1	14621	14230.9	14414.6	14317	15200.3	13863.9	14130.8	14149.5	13717	13682.5	14727.2	16965.9	17068.4	17408.6	16126.1	16788.3	18354.5
Master Protein	P13645	Keratin, type I cytoskeletal 10 OS=Homo sapiens GN=KRT10 PE=1 SV=6	KRT10	High	FALSE	38	741	32	0	514.879	1847.1	64	584	58.8	5.21	28135	27395.5	27505.6	25702.4	24479.2	35450.7	23868.1	22663.4	24126.8	21685	19992.3	32261.6	32659.9	31117.5	31930.6	29475.3	28135.1	42594.7
Master Protein	P00558	Phosphoglycerate kinase 1 OS=Homo sapiens GN=PGK1 PE=1 SV=3	PGK1	High	FALSE	36	1491	31	0	502.564	3654.63	85	417	44.6	8.1	83276.4	75520.8	69042.5	78282.6	73312.7	71166.7	80649.9	72309	68312.6	73529.1	69792.7	69787.2	84796.7	75928	71661.8	76254.1	74800.5	72265.8
Master Protein	P12109	Collagen alpha-1(VI) chain OS=Homo sapiens GN=COL6A1 PE=1 SV=3	COL6A1	High	FALSE	49	1105	49	0	497.016	3114.6	56	1028	108.5	5.43	41517	59698	54890.6	44025.2	52465.5	55820.4	35824.2	54399.7	51921.6	37956.4	46725.1	52271	38010.2	57098.2	54971.7	39750	49481	54552
Master Protein	Q14789	Golgin subfamily B member 1 OS=Homo sapiens GN=GOLGB1 PE=1 SV=2	GOLGB1	High	FALSE	117	316	2	0	496.631	772.01	40	3259	375.8	5	15548.9	15630.2	13914.9	15394.4	15747.4	16270.1	20138.7	19811.3	18241.9	19992.3	20470.1	20875.6	20116.2	19645.7	18133.8	19428.2	20216.5	20557.8
Master Protein	A2A274	Aconitate hydratase, mitochondrial OS=Homo sapiens GN=ACO2 PE=1 SV=1	ACO2	High	FALSE	50	629	50	0	496.284	1674.88	60	805	87.8	7.37	24074.3	31290.1	23939.9	23596.8	35325.6	24495.7	30422.3	36823.1	29000.3	28233.6	41184.2	29250.8	31383.9	38954.3	31344.3	29955.1	43462.1	31755.7
Master Protein	P04114	Apolipoprotein B-100 OS=Homo sapiens GN=APOB PE=1 SV=2	APOB	High	FALSE	108	341	108	0	495.597	797.69	27	4563	515.3	7.05	14040.1	16421.1	17212.2	16081	17853.3	14555.7	14797.8	17536.8	19580.8	17128.8	18972.6	15577	14839	17420.8	18826.7	16873.8	18504.8	15520.3
Master Protein	P02788	Lactotransferrin OS=Homo sapiens GN=LTF PE=1 SV=6	LTF	High	FALSE	51	771	51	0	494.055	2067.49	71	710	78.1	8.12	44245.8	44765	45948.2	25074.9	27610	27026.8	45204.5	43860.6	47404.2	23643.4	26166.9	25981.9	48566.3	47831.2	49879.3	27098.7	30198.5	29868.6
Master Protein	P14625	Endoplasmin OS=Homo sapiens GN=HSP90B1 PE=1 SV=1	HSP90B1	High	FALSE	48	1275	46	0	492.959	3049.85	61	803	92.4	4.84	50849.3	56430.4	45480.3	44113.1	49180	45155.2	55637.6	58246.1	48667.1	46348.4	51096.3	47524.2	62469.3	66213.2	57309.4	53021.5	59314.9	55009
Master Protein	P53618	Coatomer subunit beta OS=Homo sapiens GN=COPB1 PE=1 SV=3	COPB1	High	FALSE	51	485	51	0	488.37	1220.17	62	953	107.1	6.05	21082.5	19807.2	19135.6	20582.8	21141.8	20065.8	23412.1	23223	23029.1	23187.3	23700.9	23529.1	25286.6	24971.5	24681.2	24666.3	25604.1	25387.6
Master Protein	Q14789-2	Isoform 2 of Golgin subfamily B member 1 OS=Homo sapiens GN=GOLGB1	GOLGB1	High	FALSE	116	314	1	0	487.91	760.62	41	3269	376.9	5							54.4	68.3	86.1	93.2	73.9	83
Master Protein	Q14764	Major vault protein OS=Homo sapiens GN=MVP PE=1 SV=4	MVP	High	FALSE	53	658	53	0	487.852	1995.79	73	893	99.3	5.48	28551.9	26852.2	30270.2	27047.6	29227.3	27180.6	32921.4	30032.3	33388.9	30090.1	32978.6	30808	31167.1	29213.2	32905.6	29040	32126.4	30676.4
Master Protein	P50851-2	Isoform 2 of Lipopolysaccharide-responsive and beige-like anchor protein OS=Homo sapiens GN=LRBA	LRBA	High	FALSE	81	362	29	0	487.594	948.73	34	2851	317.5	5.57	17059.4	15665.9	17300.5	22640	15597.2	20039.5	20754.4	19259.3	21291.4	25765.5	19326.3	24290.8	18892.2	17192.5	19191.2	23335.3	17869.1	21696.4
Master Protein	Q00341	Vigilin OS=Homo sapiens GN=HDLBP PE=1 SV=2	HDLBP	High	FALSE	72	539	72	0	486.611	1344.58	58	1268	141.4	6.87	28156.8	29584	26601.9	27155.4	26634.9	30155.3	32671.7	33175	31462.5	30552.2	30286.9	35197	31857.4	32468.2	30282.5	29767.2	29707.8	33614
Master Protein	P38646	Stress-70 protein, mitochondrial OS=Homo sapiens GN=HSPA9 PE=1 SV=2	HSPA9	High	FALSE	50	948	49	0	482.463	2482.91	71	679	73.6	6.16	48226	45513.8	44833.7	54982.2	54331.6	47073	47286.4	44313.8	44464	52296.9	51938.4	45998.6	45469.4	41362.1	42686.6	49844.7	49784.4	44068.1
Master Protein	Q86UP2	Kinectin OS=Homo sapiens GN=KTN1 PE=1 SV=1	KTN1	High	FALSE	85	417	85	0	481.665	1052.36	61	1357	156.2	5.64	24189.1	20865.5	21144.7	23257	20854.8	24161	29577.9	24251.8	27170.4	27481.9	24490.1	30098.6	32284.8	26886.5	28874.8	29418.1	27436.3	32480
Master Protein	P68104	Elongation factor 1-alpha 1 OS=Homo sapiens GN=EEF1A1 PE=1 SV=1	EEF1A1	High	FALSE	32	1560	1	0	478.916	4457.2	81	462	50.1	9.01	61915.4	74227.7	60669.9	65025.8	74222.6	63355.3	76998.6	87188.2	75072.8	78418.3	86022.6	77605.4	60199.9	68608.7	59404.3	61394.4	68476.5	60814.1
Master Protein	P35221	Catenin alpha-1 OS=Homo sapiens GN=CTNNA1 PE=1 SV=1	CTNNA1	High	FALSE	55	462	40	0	477.084	1160.71	65	906	100	6.29	22695.3	16529.9	21032.3	22942.3	25061.7	22488.2	25592.2	18767.4	23041.8	24291.5	26780.4	24499.1	21054.1	15942.8	19492.5	20239.5	22578.4	20559.6
Master Protein	Q08211	ATP-dependent RNA helicase A OS=Homo sapiens GN=DHX9 PE=1 SV=4	DHX9	High	FALSE	59	686	59	0	474.915	1828.08	53	1270	140.9	6.84	29143.7	32790.4	27032.7	34371.1	30485.4	29165.1	32487.3	35076.6	30754.1	38225.5	33251.7	32473.8	34386.2	37284	32484.4	40124.1	35908	34911.5
Master Protein	Q6P2Q9	Pre-mRNA-processing-splicing factor 8 OS=Homo sapiens GN=PRPF8 PE=1 SV=2	PRPF8	High	FALSE	81	392	81	0	472.888	962.16	39	2335	273.4	8.84	18941.4	23376.4	18931.3	21374.7	21313.5	20880.3	22007.3	25155.9	21619.5	24060.7	23445.7	23547.7	22561.9	25493.4	22198.1	24028.3	24713.8	23944.9
Master Protein	P78371	T-complex protein 1 subunit beta OS=Homo sapiens GN=CCT2 PE=1 SV=4	CCT2	High	FALSE	37	655	37	0	470.982	1781.15	80	535	57.5	6.46	27388.7	27144.9	26069.1	33069.9	28011.6	27768.9	32019.7	30865.3	30495.7	35543.3	30748.4	32462.5	26371.6	26218.7	25699.8	29639	26428.5	27186
Master Protein	Q07954	Prolow-density lipoprotein receptor-related protein 1 OS=Homo sapiens GN=LRP1 PE=1 SV=2	LRP1	High	FALSE	90	414	90	0	469.897	969.5	23	4544	504.3	5.39	21742.8	24918.7	24587.1	21420.9	22498.9	26477.3	24269.2	27385.8	27591.6	23299.2	24626.8	29031.9	22570.3	26002.5	26431.3	21749.3	23338.8	28030.2
Master Protein	Q14315	Filamin-C OS=Homo sapiens GN=FLNC PE=1 SV=3	FLNC	High	FALSE	92	494	73	0	465.305	1235.85	41	2725	290.8	5.97	10428.4	11990.5	11603.9	10004.5	10038.4	13119.9	13685.2	16201	15833.9	13687.5	13507.6	18085.5	13455.4	15286.5	15229.2	13489.7	13689.4	17157.5
Master Protein	P04264	Keratin, type II cytoskeletal 1 OS=Homo sapiens GN=KRT1 PE=1 SV=6	KRT1	High	FALSE	47	953	39	0	465.227	2372.12	73	644	66	8.12	41248.7	37608.4	36961.7	33076.7	31909.6	48797.5	44188.6	38530.2	40505.7	34882.1	33677.1	52922.9	46028.9	40227.7	41920.2	35300.7	34983.6	54211.1
Master Protein	F5H5D3	Tubulin alpha-1C chain OS=Homo sapiens GN=TUBA1C PE=1 SV=1	TUBA1C	High	FALSE	32	1859	3	0	464.856	5383.73	67	519	57.7	5.07	1414.5	1336.1	1318.7	1449.4	1428.7	1282.3	1344.8	1309.5	1317.1	1453.7	1411.5	1319.1	2053.8	1526.5	1658.9	1712.2	1733.5	1670.7
Master Protein	P40939	Trifunctional enzyme subunit alpha, mitochondrial OS=Homo sapiens GN=HADHA PE=1 SV=2	HADHA	High	FALSE	47	721	47	0	464.509	1801.36	68	763	82.9	9.04	28835	33208.5	30429.1	32842.8	33235.1	30534.4	27223.4	30552	28382.5	29374.8	30784.2	28632.1	32154.3	35721.7	33706.7	34512.6	36454.5	33738.7
Master Protein	P16615	Sarcoplasmic/endoplasmic reticulum calcium ATPase 2 OS=Homo sapiens GN=ATP2A2 PE=1 SV=1	ATP2A2	High	FALSE	51	501	2	0	463.402	1395.59	49	1042	114.7	5.34	30518.1	28887.3	25482.1	28966.5	27823.2	26094.5	32563.2	30529.4	28572.5	30719.7	29395.2	29330.1	32431.6	29344.9	27120.9	29623.3	28802.2	27697.9
Master Protein	P26038	Moesin OS=Homo sapiens GN=MSN PE=1 SV=3	MSN	High	FALSE	60	917	45	0	462.3	2290.67	73	577	67.8	6.4	47288.7	60583.5	49179	46592.3	60542.8	53214.1	52182.2	68058.4	55890.4	50172.7	67247.3	60102	51447.6	66359.7	55058.5	48824.7	66838.3	58632.1
Master Protein	P13796	Plastin-2 OS=Homo sapiens GN=LCP1 PE=1 SV=6	LCP1	High	FALSE	41	845	33	0	459.818	1871.28	72	627	70.2	5.43	29835.1	39446	30850.7	31304.1	37876.8	28924.5	36009.6	45197.9	36935.7	36285	44191.1	35144.7	37777.4	47537.4	39248.3	38145.9	46847.2	37726.3
Master Protein	P53396	ATP-citrate synthase OS=Homo sapiens GN=ACLY PE=1 SV=3	ACLY	High	FALSE	57	578	57	0	459.591	1475.97	54	1101	120.8	7.33	50229.5	25742.6	27503.1	28370.7	27294	26584.7	55431.3	28350.8	31433.5	31737	30450.7	30732.5	57484.5	28505.9	30993.4	31477.4	30796.6	30307.6
Master Protein	P16615-2	Isoform 2 of Sarcoplasmic/endoplasmic reticulum calcium ATPase 2 OS=Homo sapiens GN=ATP2A2	ATP2A2	High	FALSE	50	495	1	0	457.741	1379.03	51	997	109.6	5.36							84.8	89.8	90.9	80.8	90.8	83.3	116.9	153.3	135.9	139.1	124.4	127.8
Master Protein	P63010-2	Isoform 2 of AP-2 complex subunit beta OS=Homo sapiens GN=AP2B1	AP2B1	High	FALSE	49	498	27	0	457.485	1285.37	53	951	105.6	5.34	23985.2	24411.5	23132.2	24774.2	23409.3	23888.6	26602.8	26638.7	26216.7	26972.1	25978.3	26837.1	26289.2	26245.6	26275.9	26459.9	25905	27073.8
Master Protein	P12270	Nucleoprotein TPR OS=Homo sapiens GN=TPR PE=1 SV=3	TPR	High	FALSE	94	296	93	0	456.165	750.76	40	2363	267.1	5.02	16451.4	20839.3	16642.7	19050.2	17640.5	19021.2	16603.7	20922.9	16725.2	18668.7	17435.3	19025.9	15287	18384.4	15222.4	16628.1	16163	17089
Master Protein	P04350	Tubulin beta-4A chain OS=Homo sapiens GN=TUBB4A PE=1 SV=2	TUBB4A	High	FALSE	26	2054	3	0	452.991	4791.78	82	444	49.6	4.88	487.3	478.4	485.3	472.8	483	475.4	610.4	693.2	742.7	633.7	664.4	778.6	1336	1395.2	1432.5	1405.9	1559.9	1471.1
Master Protein	P68133	Actin, alpha skeletal muscle OS=Homo sapiens GN=ACTA1 PE=1 SV=1	ACTA1	High	FALSE	30	2935	3	0	452.926	6742.04	75	377	42	5.39	24897.2	27095.3	27440.8	26252	24932	27914.2	26523.4	27412.5	28142.9	26686	25840.1	29144.4	32985.8	34302	35254.9	33144.7	32491.1	36369.8
Master Protein	P04075-2	Isoform 2 of Fructose-bisphosphate aldolase A OS=Homo sapiens GN=ALDOA	ALDOA	High	FALSE	31	1858	25	0	450.314	5187.11	73	418	45.2	8.25	70247.8	59498.6	65331.9	76556.6	76461.4	62381.4	62078.8	52471.2	59085.1	68317.6	66241.5	57213.6	67727.2	57366.4	65713.2	74006.8	74231.4	63152.8
Master Protein	P27708	CAD protein OS=Homo sapiens GN=CAD PE=1 SV=3	CAD	High	FALSE	69	312	65	0	449.952	815.16	39	2225	242.8	6.46	12596.6	14197.3	12912.7	14352.3	15928.1	13803.1	17342.6	18862.4	17618.8	19150.7	20577.4	18545.1	15809.3	17540.1	15986.6	17422.4	19367.9	17012.2
Master Protein	Q5T4S7-2	Isoform 2 of E3 ubiquitin-protein ligase UBR4 OS=Homo sapiens GN=UBR4	UBR4	High	FALSE	98	269	98	0	447.118	659.43	23	5204	575.6	6.01	14921.4	16628.5	15309.4	15875.9	17057.3	16199.5	14120.9	15175.7	15217.2	14674.6	15563.7	15170.6	14640.8	15715.9	15071.4	14781	16067.3	15281.8
Master Protein	P68366	Tubulin alpha-4A chain OS=Homo sapiens GN=TUBA4A PE=1 SV=1	TUBA4A	High	FALSE	26	1590	6	0	446.785	4145	64	448	49.9	5.06	3104.3	3903.7	3169.1	3179.9	3925.8	2857.3	5015.4	5933.2	5102.2	4724.5	6102.8	4750.8	4774.8	5637.1	4877.9	4588.5	5737.6	4469.9
Master Protein	Q9Y678	Coatomer subunit gamma-1 OS=Homo sapiens GN=COPG1 PE=1 SV=1	COPG1	High	FALSE	48	396	44	0	444.27	1103.88	71	874	97.7	5.47	17913.6	16332.1	15985.1	17375.3	16427.3	16674.8	22726.1	20163	20373.1	21403.3	20848.5	20929.8	23025.5	21200.2	21547.7	22082.6	21312.4	21867.4
Master Protein	A0A087WVQ9	Elongation factor 1-alpha 1 OS=Homo sapiens GN=EEF1A1 PE=4 SV=1	EEF1A1	High	FALSE	30	1433	1	0	441.451	4068.54	80	441	47.9	9.03	346.2	377	336.6	349.5	423.5	379.9
Master Protein	Q10567-3	Isoform C of AP-1 complex subunit beta-1 OS=Homo sapiens GN=AP1B1	AP1B1	High	FALSE	47	491	1	0	438.858	1305.22	51	939	103.5	5.16	500.1	473.9	420.6	483.5	457.2	429.8	640.3	583.7	561	594.4	592	596.6	987.1	952.1	889.1	895.9	907.2	885.3
Master Protein	Q10567	AP-1 complex subunit beta-1 OS=Homo sapiens GN=AP1B1 PE=1 SV=2	AP1B1	High	FALSE	47	483	1	0	437.522	1294.54	51	949	104.6	5.06	10244.1	10204.3	8925.2	9832.1	9625.1	9343	8745	8561.2	7963.1	8209.5	7822.2	7952.8	10685.7	10557.8	9686.3	10054.7	10272.9	9957
Master Protein	Q04637-8	Isoform 8 of Eukaryotic translation initiation factor 4 gamma 1 OS=Homo sapiens GN=EIF4G1	EIF4G1	High	FALSE	66	498	56	0	436.885	1187.04	42	1600	175.5	5.33	26933.7	29161.6	23597.2	27558.2	27365.6	25124.5	25219	27212.8	22827.8	25539.8	25394.2	24696.2	27888.6	29886.1	25062.7	27670	28326.8	26877.3
Master Protein	P25705	ATP synthase subunit alpha, mitochondrial OS=Homo sapiens GN=ATP5A1 PE=1 SV=1	ATP5A1	High	FALSE	38	1307	38	0	434.626	3408.72	61	553	59.7	9.13	63568.4	65776.4	61499.6	63251	71470.8	63438.1	63442.8	65203.3	62783.5	63711	71764.3	64169.3	66332.8	68160.7	65192.7	65541	73596.3	66623.9
Master Protein	P08133	Annexin A6 OS=Homo sapiens GN=ANXA6 PE=1 SV=3	ANXA6	High	FALSE	57	838	22	0	426.844	2374.98	82	673	75.8	5.6	43547.3	50875.1	50730.6	45961.1	42972.3	51419.3	45514.5	52333.5	52949.7	47059.7	43849.6	53555.3	47024.3	53514.5	55341.2	47497.3	45664.1	55293.3
Master Protein	P12110	Collagen alpha-2(VI) chain OS=Homo sapiens GN=COL6A2 PE=1 SV=4	COL6A2	High	FALSE	41	1020	10	0	426.331	2718.6	39	1019	108.5	6.21	42185.2	59086.2	55005.3	43237	52328	57157.4	42084.8	57055.2	56080.9	41541.3	49884.2	57561.5	37979	51415.2	50002.2	38824.3	46115	50272.2
Master Protein	Q7KZF4	Staphylococcal nuclease domain-containing protein 1 OS=Homo sapiens GN=SND1 PE=1 SV=1	SND1	High	FALSE	51	595	51	0	419.107	1641.51	60	910	101.9	7.17	31405.7	34885.6	29340.9	32458.6	34370.5	29804.9	31766	34515.9	29607.7	32104.9	34253.6	29601.3	34322.5	37232.7	31727.6	33831.8	37401.6	32150.7
Master Protein	P11216	Glycogen phosphorylase, brain form OS=Homo sapiens GN=PYGB PE=1 SV=5	PYGB	High	FALSE	53	601	41	0	416.95	1541.02	66	843	96.6	6.86	26410.6	36892.8	24646	26458.4	38006.6	26355.8	25933.4	35360.1	24253.6	25106.8	35580	25978.5	26195.6	36954	24414.3	24812.2	37851.1	25974.5
Master Protein	P07237	Protein disulfide-isomerase OS=Homo sapiens GN=P4HB PE=1 SV=3	P4HB	High	FALSE	46	1117	46	0	414.051	2761.41	73	508	57.1	4.87	121503	68397.9	51802.5	53844.9	76095	53344.1	131983	71314.3	56176.3	57623	80819.8	57124.4	135163	77111.5	60353.7	60823.3	85362	62468.2
Master Protein	P35908	Keratin, type II cytoskeletal 2 epidermal OS=Homo sapiens GN=KRT2 PE=1 SV=2	KRT2	High	FALSE	47	554	34	0	413.38	1500.2	76	639	65.4	8	22726.1	22222.3	20814.5	19600.6	20116.9	29504.6	25409.4	24149.8	23326.1	22241	21917.9	32480.8	21994.9	20979.2	21126.1	18832.5	19564.2	29152
Master Protein	P35527	Keratin, type I cytoskeletal 9 OS=Homo sapiens GN=KRT9 PE=1 SV=3	KRT9	High	FALSE	36	480	35	0	412.541	1260.67	69	623	62	5.24	23555.3	20034	19876.6	19431.2	18839.3	25359	23327.9	19927	20481.1	18684.1	18610.2	25227.6	26395.7	22353.5	23086.3	20945.7	21118.2	29694.9
Master Protein	P24821-6	Isoform 6 of Tenascin OS=Homo sapiens GN=TNC	TNC	High	FALSE	57	428	1	0	412.403	1134.25	45	1564	171.2	5.1	60.1	81.5	101.8	72.4	82.8	74.3	279.9	317.6	409.7	259.4	359.9	428	618.2	649.4	802.2	670.7	835.1	963.6
Master Protein	Q14697	Neutral alpha-glucosidase AB OS=Homo sapiens GN=GANAB PE=1 SV=3	GANAB	High	FALSE	45	564	2	0	411.618	1507.6	54	944	106.8	6.14	585.6	732.7	563.5	554.1	791.1	593.1	697.5	898.2	734.6	561.9	1005.7	802.4	925	1080.5	1197.9	776	1266.5	1459.5
Master Protein	P17987	T-complex protein 1 subunit alpha OS=Homo sapiens GN=TCP1 PE=1 SV=1	TCP1	High	FALSE	34	534	34	0	410.928	1240.8	77	556	60.3	6.11	22756.7	23146.5	21480	26155	23389.2	22777.9	18251.8	18088	17542.9	20262.9	18021	18275.1	22041.6	21666.3	20720.8	24012.7	21875	21612.2
Master Protein	P06744	Glucose-6-phosphate isomerase OS=Homo sapiens GN=GPI PE=1 SV=4	GPI	High	FALSE	31	757	19	0	409.303	2080.85	64	558	63.1	8.32	42716	41540.8	38953.5	40699	54493.5	38358.6	44366.4	41926.3	40700.7	41806.2	55166.2	39925.8	44689	42930.5	41922.8	42043	53913.4	41270.5
Master Protein	Q14697-2	Isoform 2 of Neutral alpha-glucosidase AB OS=Homo sapiens GN=GANAB	GANAB	High	FALSE	46	551	3	0	407.776	1462.46	54	966	109.4	6.24	28784.6	32419.5	26009.9	25279.7	32521.1	27429	22702.6	25152.8	21474.6	20344.2	25159.5	21852.7	24834.3	27753	22835.2	21343.9	27876.9	23994.2
Master Protein	P42224	Signal transducer and activator of transcription 1-alpha/beta OS=Homo sapiens GN=STAT1 PE=1 SV=2	STAT1	High	FALSE	42	572	3	0	407.202	1413.71	56	750	87.3	6.05	31208.5	36315.6	24601	31367.2	30436.8	27406.8	30324.4	36398.9	26005.9	31367.2	30942.7	28975.3	32258.5	38294	27776.1	32817.4	32398.1	30352.7
Master Protein	P26599-3	Isoform 3 of Polypyrimidine tract-binding protein 1 OS=Homo sapiens GN=PTBP1	PTBP1	High	FALSE	23	570	18	0	406.66	1408.13	59	557	59.6	9.16	24793.7	27624.7	23163.5	27745.3	25923.2	25269.9	21751.4	22477.5	19862.8	22432	22001.7	21128.3	19885.2	21012.9	18193.6	20937.6	20287.2	19502.1
Master Protein	P46939-2	Isoform 2 of Utrophin OS=Homo sapiens GN=UTRN	UTRN	High	FALSE	88	255	86	0	406.582	648.75	28	3438	394.7	5.38	12723.8	13820.3	14688.6	13115.1	14596.8	15411.9	14193.2	14543.4	15641.6	14352.3	15249.5	16396.7	11714.8	13207.9	14293.7	11860.8	13437.7	14793
Master Protein	Q14195-2	Isoform LCRMP-4 of Dihydropyrimidinase-related protein 3 OS=Homo sapiens GN=DPYSL3	DPYSL3	High	FALSE	35	639	30	0	402.828	1626.43	69	684	73.9	6.35	26045.3	27390.4	29320.4	23935.7	29124.6	31077.5	25914.6	26080.6	29041	23868.9	27864.4	30676.5	29406.5	29037	32493.8	25586	30927.9	33636.6
Master Protein	Q14152	Eukaryotic translation initiation factor 3 subunit A OS=Homo sapiens GN=EIF3A PE=1 SV=1	EIF3A	High	FALSE	77	476	77	0	400.198	1157.89	50	1382	166.5	6.79	25761	27352.1	23407.5	26862.1	26597.2	24119.2	30046.6	31225.1	28270.2	29965.7	31656.8	29238.1	28644.3	30191.3	26924.6	28233.1	30410.4	27838.7
Master Protein	P01012	Ovalbumin OS=Gallus gallus GN=SERPINB14 PE=1 SV=2	SERPINB14	High	FALSE	19	1225	19	0	399.973	3265.69	70	386	42.9	5.29	55650.7	55650.7	55650.7	55650.7	55650.7	55650.7	55650.7	55650.7	55650.7	55650.7	55650.7	55650.7	55650.7	55650.7	55650.7	55650.7	55650.7	55650.7
Master Protein	P34932	Heat shock 70 kDa protein 4 OS=Homo sapiens GN=HSPA4 PE=1 SV=4	HSPA4	High	FALSE	48	415	45	0	398.687	1083.67	60	840	94.3	5.19	20882.9	18427.7	19914.6	26182.4	19729	21896.9	23166.5	20501.7	22317	29016.8	21201.6	24189.1	22409.4	20379.6	22233.7	28088.8	21593.7	23802.5
Master Protein	Q86VP6	Cullin-associated NEDD8-dissociated protein 1 OS=Homo sapiens GN=CAND1 PE=1 SV=2	CAND1	High	FALSE	58	447	55	0	398.179	1218.35	50	1230	136.3	5.78	27359.6	27432.4	23952.1	26697.9	25228.4	26727	31740.7	30742.7	27665.1	30471.2	27624.1	31101.4	27232.2	26580.9	24129.9	25747.2	24372.5	25950.1
Master Protein	P31939	Bifunctional purine biosynthesis protein PURH OS=Homo sapiens GN=ATIC PE=1 SV=3	ATIC	High	FALSE	39	511	39	0	397.817	1329.52	81	592	64.6	6.71	21742	23435.2	19777.5	24416.4	27267.5	23997.3	17095.2	18055	16238.2	18996.3	21152.5	19356.6	22321.6	22815.6	21087.4	24134.9	26564.9	24006.8
Master Protein	P30101	Protein disulfide-isomerase A3 OS=Homo sapiens GN=PDIA3 PE=1 SV=4	PDIA3	High	FALSE	42	1006	34	0	396.267	2603.62	66	505	56.7	6.35	55072.1	49449.8	49227.8	48737.2	48983.9	52560.5	52003.7	47468.4	48795.4	47203	46479	50843.9	52355.1	47728.6	48357.7	46521.7	47133.4	50459.8
Master Protein	P27816	Microtubule-associated protein 4 OS=Homo sapiens GN=MAP4 PE=1 SV=3	MAP4	High	FALSE	56	477	26	0	393.858	1258.14	56	1152	120.9	5.43	28283.2	28891.2	27616.8	26464.3	26342.8	31793.9	32068.2	31166.8	31060	28664.8	28155.4	34731.9	31547.7	31339.2	30742.6	28413.8	28877	34662.4
Master Protein	P06396	Gelsolin OS=Homo sapiens GN=GSN PE=1 SV=1	GSN	High	FALSE	45	1022	2	0	393.451	2861.85	64	782	85.6	6.28	39884.7	45144.4	47051.8	40362.8	62853	49457.6	45539	48266.1	51521.8	44552.8	65594.5	53285.4	42618.6	45553.1	48510.2	40328.5	62302.7	50835.6
Master Protein	P19367-3	Isoform 3 of Hexokinase-1 OS=Homo sapiens GN=HK1	HK1	High	FALSE	47	720	43	0	392.514	1846.18	50	921	102.7	6.76	37046.7	29416.2	30210.1	33357.3	38941.4	29635.8	45506	35094.9	36802.1	40065.9	46652.2	35434.3	42018.2	33586.5	35175.1	37441.4	44202.7	34321.4
Master Protein	P29401-2	Isoform 2 of Transketolase OS=Homo sapiens GN=TKT	TKT	High	FALSE	37	761	37	0	391.767	2090.62	65	631	68.8	7.52	36133.3	34364	35789.7	33752.4	38324.6	42955.5	39111.5	36968.8	39983.6	36439.2	40939.5	45923.7	36501	34448.5	36685.2	33113	38465.3	43240
Master Protein	P06396-3	Isoform 3 of Gelsolin OS=Homo sapiens GN=GSN	GSN	High	FALSE	44	1017	1	0	389.066	2844.2	66	742	81.9	5.85	26.8	27.9	32.4	30.3	22	29							93.2	99.5	119.9	108.2	108.7	120.5
Master Protein	C9JNG9	Collagen alpha-3(VI) chain (Fragment) OS=Homo sapiens GN=COL6A3 PE=1 SV=1	COL6A3	High	FALSE	38	665	2	0	388.998	1922.38	62	708	77.1	5.43	1223.3	2062.8	1750.6	1162.9	1665.2	1775.2	1354.6	2448.8	2112.4	1493.2	1893.1	2200.1	1402.3	2438.4	2076	1413.2	1832.6	2158.6
Master Protein	O95782	AP-2 complex subunit alpha-1 OS=Homo sapiens GN=AP2A1 PE=1 SV=3	AP2A1	High	FALSE	52	394	37	0	386.758	1013.84	60	977	107.5	7.03	19301.1	21151.8	19183.2	20339.5	20121.8	20146.8	21272.3	23101.8	22046.8	22319.9	22706.5	22986.7	21282.7	23484.9	22059.6	22319.8	22263.3	22649.2
Master Protein	Q07065	Cytoskeleton-associated protein 4 OS=Homo sapiens GN=CKAP4 PE=1 SV=2	CKAP4	High	FALSE	46	606	44	0	386.568	1836.06	71	602	66	5.92	42274.6	37893.3	31092.4	30106.8	32642.4	37418.3	44173	39061.9	33594.9	30399.9	34513	39410.7	42910	34947.2	29645.6	26507.7	29637.7	36812.4
Master Protein	Q9NYU2	UDP-glucose:glycoprotein glucosyltransferase 1 OS=Homo sapiens GN=UGGT1 PE=1 SV=3	UGGT1	High	FALSE	53	361	51	0	386.394	885.47	42	1555	177.1	5.63	19961.4	21258	17002.8	17571.2	19200.8	18619.3	24428	25920.1	20906.4	21049.5	22677.6	23517	19363.8	20267.3	16531.3	16735.7	18072.4	18186
Master Protein	Q9UM54-6	Isoform 6 of Unconventional myosin-VI OS=Homo sapiens GN=MYO6	MYO6	High	FALSE	62	368	56	0	385.876	955.9	50	1285	148.6	8.56	19329.8	18001.8	15439.7	17550.5	17254.3	20483.5	21468.9	20487.6	18057.6	19689.2	19379.7	22574.7	18208.2	17254	15807.8	16745.6	16409	19377.3
Master Protein	P12956	X-ray repair cross-complementing protein 6 OS=Homo sapiens GN=XRCC6 PE=1 SV=2	XRCC6	High	FALSE	45	652	44	0	385.69	1747.21	65	609	69.8	6.64	28239.3	36363	27928.9	28265.4	35588.4	31083	29027.6	37311.9	29701.4	28007.2	35963.3	32329.9	32952.5	41406	33187.8	31761.8	40607.5	36506.8
Master Protein	Q8WXH0-2	Isoform 2 of Nesprin-2 OS=Homo sapiens GN=SYNE2	SYNE2	High	FALSE	111	216	110	0	384.158	470.51	18	6907	798.4	5.36	12331.4	13303.9	11458.3	11543.1	13036.3	12105.7	11683.4	12873.5	11232.7	11035.6	12154.6	11850.4	12165.3	13272.5	11758.4	11320	13242.7	12245.5
Master Protein	Q99832	T-complex protein 1 subunit eta OS=Homo sapiens GN=CCT7 PE=1 SV=2	CCT7	High	FALSE	38	418	38	0	384.048	1149.11	75	543	59.3	7.65	19562.6	18290.7	16821.2	21059.9	18498.1	17842.7	21230.9	20007.9	19278.3	23218.2	19855.5	20206.5	23332.4	22695.9	21363.7	24892.8	22470.9	22439.4
Master Protein	P50990	T-complex protein 1 subunit theta OS=Homo sapiens GN=CCT8 PE=1 SV=4	CCT8	High	FALSE	40	615	40	0	383.4	1606.35	72	548	59.6	5.6	36799	34898.3	32146.5	39859.6	34170.4	33850.3	38627.1	36865.1	34841.4	41541.9	36062.2	36282.2	41551.9	40048.8	37677.7	44054.2	39395.1	38965.3
Master Protein	O60701	UDP-glucose 6-dehydrogenase OS=Homo sapiens GN=UGDH PE=1 SV=1	UGDH	High	FALSE	32	545	32	0	382.534	1506.16	80	494	55	7.12	27933.2	20401.4	28692.2	38916.9	21891.6	26592.1	28208.8	20155.7	28744.6	37666.3	21346.1	26695.2	27410.1	19881.8	28464.6	36647	20794	26027.4
Master Protein	P60842	Eukaryotic initiation factor 4A-I OS=Homo sapiens GN=EIF4A1 PE=1 SV=1	EIF4A1	High	FALSE	29	651	13	0	381.632	1518.36	72	406	46.1	5.48	28352	29309.9	25605.9	31044.1	30216	27848.1	26615	26416.9	24659.5	28267.9	27319	26267.6	29469.8	30241.8	27320.2	31661.7	31456.8	29588
Master Protein	P33176	Kinesin-1 heavy chain OS=Homo sapiens GN=KIF5B PE=1 SV=1	KIF5B	High	FALSE	59	369	59	0	380.787	931.73	65	963	109.6	6.51	15524.9	16770.5	14855.3	16725.1	16731.5	16179.2	18191	19460.2	17200.7	19131.4	19417.9	18695.6	19389.3	20188.2	18896.4	20109.6	20585	20496.3
Master Protein	Q9Y4L1	Hypoxia up-regulated protein 1 OS=Homo sapiens GN=HYOU1 PE=1 SV=1	HYOU1	High	FALSE	44	450	44	0	379.552	1069.86	52	999	111.3	5.22	21502.6	21247	19568.2	18879.4	22181.5	17862.5	23478.4	23021.2	21848.6	20457.3	23220.4	19842	24012.5	22537.9	22293.5	21118.1	24344.9	20050.9
Master Protein	Q8WUM4	Programmed cell death 6-interacting protein OS=Homo sapiens GN=PDCD6IP PE=1 SV=1	PDCD6IP	High	FALSE	52	405	52	0	379.076	1065.88	63	868	96	6.52	27991.7	24381.6	24414.7	26273.9	26276.2	24984.3	33312.4	29254.3	29304.3	30010.4	30336.5	29464.8	28703	25023.4	25611.7	25948.1	26424.6	26069.7
Master Protein	O75533	Splicing factor 3B subunit 1 OS=Homo sapiens GN=SF3B1 PE=1 SV=3	SF3B1	High	FALSE	54	344	54	0	375.933	936.85	52	1304	145.7	7.09	14841.5	18378.2	15136.4	16788.5	18079.9	16791.7	19378.9	22939.8	19491.9	20713.1	22540.3	21274.3	17356.9	21329.2	17795.4	18867.1	20744.8	19668.5
Master Protein	P35606	Coatomer subunit beta' OS=Homo sapiens GN=COPB2 PE=1 SV=2	COPB2	High	FALSE	51	479	51	0	375.044	1118.73	61	906	102.4	5.27	25052.6	23671.3	22614.3	23875.3	23723.6	23470.9	23798.4	22647.6	22323.3	22992	22792.3	22783.4	23041.6	20971.1	20668.1	21226.2	21714.5	21453.3
Master Protein	Q00839	Heterogeneous nuclear ribonucleoprotein U OS=Homo sapiens GN=HNRNPU PE=1 SV=6	HNRNPU	High	FALSE	41	659	5	0	374.623	1653.16	41	825	90.5	6	35440.2	45730.3	35531	41372.5	36269.4	39052.7	37029.2	46532.4	36950.5	42782	36732.1	39425.2	30821	40121.3	31876	35514.9	31250.2	34182.8
Master Protein	Q13509	Tubulin beta-3 chain OS=Homo sapiens GN=TUBB3 PE=1 SV=2	TUBB3	High	FALSE	22	1696	4	0	373.559	3813.41	59	450	50.4	4.93	3932.5	3578.8	4069.9	4373.6	6297.5	4171.5	6060.8	5261.6	6255.6	6132.7	9384.5	6280.7	4826	4306.5	5130.8	5245.5	6717	5134.7
Master Protein	P49792	E3 SUMO-protein ligase RanBP2 OS=Homo sapiens GN=RANBP2 PE=1 SV=2	RANBP2	High	FALSE	86	232	56	0	373.384	537.66	31	3224	358	6.2	13003.1	15160.2	12345	13275.3	13303.4	13618.6	15366.4	18312.5	15902.8	16375.2	16624	17863.7	13527.5	15633.3	13230.3	13843.4	14234.4	14472.6
Master Protein	P54652	Heat shock-related 70 kDa protein 2 OS=Homo sapiens GN=HSPA2 PE=1 SV=1	HSPA2	High	FALSE	44	1001	22	0	368.57	2760.63	65	639	70	5.74	7595.2	5080.8	6920	5719.2	5555.9	6925.8	10676.4	5490.5	9114.9	6923.1	6335.4	9057.2	10394.2	6337	9065.5	7301	6989.8	9088
Master Protein	P22626	Heterogeneous nuclear ribonucleoproteins A2/B1 OS=Homo sapiens GN=HNRNPA2B1 PE=1 SV=2	HNRNPA2B1	High	FALSE	34	1169	29	0	368.109	2952.58	69	353	37.4	8.95	50976.4	61419.4	50764.2	61159.9	54837.1	55165	53444.9	61658.6	52300.8	60228.3	54934.6	56232.8	56329.9	65749.3	56296.3	65302.1	59483.2	59824.4
Master Protein	O94973	AP-2 complex subunit alpha-2 OS=Homo sapiens GN=AP2A2 PE=1 SV=2	AP2A2	High	FALSE	45	338	1	0	367.869	806.99	55	939	103.9	6.96	8578.5	9488.1	8928.5	9332.9	8424.2	8909.4	8670.1	9355.9	9118.5	8929.6	8256	8936.2	12020.8	12618.4	12719.8	12198.6	11662.2	12442.7
Master Protein	O94973-2	Isoform 2 of AP-2 complex subunit alpha-2 OS=Homo sapiens GN=AP2A2	AP2A2	High	FALSE	45	327	1	0	364.521	786.97	55	940	104	6.86							70.1	87.1	79.1	77.7	71.1	88.8	61.8	67.2	63.1	65	65.5	70.1
Master Protein	J3KPM9	Signal transducer and activator of transcription OS=Homo sapiens GN=STAT1 PE=1 SV=1	STAT1	High	FALSE	40	505	1	0	363.945	1261.53	54	714	83.3	6.42							18	19.1	13.9	11.9	15	12.9	121.7	128.5	117.3	120.1	115	110.6
Master Protein	P11498	Pyruvate carboxylase, mitochondrial OS=Homo sapiens GN=PC PE=1 SV=2	PC	High	FALSE	49	335	49	0	362.623	819.22	58	1178	129.6	6.84	16085.4	18465	15190.3	15510.7	23752.8	16086.8	14364.3	16322.4	13372.1	13801.6	21097.5	14069.6	15185.1	16550.5	14269.8	14186.3	21785.4	15002.3
Master Protein	P13667	Protein disulfide-isomerase A4 OS=Homo sapiens GN=PDIA4 PE=1 SV=2	PDIA4	High	FALSE	40	595	40	0	362.005	1401.88	58	645	72.9	5.07	30636.9	29491.7	23196.6	24068.3	24165	24362.6	35719.8	33655.7	26706.5	27125.5	26683.9	27509.4	37894.9	35609.3	29333.4	29653.3	29882.1	30463.3
Master Protein	Q00839-2	Isoform Short of Heterogeneous nuclear ribonucleoprotein U OS=Homo sapiens GN=HNRNPU	HNRNPU	High	FALSE	38	652	2	0	361.851	1646.98	39	806	88.9	5.78	1589.6	2288.4	1604.3	2091.3	1593.3	2095.6	680.5	916.7	631.2	811.8	550.7	819.6	1888.7	2633.9	1726.8	2188.5	1531.8	2221.8
Master Protein	P61978-2	Isoform 2 of Heterogeneous nuclear ribonucleoprotein K OS=Homo sapiens GN=HNRNPK	HNRNPK	High	FALSE	31	1138	2	0	360.21	2811.23	67	464	51	5.33	43317.3	49914.7	42188.7	50076.9	46597.9	47050.5	57555.3	67545.8	57487	68283.7	62703.8	65515.5	48697.9	55943.2	48424.3	54386.4	52567.9	52669
Master Protein	P13010	X-ray repair cross-complementing protein 5 OS=Homo sapiens GN=XRCC5 PE=1 SV=3	XRCC5	High	FALSE	42	408	42	0	359.439	962.13	70	732	82.7	5.81	17782.9	20686	16133.8	16707.9	20353.5	17733.3	20653	23248.8	19676	19064.8	23970.7	21504.9	18008	18586.1	15606.6	14872.5	19387.3	16972.9
Master Protein	Q05682-4	Isoform 4 of Caldesmon OS=Homo sapiens GN=CALD1	CALD1	High	FALSE	48	479	4	0	358.835	1235.76	62	538	62.6	6.37	16721.8	20218.7	21011.8	14585.4	17032.5	25119.8	27478.5	31755.1	33727.2	23674	27689.8	40673.5	25522.8	28582.4	30632.1	21488.6	24895.6	36268.5
Master Protein	Q16891-2	Isoform 2 of MICOS complex subunit MIC60 OS=Homo sapiens GN=IMMT	IMMT	High	FALSE	50	350	3	0	357.892	988.25	66	747	82.6	6.57	17578.1	19501.8	17367.5	18700.2	19293.5	17561.6	18826.6	20985.6	19316.9	19589.6	20876	19245.8	19610.9	21988.5	20040.6	20021.5	21988.3	20039.9
Master Protein	P49368	T-complex protein 1 subunit gamma OS=Homo sapiens GN=CCT3 PE=1 SV=4	CCT3	High	FALSE	41	469	41	0	357.483	1228.99	70	545	60.5	6.49	24623.2	24490.3	22529.5	27372.9	24780.2	24184.2	26342.3	25858.2	24484.7	28943.8	25912.7	25485.4	26426.5	25981.8	24840.6	29787.7	26041.2	26315.3
Master Protein	P49411	Elongation factor Tu, mitochondrial OS=Homo sapiens GN=TUFM PE=1 SV=2	TUFM	High	FALSE	31	510	31	0	356.689	1494.07	71	452	49.5	7.61	25560.9	26862.6	22654.8	25463	28319.4	22623.2	25811.4	26420.1	23052.1	25508	27828.7	22880.7	28674	29517.8	25966.2	28037.4	30970.5	25928.3
Master Protein	P50395	Rab GDP dissociation inhibitor beta OS=Homo sapiens GN=GDI2 PE=1 SV=2	GDI2	High	FALSE	33	594	24	0	354.813	1529.44	76	445	50.6	6.47	28908.5	34581.9	27825.5	30411.7	30546.6	29601.8	33422.4	39099.2	32945.8	34578.3	34462	35094.7	30989	36820.2	30648.2	32221.5	32611.8	32544.6
Master Protein	Q13576	Ras GTPase-activating-like protein IQGAP2 OS=Homo sapiens GN=IQGAP2 PE=1 SV=4	IQGAP2	High	FALSE	58	267	54	0	354.521	669.66	42	1575	180.5	5.64	13974.9	13433.5	14846.3	13424.7	11774.8	12745.3	16233	15448.9	17226.1	15363.5	13290.7	14858.9	14282.2	13551.3	15365.7	12917.7	11360.6	12848.5
Master Protein	Q12906-7	Isoform 7 of Interleukin enhancer-binding factor 3 OS=Homo sapiens GN=ILF3	ILF3	High	FALSE	39	469	32	0	353.262	1192.96	50	898	95.7	8.81	24940.5	30957.4	25460.8	27329.9	30037.1	25965.1	28030.7	34547.4	29578.8	30670.4	33739.8	30341.4	25439.4	31602.9	26326.1	27839.5	30739.3	26755.6
Master Protein	Q9BUF5	Tubulin beta-6 chain OS=Homo sapiens GN=TUBB6 PE=1 SV=1	TUBB6	High	FALSE	23	897	9	0	353.223	1957.55	68	446	49.8	4.88	8667	9223.6	9398.1	9688	10903.7	10163.9	9995	9683.4	10370.7	10763.2	11729.1	10878	11337	11406.9	11900.3	11986.7	13382.6	12487.9
Master Protein	E7EX90	Uncharacterized protein OS=Homo sapiens GN=DCTN1 PE=1 SV=1	DCTN1	High	FALSE	54	285	1	0	351.731	754.73	55	1256	139	5.67							369.2	348.3	367.4	357.1	333.8	355.4
Master Protein	F8VRG4	Keratin, type II cytoskeletal 8 (Fragment) OS=Homo sapiens GN=KRT8 PE=1 SV=1	KRT8	High	FALSE	20	1254	2	0	351.619	2636.6	89	177	19.6	9.88	37	29.1	31.8	35.5	32.1	36.6	107.2	81.9	102.9	127.5	101.9	105.7	182	125.5	176.3	209.8	150.5	158.3
Master Protein	J3KN16	Proteasome-associated protein ECM29 homolog OS=Homo sapiens GN=KIAA0368 PE=1 SV=1	KIAA0368	High	FALSE	60	234	60	0	351.205	588.41	38	2017	223.6	8.75	15339	13680.9	12175.8	13659.9	14921.9	13208.6	17171.9	14903.8	14204.1	14855.9	15929.9	15129.8	12608.9	10976.1	10141.8	10786.8	11905.9	10928.2
Master Protein	Q9C0C2	182 kDa tankyrase-1-binding protein OS=Homo sapiens GN=TNKS1BP1 PE=1 SV=4	TNKS1BP1	High	FALSE	65	292	65	0	351.107	699.06	49	1729	181.7	4.86	14954.8	15767.1	15240.9	14191	13306.1	15150.5	14523.3	14934.1	14908.8	14371.7	12787	15043.3	13266.5	13924.6	13539	12821.1	11983.7	13460.2
Master Protein	Q16891-4	Isoform 4 of MICOS complex subunit MIC60 OS=Homo sapiens GN=IMMT	IMMT	High	FALSE	49	343	2	0	349.576	957.47	66	757	83.5	6.57	14.8	16.4	20.7	13	20.7	14.3							110.3	126.2	134.9	123.8	134.1	135.8
Master Protein	Q9P2J5	Leucine--tRNA ligase, cytoplasmic OS=Homo sapiens GN=LARS PE=1 SV=2	LARS	High	FALSE	47	347	47	0	349.376	806.39	48	1176	134.4	7.3	12391.8	13570.4	12243.1	15530.1	14798.7	14122.3	14873.1	15892.7	15071.2	18295.8	17732	16824.6	15392.3	16519.6	15192.9	18938.6	18370.1	17368
Master Protein	P07996	Thrombospondin-1 OS=Homo sapiens GN=THBS1 PE=1 SV=2	THBS1	High	FALSE	40	508	38	0	349.133	1241.69	37	1170	129.3	4.94	30053.5	18211.6	22294.3	23301.9	28275.7	24988.9	26769.3	16498.5	21064.6	21170.3	25901.1	23472.7	29764.4	18766.7	23362.5	23331.1	28754.6	25610
Master Protein	P34931	Heat shock 70 kDa protein 1-like OS=Homo sapiens GN=HSPA1L PE=1 SV=2	HSPA1L	High	FALSE	32	1067	4	0	348.774	2987.1	45	641	70.3	6.02	668.4	655.7	603	706.9	725.8	686.2	356.6	316.8	334.8	347.9	358.3	350.3	38.6	36.8	35.3	37.2	35.8	33.6
Master Protein	P55060	Exportin-2 OS=Homo sapiens GN=CSE1L PE=1 SV=3	CSE1L	High	FALSE	42	334	42	0	348.414	805.66	49	971	110.3	5.77	16556.9	16339.9	14262.1	18290.3	17572.1	15526.2	21688.6	20655.6	18521.7	23009.7	22113.9	19991.1	20175.2	19725.4	17656.5	21563.8	21387.3	19006.9
Master Protein	P51659	Peroxisomal multifunctional enzyme type 2 OS=Homo sapiens GN=HSD17B4 PE=1 SV=3	HSD17B4	High	FALSE	35	466	35	0	346.62	1150.39	60	736	79.6	8.84	15755.2	15257.4	16425.3	21682.4	14300.2	19756.2	14814.7	14325.7	16266.8	20481.6	13563	19268	17211.6	16828.9	19098.2	22209.7	16183.3	21943.2
Master Protein	O00159-3	Isoform 3 of Unconventional myosin-Ic OS=Homo sapiens GN=MYO1C	MYO1C	High	FALSE	50	345	49	0	344.662	936.23	52	1044	119.6	9.45	14640.2	16152.1	16876.4	16786.6	15410.2	17661.1	20101.1	22317.1	23310.4	22692.5	20869.3	24494.7	14846.8	16486.7	17472.4	16490.3	15616.8	18209
Master Protein	Q14203	Dynactin subunit 1 OS=Homo sapiens GN=DCTN1 PE=1 SV=3	DCTN1	High	FALSE	54	284	1	0	344.585	750.21	53	1278	141.6	5.81	12942.8	13611.3	12858.2	12934.5	12920.5	13676.2	14623.3	15495.8	14374.2	14058.9	14536.9	15158.4	14221.9	14837.5	13823.5	13431.1	13877.1	14483.1
Master Protein	P07384	Calpain-1 catalytic subunit OS=Homo sapiens GN=CAPN1 PE=1 SV=1	CAPN1	High	FALSE	40	521	40	0	344.103	1379.59	60	714	81.8	5.67	24636.9	26386.6	23672.7	24628.5	22770.8	23875.8	25015.4	27272.5	24148.8	24098.5	21887.3	24642.5	27264.5	29118.2	26888.7	26678.6	24517.6	27413.1
Master Protein	P49588	Alanine--tRNA ligase, cytoplasmic OS=Homo sapiens GN=AARS PE=1 SV=2	AARS	High	FALSE	46	376	46	0	343.071	933.81	53	968	106.7	5.53	18298.4	18490.5	17320.9	20327.6	22268.7	18532	25988.8	25133.9	24593.9	28332.1	31816.3	25794.4	21840.3	21388.6	20728	24192.8	26719.2	21341.2
Master Protein	P11586	C-1-tetrahydrofolate synthase, cytoplasmic OS=Homo sapiens GN=MTHFD1 PE=1 SV=3	MTHFD1	High	FALSE	48	345	1	0	342.758	935.49	54	935	101.5	7.3	231.1	243.7	225	229.4	260.6	222.9	684.1	770.7	774.1	695.6	734.7	765.9	650.8	783.5	656.9	705.4	755.8	655.8
Master Protein	P50991	T-complex protein 1 subunit delta OS=Homo sapiens GN=CCT4 PE=1 SV=4	CCT4	High	FALSE	38	418	37	0	342.557	1121.43	82	539	57.9	7.83	18247.3	18165.3	16607.9	20546.6	18483.9	17557.2	21425.6	19774.2	18969.7	22722.1	20237.7	20065.5	22049.7	20004	18878.1	21911	20801.7	19469.4
Master Protein	P13797	Plastin-3 OS=Homo sapiens GN=PLS3 PE=1 SV=4	PLS3	High	FALSE	38	452	28	0	342.519	1045.39	56	630	70.8	5.6	16815.6	14993.9	17132.1	14428.6	20306.7	17699.6	19696.5	18105.2	20357.4	17379.4	23188.5	21639.9	16688.4	15743	17422.5	14651.3	19888.1	17977.9
Master Protein	Q05682-3	Isoform 3 of Caldesmon OS=Homo sapiens GN=CALD1	CALD1	High	FALSE	45	438	2	0	341.891	1133.64	60	558	64.2	7.02	315.5	485.2	450	302	447.1	497.7
Master Protein	P19827	Inter-alpha-trypsin inhibitor heavy chain H1 OS=Homo sapiens GN=ITIH1 PE=1 SV=3	ITIH1	High	FALSE	27	657	27	0	339.43	1776.93	37	911	101.3	6.79	22773	30167.8	28872.5	28167.4	30196.8	30058	21895	29120.4	28696.6	26980.9	28899.1	29089.4	25545.2	33586.8	33149.5	30901.6	34168.4	34398.5
Master Protein	P07355-2	Isoform 2 of Annexin A2 OS=Homo sapiens GN=ANXA2	ANXA2	High	FALSE	37	1478	37	0	339.098	4032.13	78	357	40.4	8.37	63821.7	65521.8	75989.9	58343.2	61177.1	84315.9	66582.7	67491	80871.2	59359.1	62344.8	87342.1	67544.6	68633.3	79686.1	60747.5	64564.2	86435.7
Master Protein	P02533	Keratin, type I cytoskeletal 14 OS=Homo sapiens GN=KRT14 PE=1 SV=4	KRT14	High	FALSE	40	689	14	0	337.289	1580.8	69	472	51.5	5.16	14177.7	14364.8	17200.2	13257.2	19015	17097.8	16458.9	15812.4	19927.2	15166.6	21677.3	19377.1	18829.6	18136.2	21995.8	16893.5	22803.6	22165.3
Master Protein	F5H2F4	C-1-tetrahydrofolate synthase, cytoplasmic OS=Homo sapiens GN=MTHFD1 PE=1 SV=1	MTHFD1	High	FALSE	48	338	1	0	337.208	921.1	49	1020	110.5	8.43	17714	18658	16112.5	19837.1	22134.9	18246.4	17835.2	18104.1	16375.9	20029.6	20994	18483.4	20455.7	20305	18664.7	21670.1	23427.7	20674.7
Master Protein	P17858	ATP-dependent 6-phosphofructokinase, liver type OS=Homo sapiens GN=PFKL PE=1 SV=6	PFKL	High	FALSE	37	397	30	0	336.63	1030.54	55	780	85	7.5	22706	21716.8	18411.7	20319.2	19541.6	19811.9	25490.6	23906.6	20767.7	22227.4	22152	22006.2	22943.8	21677.5	18943.2	20131.7	20903.7	20311.2
Master Protein	O14980	Exportin-1 OS=Homo sapiens GN=XPO1 PE=1 SV=1	XPO1	High	FALSE	43	350	43	0	334.783	874.87	52	1071	123.3	6.06	15278.4	17226.6	13627.9	15514.8	16891.4	14921	17435.8	19757.7	16401.5	18543.7	19539.7	18045.8	15803.6	17849.8	15577.9	16585.2	18076.5	16683.4
Master Protein	P54886	Delta-1-pyrroline-5-carboxylate synthase OS=Homo sapiens GN=ALDH18A1 PE=1 SV=2	ALDH18A1	High	FALSE	42	405	42	0	332.768	1044.71	55	795	87.2	7.12	24308.3	21381.7	17620.6	19110.5	21681	17934.9	23794.6	21765	18244.9	19431.1	21979.8	19121.1	25653.4	22500.8	18760.3	19694.3	23310.8	19566
Master Protein	P37802-2	Isoform 2 of Transgelin-2 OS=Homo sapiens GN=TAGLN2	TAGLN2	High	FALSE	21	733	21	0	332.431	1824.78	85	220	24.4	8.25	38236.2	33495	30699.7	35226.2	34099.7	34166.9	38431.2	33598.5	32038	34397.5	33257.4	34896.9	39102.4	34043.9	32482.3	34587	34599.4	35449
Master Protein	P28838	Cytosol aminopeptidase OS=Homo sapiens GN=LAP3 PE=1 SV=3	LAP3	High	FALSE	32	482	32	0	331.946	1249.12	69	519	56.1	7.93	20667.2	27220.2	21058	23078.4	23465.8	21248.5	23849.1	29028	24793.5	25260.8	25935.5	25136.1	22886.4	30329.9	24182.2	24472.9	25977.8	23822.2
Master Protein	P02452	Collagen alpha-1(I) chain OS=Homo sapiens GN=COL1A1 PE=1 SV=5	COL1A1	High	FALSE	43	875	42	0	330.658	2180.16	35	1464	138.9	5.8	32924.6	44759.4	53577.8	33232	35744.2	61350.5	33410	45172.2	56610.8	33156.6	35490.8	64330.8	36317	48954.3	60794.5	35043.6	38104.5	68485.5
Master Protein	P04843	Dolichyl-diphosphooligosaccharide--protein glycosyltransferase subunit 1 OS=Homo sapiens GN=RPN1 PE=1 SV=1	RPN1	High	FALSE	42	624	42	0	330.152	1682.84	72	607	68.5	6.38	28961.7	31773.8	25583.3	28021.4	30465.2	26152.3	31529	32994.9	28687.9	29428.6	31705.6	28870.8	35479.9	37650	31625.4	32491.6	37533.9	32068.7
Master Protein	Q709C8	Vacuolar protein sorting-associated protein 13C OS=Homo sapiens GN=VPS13C PE=1 SV=1	VPS13C	High	FALSE	73	199	73	0	329.069	465.11	24	3753	422.1	6.83	8395.7	9597.2	9253.6	9700.8	8550.2	10261.8	12959.6	14776.9	14415.6	14777.8	13132.1	15560.6	10750.4	11861.4	11603.5	11650.9	10118.5	12395.1
Master Protein	H0YAC6	Lipopolysaccharide-responsive and beige-like anchor protein (Fragment) OS=Homo sapiens GN=LRBA PE=1 SV=1	LRBA	High	FALSE	51	227	1	0	328.299	587.79	42	1505	166.8	5.64	27.2	16.2	24.9	34.4	22.5	34.7	11.6	14.6	10.6	19.2	10	15.3	22.6	17.9	23.4	33.8	17.3	37.5
Master Protein	O60437	Periplakin OS=Homo sapiens GN=PPL PE=1 SV=4	PPL	High	FALSE	86	226	86	0	328.253	536.52	48	1756	204.6	5.6	12351.3	13951.1	14208.1	12331.5	11168.3	14200.5	11486.3	12691.8	13005.3	10963.5	10292.5	12898.5	14103.5	14546.9	15503.5	12314.9	11263.5	14770.1
Master Protein	E7EQR4	Ezrin OS=Homo sapiens GN=EZR PE=1 SV=3	EZR	High	FALSE	49	640	33	0	327.819	1653.75	64	586	69.3	6.16	20786.5	20000.9	18350.6	22764.4	17119.2	19823.3	19916.9	18894.3	17836.4	20721.7	15398.2	18962.4	28310.4	26662	24684.6	29625.7	22190.4	26321.8
Master Protein	O75165	DnaJ homolog subfamily C member 13 OS=Homo sapiens GN=DNAJC13 PE=1 SV=5	DNAJC13	High	FALSE	61	238	61	0	327.186	566.18	31	2243	254.3	6.74	11107.8	10749.7	10111	10439.9	10570	10557.8	14148	12866	12460.4	13074.2	12971.4	12735.8	13070.4	12237.5	11944.1	11976.3	12135	12115.3
Master Protein	Q99714	3-hydroxyacyl-CoA dehydrogenase type-2 OS=Homo sapiens GN=HSD17B10 PE=1 SV=3	HSD17B10	High	FALSE	18	459	18	0	326.806	1369.62	89	261	26.9	7.78	15503.4	15361.1	14703.4	16207	16042.8	15227.6	16097.1	15613.4	16086.8	17037.6	16313	15655.3	16350.2	15892.1	15858.4	17275.5	16820.2	15852.8
Master Protein	P61978-3	Isoform 3 of Heterogeneous nuclear ribonucleoprotein K OS=Homo sapiens GN=HNRNPK	HNRNPK	High	FALSE	30	1130	1	0	326.301	2762.9	65	440	48.5	5.54	460.4	528.2	469.2	478.1	585.1	450.4	211.6	276.6	247.5	267.5	358.7	248.1	709.5	851.1	769.4	790.3	1037.2	790.1
Master Protein	A5YKK6	CCR4-NOT transcription complex subunit 1 OS=Homo sapiens GN=CNOT1 PE=1 SV=2	CNOT1	High	FALSE	67	243	67	0	325.333	563.21	33	2376	266.8	7.11	13281	13721.6	12010.9	14151.8	13054.7	13040.8	14749	14816.8	13228.6	15237.3	14165.2	14098.5	11105.5	11716.6	10415.3	11794.1	11355.6	11090
Master Protein	P23246	Splicing factor, proline- and glutamine-rich OS=Homo sapiens GN=SFPQ PE=1 SV=2	SFPQ	High	FALSE	34	430	33	0	322.541	1134.15	47	707	76.1	9.44	23205.7	28191.2	22872	26378.1	24683.5	25576.1	27246.5	31923.4	27279.5	29601.4	28812	30064.6	24911.3	29215	24511.7	26138.8	26401.1	26837.9
Master Protein	P04259	Keratin, type II cytoskeletal 6B OS=Homo sapiens GN=KRT6B PE=1 SV=5	KRT6B	High	FALSE	41	575	2	0	321.372	1387.73	61	564	60	8	245.6	343	401.9	240.7	323.4	372.3	800	965.8	1119.2	817.7	985.1	1094.3	672.7	897.2	920.6	665	901.9	903.1
Master Protein	P19338	Nucleolin OS=Homo sapiens GN=NCL PE=1 SV=3	NCL	High	FALSE	47	753	47	0	321.179	1838.27	49	710	76.6	4.7	35622	49082	35929.4	44947.1	50589.4	39804.2	37994.5	58831.3	41642.9	52390.1	58804.4	46652.5	39935	57183.2	42278.2	50869.2	57979.5	46402.4
Master Protein	Q7L576	Cytoplasmic FMR1-interacting protein 1 OS=Homo sapiens GN=CYFIP1 PE=1 SV=1	CYFIP1	High	FALSE	48	265	22	0	320.801	688.95	43	1253	145.1	6.9	13608.8	15717.1	13676.9	13291.1	16373.1	14453.4	15407.8	16894.4	15519.4	14623.5	17463.6	16020.3	13434	14663.7	13562.1	12620.9	14996.2	13936.4
Master Protein	Q14008-3	Isoform 3 of Cytoskeleton-associated protein 5 OS=Homo sapiens GN=CKAP5	CKAP5	High	FALSE	70	210	70	0	320.457	506.26	35	2039	226.1	7.77	11955.5	13268.1	10878.1	13230.7	12720.4	11520.2	11703.7	12914.2	11212.1	12944.8	12910	11659.4	11925.5	12760.7	11263.2	12889.8	12777.4	11449.8
Master Protein	Q6P996	Pyridoxal-dependent decarboxylase domain-containing protein 1 OS=Homo sapiens GN=PDXDC1 PE=1 SV=2	PDXDC1	High	FALSE	38	345	38	0	320.448	930.75	59	788	86.7	5.38	16107.7	14547.7	14372.7	18365.9	15029.1	16240.6	13933.8	12846	12724.3	15938.2	12668	14325.8	20290	17732.9	18045.1	22467.2	18681.9	20310.5
Master Protein	Q14974	Importin subunit beta-1 OS=Homo sapiens GN=KPNB1 PE=1 SV=2	KPNB1	High	FALSE	37	381	37	0	320.005	1043.33	49	876	97.1	4.78	19963.1	21386.8	19085.1	20313.6	21414	21325.6	17865.8	18203	17247.4	17830.3	18190.6	18406.9	16873.6	17893.6	16898.2	16758.3	17598.7	17667
Master Protein	P28331-2	Isoform 2 of NADH-ubiquinone oxidoreductase 75 kDa subunit, mitochondrial OS=Homo sapiens GN=NDUFS1	NDUFS1	High	FALSE	37	332	37	0	319.27	945.38	67	741	80.9	6.64	15991	16326.7	15373.4	16659.7	16265.7	15854.6	14445.1	14774.8	13724.6	14717.6	14342	14099.5	17682.7	17776	16762.5	17556.8	17623.8	17951.7
Master Protein	O60763-2	Isoform 2 of General vesicular transport factor p115 OS=Homo sapiens GN=USO1	USO1	High	FALSE	38	305	1	0	319.11	825.54	45	973	109.1	4.89	17468.7	16906.8	14517.4	17483.8	15842	16376.9	20753.7	19903.3	18027.1	20343.7	18186.3	20420.5	15228.4	14170.5	12852.5	14652.6	13400.8	14257.5
Master Protein	P22102	Trifunctional purine biosynthetic protein adenosine-3 OS=Homo sapiens GN=GART PE=1 SV=1	GART	High	FALSE	45	218	45	0	318.806	646.81	56	1010	107.7	6.7	11252.2	11819	10529.6	11875.5	14413.4	11256.7	11748.2	11988.5	11209.6	11994.3	14575.5	11824.2	11848.3	12467.9	11206	12135.5	14840.6	12263.7
Master Protein	Q92945	Far upstream element-binding protein 2 OS=Homo sapiens GN=KHSRP PE=1 SV=4	KHSRP	High	FALSE	39	526	35	0	318.152	1263.3	61	711	73.1	7.3	20400.3	25139.9	19872.3	23374	22951	22198.2	23721.7	28239	23710.3	26499.6	26450.2	26126.3	24613.4	30108.5	24625.2	28211	27955.8	26968
Master Protein	P35573	Glycogen debranching enzyme OS=Homo sapiens GN=AGL PE=1 SV=3	AGL	High	FALSE	55	264	55	0	316.507	629.61	41	1532	174.7	6.76	12986.2	13245.9	17128.2	12705.7	14201.5	17068.2	12276.2	11823.1	16790.9	11516.4	12659.5	15960.3	12594.7	12679.1	17199.7	12176.2	13540.3	16925.7
Master Protein	P26640	Valine--tRNA ligase OS=Homo sapiens GN=VARS PE=1 SV=4	VARS	High	FALSE	48	306	48	0	316.244	818.64	46	1264	140.4	7.59	14668.4	16041.6	13739.1	15238.8	16333.5	14402.7	14203.1	15889.6	13833.4	14583.2	16006.6	14732.1	14381	15661.7	14380.7	14542.7	16273.1	14570.5
Master Protein	Q9Y3Z3	Deoxynucleoside triphosphate triphosphohydrolase SAMHD1 OS=Homo sapiens GN=SAMHD1 PE=1 SV=2	SAMHD1	High	FALSE	39	378	39	0	316.196	937.82	67	626	72.2	7.14	16215	24913.6	18206.4	17763.8	16886.5	17957.1	20140.5	29153.1	22804.2	21705.6	20734.8	22048.9	17657.1	26724.8	19910.3	18256.7	17764.7	19304.2
Master Protein	Q15233	Non-POU domain-containing octamer-binding protein OS=Homo sapiens GN=NONO PE=1 SV=4	NONO	High	FALSE	32	572	29	0	315.512	1299.5	62	471	54.2	8.95	24115.1	27907.9	22837.5	26599	25741.5	25329.7	25791.1	29022	24677.8	27774.3	27034.8	26740.2	25340.9	28315.7	24114.4	26830	25821.3	26387.9
Master Protein	O60763	General vesicular transport factor p115 OS=Homo sapiens GN=USO1 PE=1 SV=2	USO1	High	FALSE	38	305	1	0	314.802	832.76	46	962	107.8	4.91	141	178.2	130	177.1	174.5	162.4	122.1	80.4	88.4	87.1	78.9	86	143.5	156.4	188.5	178	167.7	182.6
Master Protein	Q02218	2-oxoglutarate dehydrogenase, mitochondrial OS=Homo sapiens GN=OGDH PE=1 SV=3	OGDH	High	FALSE	46	266	46	0	314.149	685.73	54	1023	115.9	6.86	10106.8	10524.1	10617.7	11736.3	10624.6	10240.9	16087.8	17122	17287.2	18513.5	16231	16214	12878.7	14108.2	13709.4	14908.1	13941.7	13603.6
Master Protein	P20700	Lamin-B1 OS=Homo sapiens GN=LMNB1 PE=1 SV=2	LMNB1	High	FALSE	41	421	37	0	313.491	1102.24	64	586	66.4	5.16	17544.1	20350.1	17859.5	20956.7	18180.4	20014.5	22675.2	25926.4	23153.2	26709	22794.6	26428.7	20479.5	23375.5	20884.1	23679.1	21016	23370.6
Master Protein	Q16531	DNA damage-binding protein 1 OS=Homo sapiens GN=DDB1 PE=1 SV=1	DDB1	High	FALSE	45	330	45	0	313.336	822.78	45	1140	126.9	5.26	20305.7	21179.6	18783	21388.3	22337.6	20371.3	18090.3	18325.4	16812.8	18351.7	18883.1	17986.7	17762.6	18421.2	16827.3	18127.6	19374.3	17474.4
Master Protein	Q16555	Dihydropyrimidinase-related protein 2 OS=Homo sapiens GN=DPYSL2 PE=1 SV=1	DPYSL2	High	FALSE	26	515	21	0	313.309	1459.13	69	572	62.3	6.38	13367	16309.6	14869	14115.7	19522.8	15983.9	20084.6	22778.9	21813.5	19987.3	26906.4	22974	15995.5	18511.4	17916.6	16110	22481.5	18774.4
Master Protein	Q15582	Transforming growth factor-beta-induced protein ig-h3 OS=Homo sapiens GN=TGFBI PE=1 SV=1	TGFBI	High	FALSE	37	409	37	0	313.044	930.68	64	683	74.6	7.71	17799.3	20554.1	18873.7	17076.3	20853	20345.8	19061.3	20930.2	19920.5	17990.5	21529.2	21696.4	13999	16160.8	15793.8	13618.6	16921.3	16540
Master Protein	P49748-3	Isoform 3 of Very long-chain specific acyl-CoA dehydrogenase, mitochondrial OS=Homo sapiens GN=ACADVL	ACADVL	High	FALSE	36	320	36	0	312.549	825.61	65	678	72.9	8.75	13370.5	15446.8	13966.6	14411.1	14872.6	16381.4	14570.3	15959.2	15131.8	15635.2	15411.9	17945.4	14301.3	16647.8	15462	15426.7	15912.8	18328
Master Protein	Q15075	Early endosome antigen 1 OS=Homo sapiens GN=EEA1 PE=1 SV=2	EEA1	High	FALSE	64	206	63	0	312.542	537.73	47	1411	162.4	5.68	13515.4	14478.2	13881.6	14277.1	13325.9	14395.8	14100	15130.6	14637.7	14612	13470.8	15050.2	14146.7	15531.9	15201.9	14725.4	13821.6	15507.8
Master Protein	P20591	Interferon-induced GTP-binding protein Mx1 OS=Homo sapiens GN=MX1 PE=1 SV=4	MX1	High	FALSE	38	370	34	0	312.381	993.26	68	662	75.5	5.83	18956.6	18318.2	13690.4	18774.5	17620.9	15538.6	14068.1	14001.5	10781.2	13965.7	13455.6	11920.2	20580.1	19544.2	15378	19914.6	19420.4	17057.6
Master Protein	Q13085-4	Isoform 4 of Acetyl-CoA carboxylase 1 OS=Homo sapiens GN=ACACA	ACACA	High	FALSE	60	208	50	0	312.089	528.56	31	2383	269.8	6.52	12150.1	8222.6	9288.5	8739.6	8873.7	9379.2	15681.6	10079.4	11627.5	10762.5	10674.2	11597.9	14252.5	9343.5	10838.1	9763.9	10100.8	10829.3
Master Protein	Q13200	26S proteasome non-ATPase regulatory subunit 2 OS=Homo sapiens GN=PSMD2 PE=1 SV=3	PSMD2	High	FALSE	38	233	38	0	311.271	628.28	51	908	100.1	5.2	12329.1	13194.4	10999.4	13232.1	13029.3	12024.9	15815	16594.8	14061.3	15949.9	16413.3	15674.8	12847	13220.7	11603	13294.1	13430.9	13017
Master Protein	Q13263	Transcription intermediary factor 1-beta OS=Homo sapiens GN=TRIM28 PE=1 SV=5	TRIM28	High	FALSE	32	444	32	0	310.135	1066.08	55	835	88.5	5.77	20631.8	22451.3	19746.8	25061.2	23139.6	21116.3	20626	22069	20392.5	24746	22614.6	20871.8	22370.2	23112.4	21221.1	26291.3	24379.2	22148.5
Master Protein	Q02790	Peptidyl-prolyl cis-trans isomerase FKBP4 OS=Homo sapiens GN=FKBP4 PE=1 SV=3	FKBP4	High	FALSE	35	509	35	0	310.099	1179.15	74	459	51.8	5.43	25509.4	22392.6	23025.8	31763.7	24408.3	24696.3	33188.8	27473.9	29021.1	40013.1	30001.5	31015.7	28836.2	24583.1	25898.9	35491.1	27563.2	27179.1
Master Protein	P04844	Dolichyl-diphosphooligosaccharide--protein glycosyltransferase subunit 2 OS=Homo sapiens GN=RPN2 PE=1 SV=3	RPN2	High	FALSE	23	342	1	0	309.814	999.36	48	631	69.2	5.69	75.7	79	71.8	82.8	84.7	83.2							87.6	81.2	97.3	87.5	93.5	96.5
Master Protein	P60174	Triosephosphate isomerase OS=Homo sapiens GN=TPI1 PE=1 SV=3	TPI1	High	FALSE	24	731	24	0	309.623	2162.32	79	286	30.8	5.92	36333.1	37501.8	35960.5	38004.8	44150	35057.6	33466.8	34300.7	33805.6	34431.5	39871.1	32454.8	35156.9	35704.9	35497.7	36291.7	42320.6	34223.4
Master Protein	P39023	60S ribosomal protein L3 OS=Homo sapiens GN=RPL3 PE=1 SV=2	RPL3	High	FALSE	28	539	28	0	308.856	1249.67	64	403	46.1	10.18	23290	25446.5	21789.1	24888.4	26190.1	22660.9	27142.4	28936.2	25630.8	28038.7	29316.3	26830.5	21284.8	22873.9	20409.7	22202.6	23538	20948.3
Master Protein	Q15393	Splicing factor 3B subunit 3 OS=Homo sapiens GN=SF3B3 PE=1 SV=4	SF3B3	High	FALSE	46	298	46	0	308.848	745.31	43	1217	135.5	5.26	15725.8	17772.9	14959.9	17985	18352.4	16072	14454	16341.2	14707.8	16046.4	16633	15418.4	15320.2	17190	15117.5	16993.6	17858.4	16153
Master Protein	O00410-3	Isoform 3 of Importin-5 OS=Homo sapiens GN=IPO5	IPO5	High	FALSE	41	267	38	0	308.662	653.62	43	1115	125.5	4.92	11070.7	12438.4	9988.8	11033.2	11280	10431.6	10857	12083.7	10250.3	10946.2	11249.3	10463.9	11704.2	12982.8	10971.5	11504.4	12049.1	11154.2
Master Protein	P41252	Isoleucine--tRNA ligase, cytoplasmic OS=Homo sapiens GN=IARS PE=1 SV=2	IARS	High	FALSE	51	292	51	0	308.241	722.9	46	1262	144.4	6.15	13357.9	13946.2	11837.7	16551.8	15324.3	13996.3	14884.6	14437.9	12905.5	16675	16037.1	15154	16444.6	16019.3	14370.5	18875.7	18864.8	16637.7
Master Protein	H3BLZ8	Probable ATP-dependent RNA helicase DDX17 OS=Homo sapiens GN=DDX17 PE=1 SV=1	DDX17	High	FALSE	40	460	28	0	307.246	1147.31	54	731	80.4	8.37	24030.1	27836.3	23294	25165.6	27334.4	24709.6	19938.3	22592.3	19392.5	20289.2	22232.5	20490.6	22012.1	25205.6	21806.9	22892.7	25357.5	23097.3
Master Protein	Q16181	Septin-7 OS=Homo sapiens GN=SEPT7 PE=1 SV=2	SEPTIN7	High	FALSE	33	430	30	0	307.089	1238.88	62	437	50.6	8.63	17268.6	20748.4	19213.1	19487.5	18696	20210.3	19672.8	22729.7	22126.3	21582.8	20607.7	23008.9	19594.9	22509.7	22140.2	21336.4	20877.7	23109.7
Master Protein	P12110-2	Isoform 2C2A of Collagen alpha-2(VI) chain OS=Homo sapiens GN=COL6A2	COL6A2	High	FALSE	34	707	3	0	306.572	1906	38	918	97.4	5.55	373.6	433.2	444.9	372.7	431.4	443.1	305.9	368	355.5	291.6	289.6	373.4	342.5	510.1	483.3	315.8	404.4	401.1
Master Protein	Q01518	Adenylyl cyclase-associated protein 1 OS=Homo sapiens GN=CAP1 PE=1 SV=5	CAP1	High	FALSE	26	542	1	0	304.822	1390.36	52	475	51.9	8.06	399.5	422.5	392.7	328.3	308.1	369.2	769.8	734.5	725.6	670.1	583.3	721.1	556.1	552.5	528.4	464.7	429.1	494
Master Protein	O15020	Spectrin beta chain, non-erythrocytic 2 OS=Homo sapiens GN=SPTBN2 PE=1 SV=3	SPTBN2	High	FALSE	63	216	52	0	304.292	567.16	31	2390	271.2	6.11	6459.2	7621.9	6765.2	6405.1	6589.9	5915.5	8770	10669.6	8967.9	8780.6	9359.3	8475.1	9350.4	10901.8	9373.8	9484.7	9809.1	9019.9
Master Protein	P14866	Heterogeneous nuclear ribonucleoprotein L OS=Homo sapiens GN=HNRNPL PE=1 SV=2	HNRNPL	High	FALSE	28	528	27	0	303.837	1325.34	68	589	64.1	8.22	19434.8	22886.1	19763	22390.3	21467.1	21782	24636.3	28671.9	25149.9	28055.7	27015.7	27596.7	25110.2	29140	25826.3	27594.2	27931.9	28130.9
Master Protein	P48643	T-complex protein 1 subunit epsilon OS=Homo sapiens GN=CCT5 PE=1 SV=1	CCT5	High	FALSE	40	343	39	0	303.275	974.55	73	541	59.6	5.66	21283.3	21151.6	19040.7	24574.9	21370.4	20577	25312.3	24808.7	23492.7	27866.4	25027	24851	23908.4	23325.5	22540.5	26390.3	23432.9	23282.5
Master Protein	P35222	Catenin beta-1 OS=Homo sapiens GN=CTNNB1 PE=1 SV=1	CTNNB1	High	FALSE	38	297	32	0	301.41	740.92	57	781	85.4	5.86	14040.5	16809.3	14333.4	14615.2	17871.6	15116.8	14064.9	17998.8	15716.7	15108.6	19199.2	16157.6	10790.8	13341	11852.4	11070.4	14335.5	11815.4
Master Protein	P43304	Glycerol-3-phosphate dehydrogenase, mitochondrial OS=Homo sapiens GN=GPD2 PE=1 SV=3	GPD2	High	FALSE	40	372	40	0	300.397	952.47	61	727	80.8	7.69	16814	15513.8	15214	18150.7	15829.1	15337.4	17943.7	15925.4	16136.9	18627.2	16157.9	16351.5	18238.3	16632.6	16606.6	18531.4	16788.3	16367
Master Protein	P14923	Junction plakoglobin OS=Homo sapiens GN=JUP PE=1 SV=3	JUP	High	FALSE	35	286	29	0	299.307	788.63	59	745	81.7	6.14	16255.1	12026.3	11184.9	11741.1	12812.4	12865.2	19168.2	13924.2	13333	13790.1	15472.8	15255.4	18172.5	13014.2	12710.7	12995.4	14145.7	14151.8
Master Protein	P04844-2	Isoform 2 of Dolichyl-diphosphooligosaccharide--protein glycosyltransferase subunit 2 OS=Homo sapiens GN=RPN2	RPN2	High	FALSE	23	338	1	0	297.671	997.84	45	615	67.7	6.06	15542.8	16877.6	14781.2	15247.6	17345.3	16391.8	16473.3	16378.1	14956.1	15320.9	16613.6	15487	14656.4	14570.4	13442.3	13979.7	15093.9	13964.3
Master Protein	D6REX3	Protein transport protein Sec31A OS=Homo sapiens GN=SEC31A PE=1 SV=1	SEC31A	High	FALSE	41	324	22	0	296.895	911.39	37	1251	136.1	6.98	21143.6	22175	20658.3	22061.7	22135	23256.3	24652.9	25192.4	24023.5	24703.3	24812.9	26466.7	17415.3	17502.6	16982.9	17316.3	17531.6	18961.6
Master Protein	P50454	Serpin H1 OS=Homo sapiens GN=SERPINH1 PE=1 SV=2	SERPINH1	High	FALSE	30	536	30	0	296.783	1588.25	69	418	46.4	8.69	25220.7	29178.2	25651.3	21275.4	32016.2	31161.2	22618.8	26238.9	24006.9	18937.7	28679.9	28509	27562.1	30656.5	28260.7	22835.8	34888.6	34383.4
Master Protein	P35609	Alpha-actinin-2 OS=Homo sapiens GN=ACTN2 PE=1 SV=1	ACTN2	High	FALSE	38	502	17	0	296.037	1435.5	41	894	103.8	5.45	5610.4	6864.5	7260.5	6052.9	6499	6553.6	7154.2	8921.3	8811.7	7676.5	7712.4	8287.5	5748.7	7159.9	7145.3	6166.3	6377.7	6390
Master Protein	Q08378	Golgin subfamily A member 3 OS=Homo sapiens GN=GOLGA3 PE=1 SV=2	GOLGA3	High	FALSE	57	176	57	0	294.622	513.78	43	1498	167.3	5.44	11010.4	11687.4	10282.9	11493.8	10702.1	11196.2	9163.2	9864.5	9373.8	9728.7	9495.4	10047.8	11203.6	11814.4	10625.7	11119.5	11178.5	11561.1
Master Protein	P31150	Rab GDP dissociation inhibitor alpha OS=Homo sapiens GN=GDI1 PE=1 SV=2	GDI1	High	FALSE	28	363	19	0	293.081	844.17	73	447	50.6	5.14	7947.5	7744.7	7146.6	8999.8	7220.5	7761.5	6337	6015.3	5933.9	6898.3	5456.2	6382.3	6098.7	5807.4	5750.7	6673.8	5621.8	6037.5
Master Protein	Q96KP4	Cytosolic non-specific dipeptidase OS=Homo sapiens GN=CNDP2 PE=1 SV=2	CNDP2	High	FALSE	23	478	23	0	291.886	1280.9	64	475	52.8	5.97	22523	27518.3	22134.6	20988.8	23239.4	22503.9	24920.5	29308.5	23551.5	22017	23932.5	23755.6	22528.7	27127.8	21469.2	20461.4	22778.8	21747.5
Master Protein	P31948-2	Isoform 2 of Stress-induced-phosphoprotein 1 OS=Homo sapiens GN=STIP1	STIP1	High	FALSE	45	369	45	0	291.86	847.08	58	590	68	7.74	29921.8	28209	23010.1	26694.4	27282.8	24956.2	34574.3	32262.3	27802.8	30777.9	30994.2	29568	27634.9	26852.4	22183.3	24426	25578.8	23287.2
Master Protein	P02671	Fibrinogen alpha chain OS=Homo sapiens GN=FGA PE=1 SV=2	FGA	High	FALSE	34	588	34	0	291.698	1408.77	39	866	94.9	6.01	24835.9	35458.4	34141.7	27499.4	30248	36091.2	27339.9	37735.6	37956.6	28404.9	32009.9	39473.4	29024.5	40407.2	39465.9	30710.2	34435.7	40946.5
Master Protein	M0QZM1	Heterogeneous nuclear ribonucleoprotein M (Fragment) OS=Homo sapiens GN=HNRNPM PE=1 SV=1	HNRNPM	High	FALSE	28	499	1	0	291.053	1034.7	76	383	40	6.73	1104.4	953	915.1	983	977.8	909.3	419.4	420.7	384.8	384.9	414.9	376	781.4	834.8	711.9	746.5	766.8	740.6
Master Protein	P09874	Poly [ADP-ribose] polymerase 1 OS=Homo sapiens GN=PARP1 PE=1 SV=4	PARP1	High	FALSE	47	276	47	0	290.27	677.76	49	1014	113	8.88	16262.1	19123.5	15437	21862.5	19410.9	17459	18549.2	21934.3	18371.2	24602.2	22530.6	20495.4	18467.8	21083.1	17864.4	24004	21772.8	19604.6
Master Protein	Q01518-2	Isoform 2 of Adenylyl cyclase-associated protein 1 OS=Homo sapiens GN=CAP1	CAP1	High	FALSE	26	535	1	0	290.264	1346.19	52	474	51.8	8.06	25072.5	25368.8	23625.8	22470.8	23690.7	23918.1	29653.9	30498.3	28767.1	26532.7	27599.6	29256	31979.6	32906.4	31298.4	28055.7	30376.2	31808.7
Master Protein	O43491	Band 4.1-like protein 2 OS=Homo sapiens GN=EPB41L2 PE=1 SV=1	EPB41L2	High	FALSE	53	246	48	0	290.001	599.7	55	1005	112.5	5.44	11867.9	15568.1	15071.9	12194.2	13702.2	15931.9	13324	16435.5	16299.3	13031.4	14435.7	16778.6	12229.2	15507.8	15511.3	12351.1	13804.8	16238.9
Master Protein	A0A087WV47	Ig gamma-1 chain C region OS=Homo sapiens GN=IGHG1 PE=1 SV=1	IGHG1	High	FALSE	29	995	1	0	289.377	2772.75	61	466	51.1	7.55	39661.5	77950	53390.5	47235.7	55719.5	51625	39022.2	72213.3	53136.6	44293	52269.4	50063.5	40698.2	75804.4	55285	45932.6	54687.7	51763.6
Master Protein	Q1KMD3	Heterogeneous nuclear ribonucleoprotein U-like protein 2 OS=Homo sapiens GN=HNRNPUL2 PE=1 SV=1	HNRNPUL2	High	FALSE	36	331	36	0	289.324	750.39	50	747	85.1	4.91	14864.3	19268	14214.2	14270	15979	14903.4	13854	17678.5	13846.4	13351.2	14593.3	14520.6	15858.3	19876	15966.5	15533.5	18179.9	16498.8
Master Protein	Q92900	Regulator of nonsense transcripts 1 OS=Homo sapiens GN=UPF1 PE=1 SV=2	UPF1	High	FALSE	41	253	41	0	288.953	665.94	46	1129	124.3	6.61	11346.4	12491.2	10296.9	12567.2	12753.8	12803.7	12327.4	13083.7	11745.6	13221.1	13499.2	13521.8	14140.8	14945.4	13464	15030.3	15389.7	15622.3
Master Protein	P08123	Collagen alpha-2(I) chain OS=Homo sapiens GN=COL1A2 PE=1 SV=7	COL1A2	High	FALSE	42	710	42	0	288.228	1944	38	1366	129.2	8.95	25102.7	31932.4	36786.9	25277.6	26573.3	40006.1	33703.4	43306.4	50871.8	34934.9	35167.2	54654.4	26858.4	36058.9	41483	26900.2	28774.3	44239.3
Master Protein	Q92598	Heat shock protein 105 kDa OS=Homo sapiens GN=HSPH1 PE=1 SV=1	HSPH1	High	FALSE	39	265	35	0	287.9	682.17	49	858	96.8	5.39	11994.8	11409.4	10428.8	13006.2	11509.7	10511.5	12757.3	11917.6	11385.9	13429.4	11807.2	11171.2	15555.9	14216.2	13838.1	15757.2	14475.4	13859.4
Master Protein	Q9UQE7	Structural maintenance of chromosomes protein 3 OS=Homo sapiens GN=SMC3 PE=1 SV=2	SMC3	High	FALSE	53	208	53	0	287.571	474.28	45	1217	141.5	7.18	10636.2	12775.1	10464.5	11797.4	12722.3	11570	11505.3	13400.4	11595.1	12876.9	13037.7	12357.9	12878.4	14149.5	13090.1	14065.4	14338.3	13809.4
Master Protein	O00571	ATP-dependent RNA helicase DDX3X OS=Homo sapiens GN=DDX3X PE=1 SV=3	DDX3X	High	FALSE	38	355	37	0	287.539	876.4	59	662	73.2	7.18	16750.9	16977	13919	16545	14612.5	14927.5	18059.2	18606.4	16757.9	18050.5	16780.4	17466.2	19132.9	19621.1	16741.7	18645.9	17579.3	17655.9
Master Protein	Q9Y6D6	Brefeldin A-inhibited guanine nucleotide-exchange protein 1 OS=Homo sapiens GN=ARFGEF1 PE=1 SV=2	ARFGEF1	High	FALSE	53	178	36	0	287.104	401.04	33	1849	208.6	5.85	11062.6	10033.8	10422.4	11300.3	10404.3	10238.8	8427.4	7591.4	7954.1	8454.5	7829.8	7836.3	10101.3	9075.4	9980.2	10309.5	9783.5	9682.4
Master Protein	P11940	Polyadenylate-binding protein 1 OS=Homo sapiens GN=PABPC1 PE=1 SV=2	PABPC1	High	FALSE	41	472	9	0	286.694	1108.63	67	636	70.6	9.5	26211.2	28383.4	23765.3	29139.1	28096.6	24324.7	31524.6	34001.1	29362.1	33543.4	33023.7	30518	30378.4	30950.4	27989.8	31080.2	30740.2	28236.6
Master Protein	P26639	Threonine--tRNA ligase, cytoplasmic OS=Homo sapiens GN=TARS PE=1 SV=3	TARS	High	FALSE	40	300	37	0	285.82	701.05	59	723	83.4	6.67	14657	14454	13337.8	16450.2	15883.8	14064.3	14653.7	14316.8	13656.6	16026.5	15170.9	14230.4	14963.8	14529.1	13727.8	16130.6	15874.8	14216.1
Master Protein	Q92614	Unconventional myosin-XVIIIa OS=Homo sapiens GN=MYO18A PE=1 SV=3	MYO18A	High	FALSE	65	185	65	0	285.679	455.86	34	2054	233	6.3	13473	9824.9	9372.7	12193.9	8989.3	10047.6	14903.7	11442	10922.7	13640.4	10732.1	11365.8	15049.6	11222.3	10739.8	13386.8	10097	11563.4
Master Protein	P48681	Nestin OS=Homo sapiens GN=NES PE=1 SV=2	NES	High	FALSE	54	210	54	0	284.661	522.95	38	1621	177.3	4.36	9263.5	11617.9	10830.3	10026.6	13724.4	11669.3	10114.4	12215.3	11982	10994.3	14417.6	12870.8	8637.7	10489.1	10377.6	9268.2	12458.9	10846.3
Master Protein	O94832	Unconventional myosin-Id OS=Homo sapiens GN=MYO1D PE=1 SV=2	MYO1D	High	FALSE	51	240	49	0	284.242	572.45	53	1006	116.1	9.39	12157.2	13558.4	15269	17449.3	13782.1	15165.1	10468.5	11246.4	12351.5	13682.1	11474.3	12350.6	10206.8	10992.2	12453.5	13725.3	11409.8	12274.8
Master Protein	Q06210	Glutamine--fructose-6-phosphate aminotransferase [isomerizing] 1 OS=Homo sapiens GN=GFPT1 PE=1 SV=3	GFPT1	High	FALSE	34	345	28	0	284.21	961.95	60	699	78.8	7.11	13972.5	13569.3	13198.4	14211.3	15572.3	13352.9	16852.2	15691.2	15654.7	16430.9	17759	16115.9	19314.1	18927	18528.4	19091.7	21751.8	18725.9
Master Protein	Q96QK1	Vacuolar protein sorting-associated protein 35 OS=Homo sapiens GN=VPS35 PE=1 SV=2	VPS35	High	FALSE	31	328	31	0	283.382	865.06	45	796	91.6	5.49	16704.3	15764.5	14457.7	15741.4	15324	14212.7	15439.8	14533.7	13966.3	14536.2	14264.1	13699.6	16787.9	15793	15345.7	16195	15694.3	14878.7
Master Protein	P54136	Arginine--tRNA ligase, cytoplasmic OS=Homo sapiens GN=RARS PE=1 SV=2	RARS	High	FALSE	42	318	42	0	282.487	772.88	68	660	75.3	6.68	17406	18326.6	17319	20515.5	19948.3	18627	18150.9	18387.1	18008	20462.2	19349.8	19174.2	17467.5	17204.9	17066	18950.9	18642.4	18116.2
Master Protein	P07339	Cathepsin D OS=Homo sapiens GN=CTSD PE=1 SV=1	CTSD	High	FALSE	19	856	19	0	281.932	1949.85	54	412	44.5	6.54	42503.8	36153.6	36332.4	37013.7	30732.5	39668.9	43673.1	37282.4	40737.7	39057.6	31871.5	42231.4	39603	34124.8	34944.8	33752.2	29353.9	37043.8
Master Protein	C9J2C0	Tubulin alpha-8 chain (Fragment) OS=Homo sapiens GN=TUBA8 PE=3 SV=1	TUBA8	High	FALSE	16	1087	3	0	281.917	2911.42	42	467	52	5.31							256.6	270.3	244.1	255.6	272.6	243.8	211.8	213.2	222.8	227.3	220.1	225.2
Master Protein	Q14240-2	Isoform 2 of Eukaryotic initiation factor 4A-II OS=Homo sapiens GN=EIF4A2	EIF4A2	High	FALSE	28	477	12	0	280.943	1127.13	72	408	46.5	5.48	6577.1	7005.4	6678.3	5835.6	7704.7	6553	6730.7	7320.4	6993.5	6089.5	7792.1	6959.7	6406.5	7283.5	6845.1	5888.2	8329.3	6835.7
Master Protein	Q99996	A-kinase anchor protein 9 OS=Homo sapiens GN=AKAP9 PE=1 SV=3	AKAP9	High	FALSE	74	148	74	0	280.722	350.26	21	3911	453.4	4.98	8320.3	8855.4	8042.6	8713.2	8786.1	8450.2	9860	9872.1	9894.6	10239.8	10168	9874.8	7169.9	7526	7428	7556.2	7412.6	7454.5
Master Protein	Q9Y2A7-2	Isoform 2 of Nck-associated protein 1 OS=Homo sapiens GN=NCKAP1	NCKAP1	High	FALSE	45	242	44	0	279.983	551.22	42	1134	129.4	6.68	12355.7	13334.7	12230.2	12060.3	14549	12784	13472.5	13714.6	13402.6	12607.7	15119.9	14065.3	13731.9	14316.4	13607.9	13166.7	15768.4	14242.1
Master Protein	Q9UHD8	Septin-9 OS=Homo sapiens GN=SEPT9 PE=1 SV=2	SEPTIN9	High	FALSE	42	356	42	0	279.697	924.06	64	586	65.4	8.97	15926.5	19877.4	16479.3	20197.4	16824.7	17849.2	21395.4	26199	23605.8	26206.8	22335.7	25094.6	17562.2	21789.6	18737.2	20569.2	19260.3	20153.2
Master Protein	Q13228-4	Isoform 4 of Selenium-binding protein 1 OS=Homo sapiens GN=SELENBP1	SELENBP1	High	FALSE	31	397	28	0	279.488	1111.14	68	514	56.8	6.48	19567.7	20997.7	19776.9	19768.6	16583.1	18118.7	20755.9	21734.1	21784.3	21318.1	17475.8	19808.3	18952.3	19993.1	19432.9	18790	15447.9	17842.7
Master Protein	O43143	Putative pre-mRNA-splicing factor ATP-dependent RNA helicase DHX15 OS=Homo sapiens GN=DHX15 PE=1 SV=2	DHX15	High	FALSE	40	314	39	0	279.425	801.32	58	795	90.9	7.46	15646.6	18196.2	15382.6	17900.2	17885.2	16720	16175.1	18849.9	16703	18397.7	17860.2	17790.8	15648.1	18051.1	15928.1	17304.9	17386	16869.4
Master Protein	O75874	Isocitrate dehydrogenase [NADP] cytoplasmic OS=Homo sapiens GN=IDH1 PE=1 SV=2	IDH1	High	FALSE	32	470	30	0	279.328	1079.43	74	414	46.6	7.01	27876	27581.8	21721.5	20633.4	23623.9	21963	32343.3	31026.1	24797.7	22989.2	26402.5	25190.4	26295.6	25987	21285	18997.3	22697.1	20855.5
Master Protein	Q93008	Probable ubiquitin carboxyl-terminal hydrolase FAF-X OS=Homo sapiens GN=USP9X PE=1 SV=3	USP9X	High	FALSE	57	237	56	0	278.607	627.39	26	2570	292.1	5.8	13732.4	13354	12351.3	13150.3	12035.7	12294.6	13613.3	13451.1	13085.6	13108.3	12181.4	12786.7	14334.4	14024.7	13394.1	13888.6	13050.5	13345.7
Master Protein	P04275	von Willebrand factor OS=Homo sapiens GN=VWF PE=1 SV=4	VWF	High	FALSE	52	194	52	0	276.848	466.75	22	2813	309.1	5.48	6983.1	9699.4	9189.3	8792	8622.2	9383.7	8635.9	11498.6	10782.8	10274.2	10286.6	10848.8	7554	9496.1	9247	8781.2	8698.3	9329
Master Protein	P35241	Radixin OS=Homo sapiens GN=RDX PE=1 SV=1	RDX	High	FALSE	43	481	25	0	276.06	1211.05	58	583	68.5	6.37	4148.7	5580.8	4515.8	3676.8	5731.7	4280.9	4215.4	5125.8	4348.2	3722.5	5253.4	4229.9	6828.9	8875.2	7279.4	6248.6	8769.7	7120.6
Master Protein	P49419	Alpha-aminoadipic semialdehyde dehydrogenase OS=Homo sapiens GN=ALDH7A1 PE=1 SV=5	ALDH7A1	High	FALSE	29	277	29	0	276.039	794.93	71	539	58.5	7.99	13984.7	12225.3	12276.5	11988.1	15568.5	13003.9	18177.8	14756.6	16525.3	15355.8	20062.9	17677.4	15220	13098.6	13647.5	12875.5	17310	14839.9
Master Protein	Q13423	NAD(P) transhydrogenase, mitochondrial OS=Homo sapiens GN=NNT PE=1 SV=3	NNT	High	FALSE	39	208	39	0	275.087	595.51	39	1086	113.8	8.09	11439.7	15019.3	12200.1	14049.3	16681.7	13194.3	12246.3	16826	13714.7	15277.6	18881.1	14318.9	10540.6	14431.7	11366.8	13029.9	16318.2	12041.5
Master Protein	P63104	14-3-3 protein zeta/delta OS=Homo sapiens GN=YWHAZ PE=1 SV=1	YWHAZ	High	FALSE	24	958	18	0	274.966	2480.73	76	245	27.7	4.79	38230.8	35975.3	32275.9	43591.3	39169.7	30440	39215.8	36380.7	33437	43872.3	39474.6	30706	43944	40473.7	37718.4	47584.6	44094.8	35739.6
Master Protein	Q12931	Heat shock protein 75 kDa, mitochondrial OS=Homo sapiens GN=TRAP1 PE=1 SV=3	TRAP1	High	FALSE	35	436	34	0	273.384	1145.47	57	704	80.1	8.21	13322.2	13841.9	12761.3	16007.1	18307.7	12479.5	16709.9	16281.5	16157.5	19574.9	21412.2	15231.1	14631.3	14550.4	13463.4	16258.6	18793.1	12716.7
Master Protein	P06737	Glycogen phosphorylase, liver form OS=Homo sapiens GN=PYGL PE=1 SV=4	PYGL	High	FALSE	45	348	36	0	273.194	818.98	55	847	97.1	7.17	10776.9	13527.8	11598.4	10004	15595.1	13834.9	11006	13791	11905.6	9928.4	15595.5	14020.9	10842.5	13243.4	11446.1	9871.9	14772.2	13378.9
Master Protein	P13611	Versican core protein OS=Homo sapiens GN=VCAN PE=1 SV=3	VCAN	High	FALSE	39	463	4	0	272.625	1213.17	12	3396	372.6	4.51	20992.8	31121.9	30644.2	23688	28315.4	39211.7	24960.7	36463.2	37475.8	27001.5	32680.6	47394.2	21621.3	28567.5	29351.1	23338.1	26318.8	36395
Master Protein	P36776	Lon protease homolog, mitochondrial OS=Homo sapiens GN=LONP1 PE=1 SV=2	LONP1	High	FALSE	34	230	34	0	272.261	578.77	41	959	106.4	6.39	10443	10492.8	9259.4	10430.9	9954.6	9546.6	13119.2	12601.9	12124.5	12714.2	11935.1	12112.8	11296.6	11201.5	10402.8	11206.6	10619.5	10551.5
Master Protein	P00367	Glutamate dehydrogenase 1, mitochondrial OS=Homo sapiens GN=GLUD1 PE=1 SV=2	GLUD1	High	FALSE	34	518	15	0	272.127	1412.26	62	558	61.4	7.8	29958.1	25372.4	27881.7	29409.5	22918.6	26027	34000.5	27776.9	31333.3	32258.6	25388.9	29056.2	33781.5	27428.6	30637.6	31801.8	26196.9	28468.9
Master Protein	P07954	Fumarate hydratase, mitochondrial OS=Homo sapiens GN=FH PE=1 SV=3	FH	High	FALSE	23	365	23	0	270.98	932.5	66	510	54.6	8.76	15342.1	15932.9	13936.2	16932.1	16024.1	15068.4	18466.4	18351.4	16563.2	18983.8	18702.4	17634.8	19415.4	20568.4	18287.3	21080.5	20908.4	19590
Master Protein	Q13045	Protein flightless-1 homolog OS=Homo sapiens GN=FLII PE=1 SV=2	FLII	High	FALSE	43	217	21	0	270.93	527.7	39	1269	144.7	6.05	9854.6	10192.5	8943.9	9715.2	8566	10001.3	10552	9996	9459.8	9976.4	8539.3	10363.8	12900.6	12943	11827.2	12549.7	11444.3	13096.6
Master Protein	P38606	V-type proton ATPase catalytic subunit A OS=Homo sapiens GN=ATP6V1A PE=1 SV=2	ATP6V1A	High	FALSE	32	307	32	0	270.925	699.12	63	617	68.3	5.52	14218.5	15734.7	14351.3	15625.3	15450	15712.4	15012.9	15904.7	14898.8	15937.8	15172.1	15801.5	14161.8	14606.3	13827.5	14261.2	14234.5	14905.7
Master Protein	P30153	Serine/threonine-protein phosphatase 2A 65 kDa regulatory subunit A alpha isoform OS=Homo sapiens GN=PPP2R1A PE=1 SV=4	PPP2R1A	High	FALSE	29	336	21	0	270.764	885.33	59	589	65.3	5.11	17697.4	19055.6	16390.7	20728.6	18512.3	18233.3	17459	18140.3	16397.8	19459.9	17467.9	17768.1	16747.5	17161.2	15811.4	18131.5	16874.6	16973
Master Protein	P07910-2	Isoform C1 of Heterogeneous nuclear ribonucleoproteins C1/C2 OS=Homo sapiens GN=HNRNPC	HNRNPC	High	FALSE	24	727	15	0	269.517	1830.04	58	293	32.3	5.08	32635.5	41503.3	32553.9	38568.2	38610.1	35815.3	32578.7	39402.4	32433	36361.7	36428	34755.2	33292.5	42223.9	33816.3	38765.7	39207.7	36679.2
Master Protein	P08758	Annexin A5 OS=Homo sapiens GN=ANXA5 PE=1 SV=2	ANXA5	High	FALSE	35	776	34	0	269.115	2014.63	89	320	35.9	5.05	34329.8	38071.7	33984.6	33505.5	37717	36748.4	42683.8	47878.6	44598	41287.4	47842.1	48406.5	39601	43889.8	40548	37286.1	44140.1	43437.3
Master Protein	Q9NR99	Matrix-remodeling-associated protein 5 OS=Homo sapiens GN=MXRA5 PE=2 SV=3	MXRA5	High	FALSE	57	198	57	0	268.691	459.81	23	2828	312	8.32	9313.3	9716.9	10465.9	8768.4	8855.6	11198.6	14667.2	15327.5	16301.3	13310.1	14146.1	17490.8	13046	13448.8	14124	11282.1	12492.8	15054.8
Master Protein	P16144-3	Isoform Beta-4B of Integrin beta-4 OS=Homo sapiens GN=ITGB4	ITGB4	High	FALSE	49	232	1	0	268.477	574.44	33	1805	200.6	6.3	95.4	122.3	98	122.2	119.4	98.7
Master Protein	P04083	Annexin A1 OS=Homo sapiens GN=ANXA1 PE=1 SV=2	ANXA1	High	FALSE	27	554	27	0	267.657	1530.14	73	346	38.7	7.02	25572.6	32275.1	30145.3	24816.4	28317	31327.7	24533.6	30173.3	28842.3	24162.7	26844.2	29757.9	23463.2	30072.8	28839.3	23067.6	26730.8	30011.9
Master Protein	O14617-5	Isoform 5 of AP-3 complex subunit delta-1 OS=Homo sapiens GN=AP3D1	AP3D1	High	FALSE	41	185	41	0	266.917	479.21	39	1215	136.6	7.64	8702.1	9711.7	9252.6	9523.9	8545.8	9972.5	12530.1	13256.1	12965.5	12805.4	11387	13365.2	8988.2	9579.9	9601.1	9259.4	8504.1	9732.2
Master Protein	Q05639	Elongation factor 1-alpha 2 OS=Homo sapiens GN=EEF1A2 PE=1 SV=1	EEF1A2	High	FALSE	26	413	11	0	266.417	1206.86	66	463	50.4	9.03	2439.1	1850.3	2793.4	3209.2	2579	2066.2	2073.1	1544.1	2320.7	2592.3	2015.7	1882.1	2626.2	1829.4	2866.6	3148.7	2453.5	2165
Master Protein	Q96Q06	Perilipin-4 OS=Homo sapiens GN=PLIN4 PE=2 SV=2	PLIN4	High	FALSE	50	170	50	0	266.323	442.61	64	1357	134.3	8.73	6736.1	9412.6	9376.5	7398.5	8159.9	10919.5	10388.8	13825.3	13579.2	10775.2	12259.4	15944.7	8880.7	11989.6	11905.1	9191.6	11068.8	13827
Master Protein	Q15029	116 kDa U5 small nuclear ribonucleoprotein component OS=Homo sapiens GN=EFTUD2 PE=1 SV=1	EFTUD2	High	FALSE	40	219	39	0	266.26	568.71	53	972	109.4	5	8739.5	10253.4	8950	10066.6	10084.6	9688.9	9974.5	10673.2	9711.2	10903.7	10487	10564	8169.2	8970.7	8055.4	8877.5	8823.9	8661.7
Master Protein	O60716-3	Isoform 1AC of Catenin delta-1 OS=Homo sapiens GN=CTNND1	CTNND1	High	FALSE	40	304	40	0	265.883	804.07	48	939	104.9	6.87	13786.3	14722.8	13413.8	13042.9	15755.3	13551.9	16118.5	16442.6	15927.8	14722.5	17164.4	15747.4	16823.6	17795.8	16977.7	15888.3	19275	16934.2
Master Protein	P16144	Integrin beta-4 OS=Homo sapiens GN=ITGB4 PE=1 SV=5	ITGB4	High	FALSE	49	232	1	0	265.7	573.07	32	1822	202	6.09	9549.8	15228.1	9941.3	10369	17415	10647.2	8700.2	14052.9	9301.3	9722.7	16811.6	10084.6	7935.8	11822.4	8257.7	8291.2	13398.2	9035.3
Master Protein	P21796	Voltage-dependent anion-selective channel protein 1 OS=Homo sapiens GN=VDAC1 PE=1 SV=2	VDAC1	High	FALSE	19	490	18	0	265.485	1188.15	82	283	30.8	8.54	24415.2	20094.9	19634.2	23649.1	19245.4	16937	23213	19216.5	19433.1	21885.9	18842.3	17433.6	24134	20163	20898.9	22778.9	20152.9	18680.9
Master Protein	Q15365	Poly(rC)-binding protein 1 OS=Homo sapiens GN=PCBP1 PE=1 SV=2	PCBP1	High	FALSE	18	507	13	0	264.944	1380.68	74	356	37.5	7.09	18271.6	21931.2	18463	20132	20607.7	20077.4	22312.2	24871	21893.6	22744.3	23040.6	23835.3	19578.2	22654.3	19402.4	20705.2	21415.8	21562.9
Master Protein	E5RK69	Annexin OS=Homo sapiens GN=ANXA6 PE=1 SV=1	ANXA6	High	FALSE	37	552	2	0	264.815	1539.63	75	460	51.7	6.05	1442.2	1429.7	1540.9	1484.7	1479.4	1655.3	1159.4	1168.6	1384.5	1078.9	1029.3	1408.2	1116.2	1084.8	1283.2	1063	950	1275.5
Master Protein	P01009	Alpha-1-antitrypsin OS=Homo sapiens GN=SERPINA1 PE=1 SV=3	SERPINA1	High	FALSE	24	742	24	0	264.725	2063.6	58	418	46.7	5.59	32432.7	39731	38860.1	36360.7	35421.1	44621.7	30236.9	36190.5	36513.6	33043.1	32277.2	41124.6	36438.3	43483.1	43632.8	39674	40498.1	49314.8
Master Protein	P55265-4	Isoform 4 of Double-stranded RNA-specific adenosine deaminase OS=Homo sapiens GN=ADAR	ADAR	High	FALSE	48	306	48	0	264.369	670.47	40	1269	140.7	8.56	19041.6	20726.9	16983.4	19734.1	20135.1	18919.1	17787.8	18545.8	15855	17467.5	17946.5	17067.3	20977.9	22085.4	18925.6	20920	21666.3	20522.3
Master Protein	P55786	Puromycin-sensitive aminopeptidase OS=Homo sapiens GN=NPEPPS PE=1 SV=2	NPEPPS	High	FALSE	36	277	36	0	262.783	746.78	49	919	103.2	5.72	18047.2	14912.1	14509.6	15167.4	15043.1	15717.1	15960.3	12936.8	12829.4	13201.8	13288.2	13549.8	19504.2	16433.6	16080.9	16144.5	17125.8	17234.7
Master Protein	Q14571	Inositol 1,4,5-trisphosphate receptor type 2 OS=Homo sapiens GN=ITPR2 PE=1 SV=2	ITPR2	High	FALSE	66	180	49	0	262.001	447.84	25	2701	307.9	6.43	11941.5	14013.8	11147	11915.4	14230.6	12425.2	12983.6	15188.7	12383.4	12841.9	15365.5	13561.2	11554.7	13680.1	10807.1	11242.4	13760.9	11894.5
Master Protein	Q9HCC0	Methylcrotonoyl-CoA carboxylase beta chain, mitochondrial OS=Homo sapiens GN=MCCC2 PE=1 SV=1	MCCC2	High	FALSE	30	247	30	0	261.658	757.51	61	563	61.3	7.68	16407.1	12072.7	14851.6	19701	12215.4	14503.3	14461.6	10312.9	13593.3	16969.8	10690.9	13003.9	14179.1	9819.4	13204.2	16749.7	10036.6	12544
Master Protein	Q8WX93	Palladin OS=Homo sapiens GN=PALLD PE=1 SV=3	PALLD	High	FALSE	38	272	38	0	261.509	635.03	35	1383	150.5	7.09	16099.6	13689.2	15612.8	11489.2	11677.2	17767.2	16298.8	16875.4	19486.1	14101	14748.7	22100.8	22672.4	15172.9	18937.9	12865.7	13058.5	21032.4
Master Protein	P13489	Ribonuclease inhibitor OS=Homo sapiens GN=RNH1 PE=1 SV=2	RNH1	High	FALSE	25	370	25	0	260.659	912.85	75	461	49.9	4.82	14888	16302	15510.7	15469.5	13971.4	15752.6	14878.3	15622.4	15565.5	14868.7	13525.1	15724.9	14831.1	15799.1	15723.5	14924.6	13900.2	15773.1
Master Protein	P13611-2	Isoform V1 of Versican core protein OS=Homo sapiens GN=VCAN	VCAN	High	FALSE	36	467	1	0	260.436	1215.83	15	2409	264.9	4.54	791.1	1245.6	1226.3	889.5	1137	1634.7	1339.7	2028.6	1896.7	1449.8	1970.7	2351	1978.2	2956	2926.4	2150.8	2904.2	3775.8
Master Protein	A0A087WYC5	Ig gamma-1 chain C region OS=Homo sapiens GN=IGHG1 PE=1 SV=1	IGHG1	High	FALSE	27	947	2	0	260.3	2700.3	59	475	52.4	8.21	1884.2	3652.4	2894.2	1864.4	2593.5	2907	1564.6	2910	2329.7	1518.4	2045.9	2373.9	1993.8	4344.5	3183.1	1953.4	2707.8	3216.4
Master Protein	Q9BSJ8-2	Isoform 2 of Extended synaptotagmin-1 OS=Homo sapiens GN=ESYT1	ESYT1	High	FALSE	40	248	1	0	260.078	690.72	41	1114	123.9	5.78	73	67.6	70.2	86.8	66.7	68.7	85.7	84.4	105.8	94.3	92.6	110.5	134.4	154.8	177.8	180.6	180.4	180.5
Master Protein	P62258	14-3-3 protein epsilon OS=Homo sapiens GN=YWHAE PE=1 SV=1	YWHAE	High	FALSE	26	756	23	0	258.445	2024.89	78	255	29.2	4.74	40226.9	42453.4	38638.6	47605.8	45538.9	42571.1	50301.2	51181.2	49531.8	57855.1	54827.1	53103.7	45506	47744.1	44725.5	52690.3	52198.2	48425.6
Master Protein	J3KTA4	Probable ATP-dependent RNA helicase DDX5 OS=Homo sapiens GN=DDX5 PE=1 SV=1	DDX5	High	FALSE	39	397	28	0	257.723	1011.97	61	614	69	8.85	14880.8	17076.6	12041.2	18784.3	13907.8	13435.9	15554.9	16843.8	12692.9	18789.6	13861.1	13717.9	17036	18103.4	14133.5	19799.5	15743.9	15719.9
Master Protein	Q12905	Interleukin enhancer-binding factor 2 OS=Homo sapiens GN=ILF2 PE=1 SV=2	ILF2	High	FALSE	18	310	18	0	256.759	861.02	61	390	43	5.26	11146.5	13521.5	11769.8	13004.5	14481.6	11757	10521.5	12765	11595.1	12543.4	13605.4	11078	12812.6	15194.5	13330.1	14742.9	15936.4	13219.2
Master Protein	Q92896-2	Isoform 2 of Golgi apparatus protein 1 OS=Homo sapiens GN=GLG1	GLG1	High	FALSE	44	247	44	0	256.577	603.35	41	1203	137.1	6.9	9981.2	10947.5	10137.7	10578.2	12575.5	10998.9	13142.3	14575.7	14007.9	13823.1	16310.2	14537.7	15388.2	16502.7	15928.9	15959.6	18741.9	16379.9
Master Protein	Q9BSJ8	Extended synaptotagmin-1 OS=Homo sapiens GN=ESYT1 PE=1 SV=1	ESYT1	High	FALSE	41	254	2	0	256.522	696.07	41	1104	122.8	5.83	10840.4	10585.9	10180.4	10859.4	10644.3	10520.3	10426.3	9832.6	10160.8	10551.7	10247.3	10474.8	15302.8	14222.5	14261.3	15094.5	14723.7	14929.6
Master Protein	P46459	Vesicle-fusing ATPase OS=Homo sapiens GN=NSF PE=1 SV=3	NSF	High	FALSE	41	305	40	0	256.331	734.88	54	744	82.5	6.95	13576.9	13848.3	13614.6	14488.5	15157.4	14974.5	20299.1	20639.8	20254.3	21475.3	22106.3	22053.2	19375.3	19376.8	18976	19627.1	20899.2	20445.5
Master Protein	O75083	WD repeat-containing protein 1 OS=Homo sapiens GN=WDR1 PE=1 SV=4	WDR1	High	FALSE	31	372	31	0	256.208	1055.78	55	606	66.2	6.65	21332.8	22683.3	20550.3	21393.9	21143.3	22886.1	21544.1	21929.2	21333.8	21378.4	21757.8	23078.3	23598.1	23865.6	22585	22901.1	22916.2	24182.8
Master Protein	Q9NSE4	Isoleucine--tRNA ligase, mitochondrial OS=Homo sapiens GN=IARS2 PE=1 SV=2	IARS2	High	FALSE	38	238	38	0	255.919	654.38	48	1012	113.7	7.2	13832.7	14012.5	11581.4	15462.1	12937.7	12726.5	15867.4	14950.4	13650.9	17466.9	14522.3	14643.9	13199.4	13030.3	11536.4	14545.6	12544.2	12646.9
Master Protein	P22695	Cytochrome b-c1 complex subunit 2, mitochondrial OS=Homo sapiens GN=UQCRC2 PE=1 SV=3	UQCRC2	High	FALSE	22	301	22	0	255.415	857.73	58	453	48.4	8.63	15558.8	15196.4	14046.8	14423.1	15668.9	13342.3	16996.4	16291.6	15987.7	15796.7	17045.5	15346.9	18372.5	17274.8	16705	16261.3	18179.1	16216.3
Master Protein	O75339	Cartilage intermediate layer protein 1 OS=Homo sapiens GN=CILP PE=1 SV=4	CILP	High	FALSE	42	253	42	0	255.333	630.53	38	1184	132.5	8.41	10421	14037.3	12059	10729.6	11438.1	16589	14240.8	18264	16654.3	14413.6	15154.3	22074.3	12836.3	16088.7	14263	12753.1	13259.2	19675.2
Master Protein	Q9BUJ2	Heterogeneous nuclear ribonucleoprotein U-like protein 1 OS=Homo sapiens GN=HNRNPUL1 PE=1 SV=2	HNRNPUL1	High	FALSE	35	211	35	0	255.129	549.17	45	856	95.7	6.92	11083.7	13061	10797.4	11950.1	11940	11997.5	12443.6	14287.6	12356.6	12921.7	12848.3	13242.8	12451.4	14038.4	12083.5	12561.2	12317.3	12959.8
Master Protein	P51884	Lumican OS=Homo sapiens GN=LUM PE=1 SV=2	LUM	High	FALSE	17	1080	17	0	254.399	2694.98	46	338	38.4	6.61	37167.7	43001.2	52335.2	36522.8	38705.1	56136.6	42304.3	47985.5	62067.8	41204	43987	65730.4	41713.3	46727	58476.3	39587.9	43050.2	62581.1
Master Protein	Q14683	Structural maintenance of chromosomes protein 1A OS=Homo sapiens GN=SMC1A PE=1 SV=2	SMC1A	High	FALSE	55	171	55	0	253.623	417.17	45	1233	143.1	7.64	9688.9	11652.3	9508.1	10574.6	10979.9	10349.5	9209.2	11155.6	9114.7	10149.1	10340.9	9837	10534.5	11822.4	10070.8	11087.6	11365.7	10956.4
Master Protein	P78347	General transcription factor II-I OS=Homo sapiens GN=GTF2I PE=1 SV=2	GTF2I	High	FALSE	45	204	45	0	253.609	551.81	52	998	112.3	6.39	9711.5	13944	10900.4	11278.4	14439.1	11059.2	11054.9	15137.9	12476.6	12539.6	15334.1	12707.2	9891.5	13617.7	11162.3	10940.8	13780.4	11160.7
Master Protein	P41250	Glycine--tRNA ligase OS=Homo sapiens GN=GARS PE=1 SV=3	GARS	High	FALSE	37	211	36	0	253.429	544.76	57	739	83.1	7.03	9046	9449.4	8839	9726.8	14244.1	8630.9	12334.1	12277.9	12490.7	12628.4	17614.5	11722	10058.8	10328	10245.7	10741.8	14618.1	10039.7
Master Protein	Q5T5P2	Sickle tail protein homolog OS=Homo sapiens GN=KIAA1217 PE=1 SV=2	KIAA1217	High	FALSE	60	176	60	0	253.414	439.94	34	1943	214	7.06	7787.5	8278.8	8819.1	7673.9	8024.5	9539.4	9164.2	9681.9	10395.7	8916.1	9183.4	11859.5	9276.2	9709.8	10339	8886.1	9546.1	11387.6
Master Protein	M0R019	Heterogeneous nuclear ribonucleoprotein M (Fragment) OS=Homo sapiens GN=HNRNPM PE=1 SV=3	HNRNPM	High	FALSE	25	500	1	0	253.264	1301.75	68	353	37.7	9.03
Master Protein	F8W0P7	ATP synthase subunit beta, mitochondrial (Fragment) OS=Homo sapiens GN=ATP5B PE=1 SV=2	ATP5B	High	FALSE	13	704	2	0	253.055	1501.41	67	270	28.4	6.21	35	27.4	36.1	37.6	37.2	38.5	116.2	128.9	145.7	136.9	127.7	128.5	224.3	216.7	222.9	244.8	241.3	219.3
Master Protein	F5GWX5	Chromodomain-helicase-DNA-binding protein 4 OS=Homo sapiens GN=CHD4 PE=1 SV=1	CHD4	High	FALSE	51	193	42	0	252.822	477.68	30	1905	217	5.81	10070.5	11771.7	9776.3	11498.1	12111.1	11022.7	9728.9	11067.1	9907.3	10881.9	11322.6	10737.6	9141.4	10062.8	9105.7	9941.5	10343.6	9671.1
Master Protein	J9JID7	Lamin B2, isoform CRA_a OS=Homo sapiens GN=LMNB2 PE=1 SV=1	LMNB2	High	FALSE	43	413	39	0	252.646	1042.21	59	620	69.9	5.59	21182.4	27086.8	25357.2	22142.2	21850.1	27112.3	19404.9	26246.1	24452.2	20916.6	20511.7	26508.1	19642.9	24606.3	23580.6	20100.3	20287.3	24904.9
Master Protein	P48735	Isocitrate dehydrogenase [NADP], mitochondrial OS=Homo sapiens GN=IDH2 PE=1 SV=2	IDH2	High	FALSE	25	683	23	0	252.636	1700.37	49	452	50.9	8.69	32150.8	38532.9	30899.3	36336.5	33424.8	29074.8	38361.1	43405	37203	42227.6	38464.8	35214.2	33724	38423.5	33619	36586.5	34388.2	32007.3
Master Protein	Q14573	Inositol 1,4,5-trisphosphate receptor type 3 OS=Homo sapiens GN=ITPR3 PE=1 SV=2	ITPR3	High	FALSE	65	161	53	0	252.403	397.19	26	2671	303.9	6.48	6138.5	4492.8	3951.7	4888.4	4329.9	4657.1	9781	7735.8	7271	7943.8	7627.3	8260.6	7916.7	5770.4	5383.2	5933.1	5828.3	6206.8
Master Protein	Q99460	26S proteasome non-ATPase regulatory subunit 1 OS=Homo sapiens GN=PSMD1 PE=1 SV=2	PSMD1	High	FALSE	38	201	38	0	251.549	507.97	47	953	105.8	5.39	11332.8	12120	10312.3	11758.4	11743.2	10895	12002.9	12330.7	10768.1	11945.4	11935	11239.2	11813.2	12329.5	11010.4	11842.5	11855.8	11885.6
Master Protein	P17980	26S protease regulatory subunit 6A OS=Homo sapiens GN=PSMC3 PE=1 SV=3	PSMC3	High	FALSE	28	235	28	0	250.91	565.76	64	439	49.2	5.24	11937.8	12350.1	10932.1	12772.2	11946.5	11277.7	10403.1	10651.7	9982.4	11260.7	10666.4	10358.2	12617.3	12943.5	11996.5	13461.3	12793	12582.3
Master Protein	B4E1Z4	Uncharacterized protein OS=Homo sapiens PE=2 SV=1		High	FALSE	48	274	33	0	250.297	614.04	39	1266	140.9	7.18	8812.3	10478.1	10568.8	9097.3	10145.6	13012.7	16295.1	18075	18031.5	15360.1	17283.6	21794.6	15727.8	17404.6	17741.5	14964.4	17084.8	21448.5
Master Protein	Q9Y3I0	tRNA-splicing ligase RtcB homolog OS=Homo sapiens GN=RTCB PE=1 SV=1	RTCB	High	FALSE	27	245	27	0	248.553	703.53	58	505	55.2	7.23	12351.7	13995.9	12294.7	12572.1	13745.7	12999.2	14718.5	16617	15245.2	15157.5	15965.5	16026.8	13513.7	14844.3	13765.5	13362.4	14558.4	14436.2
Master Protein	J3KNL6	Protein transport protein Sec16A OS=Homo sapiens GN=SEC16A PE=1 SV=1	SEC16A	High	FALSE	45	209	45	0	248.409	520.72	27	2357	251.7	5.8	10879.4	8925.9	8263.5	10213.7	8020.1	8908.3	13776.5	10102	10393.8	12245.2	9230.2	11502.8	11066.9	8578.8	8649.9	9635.8	8018.4	9480.5
Master Protein	P47897	Glutamine--tRNA ligase OS=Homo sapiens GN=QARS PE=1 SV=1	QARS	High	FALSE	43	260	42	0	248.389	647.29	58	775	87.7	7.15	14808.4	14369.5	13545	14940.5	15747	13780.9	21181.1	19307	19746	21568.1	21224.1	20356.4	14405.1	13519.7	13002.2	14373.9	14825	13409.8
Master Protein	O60506-3	Isoform 3 of Heterogeneous nuclear ribonucleoprotein Q OS=Homo sapiens GN=SYNCRIP	SYNCRIP	High	FALSE	32	395	26	0	248.244	1077.4	56	562	62.6	7.56	16246.8	19176.6	14376.5	16868.9	18686.7	15463.5	12788	14883.2	11510.7	13020.8	14153.5	12182.6	17333.9	20072.5	16032.7	17696.8	19812.9	16645.1
Master Protein	P19823	Inter-alpha-trypsin inhibitor heavy chain H2 OS=Homo sapiens GN=ITIH2 PE=1 SV=2	ITIH2	High	FALSE	31	393	31	0	248.189	893.61	38	946	106.4	6.86	14678.9	19045.9	18268.3	17142.5	20736.8	18662.3	18868.8	23430.6	23146.5	21695.1	25480.3	23532.9	18376.6	23395	22864.5	21687.3	25796	23345.3
Master Protein	Q99613	Eukaryotic translation initiation factor 3 subunit C OS=Homo sapiens GN=EIF3C PE=1 SV=1	EIF3C	High	FALSE	39	236	39	0	247.659	616.66	42	913	105.3	5.68	13552.6	14217.2	12623.8	13940.3	14282.8	13093.2	16519.9	16826.2	15379.8	16037.2	16638.8	15818.1	15289.2	15459	13861.2	14835.5	15356	14289.8
Master Protein	Q16658	Fascin OS=Homo sapiens GN=FSCN1 PE=1 SV=3	FSCN1	High	FALSE	31	356	31	0	247.59	944.89	65	493	54.5	7.24	14220.8	21262.9	15372.2	14258.9	24936	16318	17409.9	25229	18652.8	16923.3	29822.4	19708	16959	24911.6	18148.9	16499	30557.7	19378.1
Master Protein	P21980	Protein-glutamine gamma-glutamyltransferase 2 OS=Homo sapiens GN=TGM2 PE=1 SV=2	TGM2	High	FALSE	31	291	30	0	247.57	699.1	50	687	77.3	5.22	13888.8	16030.6	14396.5	11545.5	11488.2	15187.1	11624.7	12564.7	11755.4	9728.7	9490.1	12237	14138.7	15881.2	15217.7	11549.4	11752.7	14864.1
Master Protein	Q9H3U1	Protein unc-45 homolog A OS=Homo sapiens GN=UNC45A PE=1 SV=1	UNC45A	High	FALSE	40	174	40	0	247.267	406.98	47	944	103	6.07	9502.5	10274	8676.4	11469.9	9544.8	10296.8	10453.1	11149.9	9637.7	12542.9	10007.7	11452.1	8268.5	8811.3	7675.9	9703	8053.6	8977.4
Master Protein	P45974-2	Isoform Short of Ubiquitin carboxyl-terminal hydrolase 5 OS=Homo sapiens GN=USP5	USP5	High	FALSE	34	271	33	0	246.956	697.24	51	835	93.2	5.08	10273.7	10685.7	9909.3	11212.7	11211.2	11319.3	15510.3	15296.8	15138.2	15864.7	16121.2	16399.8	14361.5	14017.5	13767.1	15253.5	15326.7	15482.8
Master Protein	P19012	Keratin, type I cytoskeletal 15 OS=Homo sapiens GN=KRT15 PE=1 SV=3	KRT15	High	FALSE	32	522	20	0	246.866	1269.23	59	456	49.2	4.77	9170.6	10981.4	21721.6	9282.2	9126.8	10277.2	9963.7	11189.1	23463.7	9666	9559.3	11372.5	10654.3	11715.6	21383.2	10271.2	10576.6	11677.4
Master Protein	Q9Y6D5	Brefeldin A-inhibited guanine nucleotide-exchange protein 2 OS=Homo sapiens GN=ARFGEF2 PE=1 SV=3	ARFGEF2	High	FALSE	47	166	30	0	246.497	384.32	31	1785	201.9	6.33	4301.5	4219.3	3970.1	4740.7	4707.5	4481.6	5805.2	5611.9	5558	6396.6	6231.4	5949.1	4563.1	4403.1	4177.4	5050.2	4937.1	4564.7
Master Protein	P36578	60S ribosomal protein L4 OS=Homo sapiens GN=RPL4 PE=1 SV=5	RPL4	High	FALSE	26	412	25	0	245.558	1181.58	55	427	47.7	11.06	22451.1	25333.7	21272.1	24588.3	25520.3	22153	25380.5	28131.3	23996.4	27096.4	27853.7	24970.5	21378.2	23853.5	20460.8	23031.6	24618.9	21654.3
Master Protein	O00429-6	Isoform 6 of Dynamin-1-like protein OS=Homo sapiens GN=DNM1L	DNM1L	High	FALSE	39	169	39	0	245.217	449.58	55	749	83.3	7.08	7864.7	8263.8	6848.5	7693	9300.6	7708.9	10789.5	11326.5	9359.9	9697.1	12416.6	9826.9	9921.6	10234	8985.1	9191.1	11553.4	9507.6
Master Protein	P04632	Calpain small subunit 1 OS=Homo sapiens GN=CAPNS1 PE=1 SV=1	CAPNS1	High	FALSE	11	247	11	0	245.117	587.24	75	268	28.3	5.2	8016.7	8426.9	7802.6	7883.9	7097.3	8196.2	9036.5	9247.2	8968.9	8846.6	8440.5	9193.4	9674	10275.2	9970.3	9681.1	9512.4	10286
Master Protein	O43390	Heterogeneous nuclear ribonucleoprotein R OS=Homo sapiens GN=HNRNPR PE=1 SV=1	HNRNPR	High	FALSE	35	420	3	0	245.01	1155.68	52	633	70.9	8.13	20781	25497.4	21119.6	21165.8	23811.3	22630.1	21567	26055.6	22271.3	22046.4	24265.2	23721.8	22594.1	27425.9	23655	23368.9	26470.8	25210.3
Master Protein	P21810	Biglycan OS=Homo sapiens GN=BGN PE=1 SV=2	BGN	High	FALSE	17	663	10	0	244.821	1672.12	53	368	41.6	7.52	19410.2	20423.8	22166.5	19718.4	22673.2	23342.5	16226.4	16136.1	18081.8	15935	18117.1	18883.9	17353.1	16875.5	18618.4	15864.3	18832.9	19489.5
Master Protein	A3KMH1	von Willebrand factor A domain-containing protein 8 OS=Homo sapiens GN=VWA8 PE=1 SV=2	VWA8	High	FALSE	49	130	49	0	244.28	332.96	30	1905	214.7	7.4	7587.3	6800.6	6846.4	7821.3	7040	6746.9	7004.2	5770.2	6296.5	6935.9	6183.9	6031	7782.4	6512.5	7019.1	7585.2	6819.6	6688.7
Master Protein	Q15019-2	Isoform 2 of Septin-2 OS=Homo sapiens GN=SEPT2	SEPTIN2	High	FALSE	20	335	19	0	243.861	844.35	68	396	45.4	6.89	11882.9	12818.5	12436.4	12792.1	12073.1	13070.6	14731.9	15192.8	15434.3	15543	14547	16120.6	13552.7	14421.9	15286.8	14754	13617.3	15466
Master Protein	Q92499	ATP-dependent RNA helicase DDX1 OS=Homo sapiens GN=DDX1 PE=1 SV=2	DDX1	High	FALSE	35	315	35	0	243.583	845.26	55	740	82.4	7.23	14422.2	16589.3	14595.2	14608.5	15507.7	15847.8	12372.1	13795.9	12507.9	12526.2	12689.1	12999	15313.5	16768.1	15487.7	15440.7	16154.2	16314.7
Master Protein	P09211	Glutathione S-transferase P OS=Homo sapiens GN=GSTP1 PE=1 SV=2	GSTP1	High	FALSE	14	792	13	0	243.511	2151.41	70	210	23.3	5.64	22096.2	31107.9	25453.5	21789.1	30260.2	22947.6	24653.3	31405.7	27644.4	24440.9	31193	25168.9	27641	34975.7	31191	27335.7	35158.8	28455.1
Master Protein	P50570	Dynamin-2 OS=Homo sapiens GN=DNM2 PE=1 SV=2	DNM2	High	FALSE	35	218	1	0	243.003	562.42	43	870	98	7.44	704.1	687.9	603.4	692.3	723.5	617.4	647.6	590.1	561.3	582.4	620.1	573.3	1204.3	1186.3	1068.7	1100.2	1330.5	1065.2
Master Protein	P21399	Cytoplasmic aconitate hydratase OS=Homo sapiens GN=ACO1 PE=1 SV=3	ACO1	High	FALSE	38	204	38	0	242.711	538.31	46	889	98.3	6.68	9098.6	11295.7	9419.3	8911.1	13207.6	10483.2	9241.8	11392.3	10283	9586.7	12909.5	10873.3	10542.9	12715.2	11233	10199.7	14458.7	11978.6
Master Protein	P43490	Nicotinamide phosphoribosyltransferase OS=Homo sapiens GN=NAMPT PE=1 SV=1	NAMPT	High	FALSE	28	308	28	0	242.415	810.12	58	491	55.5	7.15	26362.4	17300.3	21365.7	16482.5	15872.8	17885.4	24687	15781.1	20212	15221.1	14108.2	16463.1	24610.1	16131.2	20076.3	15329.3	14713.9	16756.4
Master Protein	O43175	D-3-phosphoglycerate dehydrogenase OS=Homo sapiens GN=PHGDH PE=1 SV=4	PHGDH	High	FALSE	25	351	25	0	242.411	999.68	49	533	56.6	6.71	13787.3	18177.5	12759.1	14037.2	28597.3	14383.9	15821.1	21598.7	15136.9	16945.1	33430.6	16870	13833.8	18953.1	13235.5	14249.8	29766.2	14732.8
Master Protein	Q5JRX3-2	Isoform 2 of Presequence protease, mitochondrial OS=Homo sapiens GN=PITRM1	PITRM1	High	FALSE	41	191	41	0	242.326	501.94	48	1038	117.4	6.92	9958.7	9694.4	8353.6	10051	9376.5	8650.6	14025.6	13386.5	11687.9	13745.8	12837.7	12028.1	15722.8	14803.7	12906.1	14742.6	14441.8	13364.7
Master Protein	P00338-3	Isoform 3 of L-lactate dehydrogenase A chain OS=Homo sapiens GN=LDHA	LDHA	High	FALSE	27	534	24	0	242.279	1367.3	62	361	39.8	8.43	30491.4	26439.7	26921.2	27594.9	29501.8	29178.5	37654.7	32255	33930.6	33751	35498.2	36744.6	39884.2	34048.9	35747.2	35345	38169.4	39132.7
Master Protein	P31040	Succinate dehydrogenase [ubiquinone] flavoprotein subunit, mitochondrial OS=Homo sapiens GN=SDHA PE=1 SV=2	SDHA	High	FALSE	26	245	26	0	242.02	654	51	664	72.6	7.39	11805.1	12200.8	11741.3	14205.6	14170.3	11364.2	14069.7	13927.8	13712.3	16413.9	16476.8	13048.1	14932.2	14021.1	13977.2	16751.8	16498.5	13805.7
Master Protein	Q92621	Nuclear pore complex protein Nup205 OS=Homo sapiens GN=NUP205 PE=1 SV=3	NUP205	High	FALSE	55	182	55	0	241.742	431.28	33	2012	227.8	6.19	8589.9	9730.3	8305.9	9396.7	9782.5	8882.1	9373	10534.6	9437.9	9991.3	10583	9661.4	8673.3	9768.2	8463	9147.6	9714.4	8689.7
Master Protein	A0A024R571	EH domain-containing protein 1 OS=Homo sapiens GN=EHD1 PE=1 SV=1	EHD1	High	FALSE	30	225	19	0	241.206	535.24	61	548	61.9	6.71	9652.4	11985.8	9713.6	9582.2	10569.3	9435.8	10960.5	13512.7	11326.5	10850.3	11918.3	11131.3	11358.9	13711.6	11816.1	10839.3	12540.4	11455.1
Master Protein	Q96I99	Succinyl-CoA ligase [GDP-forming] subunit beta, mitochondrial OS=Homo sapiens GN=SUCLG2 PE=1 SV=2	SUCLG2	High	FALSE	24	306	23	0	241.161	735.78	60	432	46.5	6.39	14160.7	16135.4	14245.7	15236.9	15307	14091.1	14661	14540.6	14487.1	14237.3	14437.9	14324.7	18254.6	18420.1	17800.2	17465.3	17912.5	17223.2
Master Protein	P38919	Eukaryotic initiation factor 4A-III OS=Homo sapiens GN=EIF4A3 PE=1 SV=4	EIF4A3	High	FALSE	26	261	23	0	240.47	701.2	66	411	46.8	6.73	10116.8	11783.6	9718.9	12168.8	11926.4	10456.9	9496.4	10781.3	9228.2	11196.7	10980.4	9748	11202	13164.6	10969.7	13731.7	13392.2	11706.5
Master Protein	P31946	14-3-3 protein beta/alpha OS=Homo sapiens GN=YWHAB PE=1 SV=3	YWHAB	High	FALSE	21	578	12	0	240.332	1491.21	74	246	28.1	4.83	8638.8	8451.5	7871.9	11612.1	9126.3	8473.5	10260.2	9444.8	9183.9	13026.3	9921.6	9688.7	9017.3	8794.8	8417.6	11623.7	9178.3	8846.2
Master Protein	B0YIW6	Archain 1, isoform CRA_a OS=Homo sapiens GN=ARCN1 PE=1 SV=1	ARCN1	High	FALSE	32	298	32	0	240.253	725.86	52	552	61.6	5.85	16638	17037.3	15777.3	16820.9	17095.7	16543.6	17275.1	16825.5	16809.7	17132.6	16856.2	17551.4	19919.8	19792.3	19602.9	19732	19726.2	20787.7
Master Protein	P49189	4-trimethylaminobutyraldehyde dehydrogenase OS=Homo sapiens GN=ALDH9A1 PE=1 SV=3	ALDH9A1	High	FALSE	24	406	24	0	240.067	1024.57	58	494	53.8	5.87	16735.8	23027.6	17394.4	17560.6	23072.8	16584.8	15301.1	22301	16601.7	16737	21937.5	15806.6	19308.8	27692	20610	20841.5	27500.4	19738.2
Master Protein	Q06323	Proteasome activator complex subunit 1 OS=Homo sapiens GN=PSME1 PE=1 SV=1	PSME1	High	FALSE	19	458	19	0	239.323	1085.64	67	249	28.7	6.02	22069.7	24573.3	19153	24239.9	19155.4	20323.5	22571.1	24252.2	19305	23182.8	18249.2	20331.1	26266.8	29398.7	22609.9	28457.3	22008.9	24500.6
Master Protein	P40926	Malate dehydrogenase, mitochondrial OS=Homo sapiens GN=MDH2 PE=1 SV=3	MDH2	High	FALSE	23	709	23	0	239.257	1904.73	72	338	35.5	8.68	30716.6	38940	34919.9	36669.8	41004.1	28975.9	28891.5	35912.8	33327.6	33734.3	37925.8	27538.6	29949.3	37102.7	34463.5	35027.2	40054.6	28335.5
Master Protein	P40227	T-complex protein 1 subunit zeta OS=Homo sapiens GN=CCT6A PE=1 SV=3	CCT6A	High	FALSE	28	362	28	0	238.965	958.57	60	531	58	6.68	16613.2	16325.3	15038.9	18487.5	16230.8	15961.5	22743.9	21478.7	20157.4	23802.5	21476	21050.8	20959.1	20125	19033.6	22785.6	20347	19616.8
Master Protein	O00468-6	Isoform 6 of Agrin OS=Homo sapiens GN=AGRN	AGRN	High	FALSE	45	211	45	0	238.642	534.47	29	2045	214.7	6.4	9608.4	11307.1	10846.4	9558.9	14216.1	10250.3	11119.6	13285.6	11489.1	11300.1	16486.3	12109.3	10510.8	13103.3	11289.4	10762.6	15636	11534.6
Master Protein	Q9NZB2-6	Isoform F of Constitutive coactivator of PPAR-gamma-like protein 1 OS=Homo sapiens GN=FAM120A	FAM120A	High	FALSE	33	208	31	0	238.324	630.02	39	1146	125.2	9	8972	9013.1	8425.3	9861.3	8482.9	9109.3	11541.8	11885.8	11242.7	12525.9	10966.2	12473.7	11221.4	11565.9	11233	12246.1	11049	12038.3
Master Protein	O00299	Chloride intracellular channel protein 1 OS=Homo sapiens GN=CLIC1 PE=1 SV=4	CLIC1	High	FALSE	17	494	17	0	237.743	1194.4	83	241	26.9	5.17	19377.9	18892.7	16950.3	18823.1	19270.8	18068.2	18776.7	18550	16958	18421.3	18655.5	17367.8	17938.7	17468.1	16386.3	17126.1	18087	16931.4
Master Protein	P00352	Retinal dehydrogenase 1 OS=Homo sapiens GN=ALDH1A1 PE=1 SV=2	ALDH1A1	High	FALSE	28	272	24	0	237.667	606.96	59	501	54.8	6.73	9235.9	13559.7	11873.8	10208.4	13403.2	12763.1	8616	11824.9	11067.7	9289.4	11858.8	11709.5	9191.6	12055	11491.3	10023.3	12136.7	11818.5
Master Protein	P22307	Non-specific lipid-transfer protein OS=Homo sapiens GN=SCP2 PE=1 SV=2	SCP2	High	FALSE	28	240	28	0	237.62	606.9	51	547	59	6.89	22945.6	12097.2	13368.4	12571.4	12072.8	11723.1	26314.1	13163.9	15377.2	14153.7	13841.3	13291.8	21350.9	11294.3	12681.3	11841.5	11804.3	11039.9
Master Protein	O43776	Asparagine--tRNA ligase, cytoplasmic OS=Homo sapiens GN=NARS PE=1 SV=1	NARS	High	FALSE	26	332	26	0	237.486	792.93	49	548	62.9	6.25	12930.6	14496	11998.1	14142.4	15002.3	13411.4	10812	12121.6	10111.5	11051.1	12222.2	11682.3	14105.5	15220.1	13786.3	15102.5	15876.2	15400.6
Master Protein	P42345	Serine/threonine-protein kinase mTOR OS=Homo sapiens GN=MTOR PE=1 SV=1	MTOR	High	FALSE	51	126	51	0	237.353	325.65	26	2549	288.7	7.17	7043	7188.7	6981.6	7330.9	7189.1	6997.1	6579.3	6627.1	6399.1	6662	6739.7	6404.3	6853.8	7156.2	6905.7	7185.9	7338.3	7045.3
Master Protein	P02675	Fibrinogen beta chain OS=Homo sapiens GN=FGB PE=1 SV=2	FGB	High	FALSE	22	343	22	0	236.999	879.76	54	491	55.9	8.27	13120.6	16416	15817.7	14010.1	15601.3	17139.3	13647.3	16728.1	17030.6	14303.9	16281.6	17948.1	14028.5	17674.5	18109.6	15277.7	16766.4	19271
Master Protein	Q9UQ35	Serine/arginine repetitive matrix protein 2 OS=Homo sapiens GN=SRRM2 PE=1 SV=2	SRRM2	High	FALSE	49	184	49	0	236.979	449.6	21	2752	299.4	12.06	6444.2	7862.3	6718.5	7999.7	7352.7	7527.6	10099.1	12086.5	10888.4	11939	11276.1	11717.3	9537.6	11625.5	9975.2	11080.9	10845.8	10709.6
Master Protein	A0A087X1C7	Ig gamma-1 chain C region OS=Homo sapiens GN=IGHG1 PE=1 SV=1	IGHG1	High	FALSE	25	903	1	0	236.684	2582.2	55	462	50.5	8.44	246	464	273.3	234.1	312.4	332.3	443.4	2001	416.3	467	550.7	541.7	436.7	1528.8	455.3	395.4	622.2	615.3
Master Protein	P11413-2	Isoform Long of Glucose-6-phosphate 1-dehydrogenase OS=Homo sapiens GN=G6PD	G6PD	High	FALSE	33	379	33	0	236.681	947.71	65	561	63.8	6.89	18649.9	15131.4	17933.2	18012.8	13506.2	19155.7	17086.4	13418.8	16981.6	16205.9	12170.2	18150.4	17677.8	13831.6	17734.3	16601.8	12680.2	18755.2
Master Protein	Q27J81	Inverted formin-2 OS=Homo sapiens GN=INF2 PE=1 SV=2	INF2	High	FALSE	39	187	38	0	236.662	468.49	39	1249	135.5	5.38	8985.9	7622.8	7634.3	7796.5	7076.1	7672.8	9286	7893	8089	8297.5	7560.3	8070.6	12087.1	10121.1	10293	10500.4	9695.9	10346.7
Master Protein	P53992	Protein transport protein Sec24C OS=Homo sapiens GN=SEC24C PE=1 SV=3	SEC24C	High	FALSE	32	262	31	0	236.018	679.04	39	1094	118.2	7.06	13423.4	11099.8	10989.7	12453.2	12654.1	11288	16490.2	12890	13021.1	14675.7	14850.8	13211.7	14711.5	12156	12122.1	13213.7	14103.1	12455.1
Master Protein	Q9Y230	RuvB-like 2 OS=Homo sapiens GN=RUVBL2 PE=1 SV=3	RUVBL2	High	FALSE	28	240	28	0	235.821	562.74	65	463	51.1	5.64	13266.8	13275.5	13170.6	14147.6	14049.2	12982.1	11161.6	10967.1	10887.5	11925.3	11476.6	11244.6	13089.9	11949	11785.6	12932.2	13568	12195.6
Master Protein	Q9HD20	Manganese-transporting ATPase 13A1 OS=Homo sapiens GN=ATP13A1 PE=1 SV=2	ATP13A1	High	FALSE	41	203	41	0	235.27	498.09	42	1204	132.9	8.13	10578.2	11268.5	9305.6	11405.2	10447.5	10207.5	13883	13037.3	11642.4	12565.2	12101	12506.5	10298.7	10683.9	9172.4	10420.4	9885.8	10002.4
Master Protein	P09110	3-ketoacyl-CoA thiolase, peroxisomal OS=Homo sapiens GN=ACAA1 PE=1 SV=2	ACAA1	High	FALSE	19	204	19	0	234.83	608.85	65	424	44.3	8.44	10569.9	6366	7398.7	8572.6	6707.2	7733.6	8745.7	5309.1	6321	6967.9	5640.6	6628.9	9081.8	6115.1	7101.7	7517.7	6640.3	7408.6
Master Protein	I3L4N8	Actin, cytoplasmic 2 (Fragment) OS=Homo sapiens GN=ACTG1 PE=1 SV=3	ACTG1	High	FALSE	17	2362	1	0	234.684	6732.51	69	242	26.9	5.01	302.7	293.1	324.4	325	309.8	307.7							401.2	358	389.6	439.2	418.6	415.1
Master Protein	P02647	Apolipoprotein A-I OS=Homo sapiens GN=APOA1 PE=1 SV=1	APOA1	High	FALSE	32	502	32	0	234.268	1392.03	81	267	30.8	5.76	22862.7	30208.8	27414.9	24555.4	25507.4	24816.4	30364.8	38168.8	35494.7	31124.8	33133.5	32238.1	26680.4	33602.2	31168.1	26667.4	28787.8	28650.2
Master Protein	P50570-3	Isoform 3 of Dynamin-2 OS=Homo sapiens GN=DNM2	DNM2	High	FALSE	37	202	2	0	234.246	503.6	45	866	97.5	7.65	12340	12843.8	11573.1	12007.7	13588.8	11797.5	11234.4	11478.9	10328.8	10240	11967.5	10580.3	11884.8	11799	10993.5	10573.5	12546.7	11343.9
Master Protein	O43390-2	Isoform 2 of Heterogeneous nuclear ribonucleoprotein R OS=Homo sapiens GN=HNRNPR	HNRNPR	High	FALSE	34	404	2	0	233.962	1090.4	53	636	71.2	8.13	368.6	338.4	368.3	432.3	340.8	370							346.3	274.3	322	337.2	329.1	310.8
Master Protein	P09525	Annexin A4 OS=Homo sapiens GN=ANXA4 PE=1 SV=4	ANXA4	High	FALSE	31	516	30	0	233.814	1295.57	79	319	35.9	6.13	19251.9	19036.8	19017.2	17389.7	18283	18119.8	22163.5	21513.1	21729.5	19400.8	20611.3	20494.5	21136.6	20956.7	21078.7	18386.9	20290.3	19875.1
Master Protein	Q9H4A4	Aminopeptidase B OS=Homo sapiens GN=RNPEP PE=1 SV=2	RNPEP	High	FALSE	31	256	31	0	233.572	679.2	61	650	72.5	5.74	13516.6	13171.2	13728.1	16136.5	12783.6	13749.7	14513.1	13288.1	14032.2	16293.9	12941.3	14479.5	12501.8	11689.9	12302.7	14229.5	11793.8	12377
Master Protein	P24752	Acetyl-CoA acetyltransferase, mitochondrial OS=Homo sapiens GN=ACAT1 PE=1 SV=1	ACAT1	High	FALSE	26	199	24	0	233.205	553.3	71	427	45.2	8.85	10469.6	12044.7	11781	10588.9	13751.7	10768.8	9831.5	10885.1	10962.6	9712.2	12168.2	10166.7	7768.3	8688.2	8690.4	7875	10188.6	7965
Master Protein	P26641-2	Isoform 2 of Elongation factor 1-gamma OS=Homo sapiens GN=EEF1G	EEF1G	High	FALSE	29	339	29	0	233.081	869.71	58	487	56.1	7.72	24072.3	28566.5	20915.4	22209.6	29112.3	22643	21299.8	25255.2	19371.4	20162.1	25903.4	20610.4	20569.6	23481.3	18113.3	18592.6	24582.7	19361.3
Master Protein	P08865	40S ribosomal protein SA OS=Homo sapiens GN=RPSA PE=1 SV=4	RPSA	High	FALSE	18	466	2	0	232.798	1294.27	58	295	32.8	4.87	18558.5	19594.1	17104.4	20172	21373.7	17792.8	16793.1	16763.5	16375.5	17833.2	18310.4	16209.8	15977.1	16233.1	15150.7	16943.3	17838.3	15274.8
Master Protein	P49915	GMP synthase [glutamine-hydrolyzing] OS=Homo sapiens GN=GMPS PE=1 SV=1	GMPS	High	FALSE	35	194	35	0	231.671	483.75	63	693	76.7	6.87	8779.9	8627	7593.8	8904	9748.9	8127.4	11259.6	10848.6	10168	11171.4	12012	10613.3	13363.6	13488	12027.7	12868.9	14804.3	12811.9
Master Protein	O94874	E3 UFM1-protein ligase 1 OS=Homo sapiens GN=UFL1 PE=1 SV=2	UFL1	High	FALSE	38	198	37	0	231.607	494.93	53	794	89.5	6.79	9846	10933.9	9086.9	10539.3	10765.9	10195.1	11917.9	13221.3	11324.8	12942.8	12729.1	12657.7	10329.7	11154.1	9714.6	10825.2	10994.8	10543.6
Master Protein	P55268	Laminin subunit beta-2 OS=Homo sapiens GN=LAMB2 PE=1 SV=2	LAMB2	High	FALSE	45	165	45	0	231.328	412.73	30	1798	195.9	6.52	5464.7	7055.5	6845.2	5902.5	7475.8	7833.3	6498.3	8024.3	7938.3	7108.5	8479.8	9051.4	8362.6	10089.9	10237.8	8842.3	10240.1	11298.3
Master Protein	Q16401	26S proteasome non-ATPase regulatory subunit 5 OS=Homo sapiens GN=PSMD5 PE=1 SV=3	PSMD5	High	FALSE	24	283	24	0	231.268	641.74	59	504	56.2	5.48	14081.1	10241.6	10503.1	10310.4	13798.4	10295.7	14713.3	11337.4	13362.1	11703.2	13774.3	12309.7	12357.5	9676.2	10383.4	9569.2	11920.1	9877.6
Master Protein	P09960	Leukotriene A-4 hydrolase OS=Homo sapiens GN=LTA4H PE=1 SV=2	LTA4H	High	FALSE	31	228	31	0	230.814	580.08	57	611	69.2	6.18	11292.7	13086.1	12254	13741.5	11561.5	12685.8	13665	15192.9	14747.4	16260.4	13549.5	15104.3	12688.5	13952.5	13414.2	14047.7	12502.6	14319
Master Protein	P18669	Phosphoglycerate mutase 1 OS=Homo sapiens GN=PGAM1 PE=1 SV=2	PGAM1	High	FALSE	20	398	14	0	230.578	1007.82	86	254	28.8	7.18	21618.5	21417.1	19658.3	22425.9	22517.4	19952.7	18546.5	17889.7	17677.3	19312.9	18706.3	17633.2	20366.2	19754.1	19332.3	21367.8	20604.4	18763.4
Master Protein	Q7L014	Probable ATP-dependent RNA helicase DDX46 OS=Homo sapiens GN=DDX46 PE=1 SV=2	DDX46	High	FALSE	47	156	47	0	230.526	396.85	45	1031	117.3	9.29	8156.8	9688.7	7932.6	9604.2	8915	9206.5	10806	12275.7	10965.3	12562.4	11765.7	12086.3	10140.9	12196.4	10523.9	12042.2	11313.1	11823.3
Master Protein	P62195	26S protease regulatory subunit 8 OS=Homo sapiens GN=PSMC5 PE=1 SV=1	PSMC5	High	FALSE	29	239	27	0	229.661	671.42	69	406	45.6	7.55	10507.3	11095.5	9899	11432.1	11108.5	10696	9604.5	9591.2	8872.2	9995.9	9275.2	9464.7	10584.7	11006.1	10072.3	11085.8	11031.7	10737.5
Master Protein	Q9Y263	Phospholipase A-2-activating protein OS=Homo sapiens GN=PLAA PE=1 SV=2	PLAA	High	FALSE	36	152	36	0	229.346	409.61	56	795	87.1	6.37	7539.3	8556.6	6850.7	7484.9	8648.3	7666.1	8025.7	9160.6	7521.3	7995	9464.4	8145.2	8432.3	9484.8	7917.2	8159.1	9611.6	8617.9
Master Protein	Q15436	Protein transport protein Sec23A OS=Homo sapiens GN=SEC23A PE=1 SV=2	SEC23A	High	FALSE	26	248	24	0	228.061	599.69	43	765	86.1	7.08	9760.2	9901.1	9205.8	9004.4	9234.4	10854.8	9418.1	9230.7	9189.9	8439.7	9047.5	10347.1	8116.5	7908	7911.3	7669.2	7716.1	8772.5
Master Protein	Q8N163	Cell cycle and apoptosis regulator protein 2 OS=Homo sapiens GN=CCAR2 PE=1 SV=2	CCAR2	High	FALSE	37	200	37	0	227.978	524.21	51	923	102.8	5.22	8885	11039.6	9666.8	11990.3	9683.2	10913.8	9994	11711.3	11042.4	12774	10797.8	12240.2	10358.1	13243.6	11963.2	13578	11684.9	13407.2
Master Protein	Q9NQT8	Kinesin-like protein KIF13B OS=Homo sapiens GN=KIF13B PE=1 SV=2	KIF13B	High	FALSE	45	138	37	0	227.841	301.95	29	1826	202.7	5.88	7269.5	8498.9	7686.2	9510.5	7209	9156.9	7225	7974.1	7264.7	8363.8	6503.5	8690.2	5243	5604.8	5189.2	5856.3	4930.7	6111.2
Master Protein	P56192	Methionine--tRNA ligase, cytoplasmic OS=Homo sapiens GN=MARS PE=1 SV=2	MARS	High	FALSE	31	215	31	0	227.602	538.33	45	900	101.1	6.16	10531.4	10317.4	9632	11217	11693.8	10336.1	7771.6	7230	7285.1	8049.5	8538.4	7757.4	9155.3	8561.9	8384.2	9549.5	9780.6	8881
Master Protein	O60610	Protein diaphanous homolog 1 OS=Homo sapiens GN=DIAPH1 PE=1 SV=2	DIAPH1	High	FALSE	43	161	41	0	227.519	374.32	34	1272	141.3	5.41	10101.4	10063.4	9355.6	10142.7	10707.3	9633.6	7167.1	7160.8	6895	7379.4	7724.8	6808.4	9068.3	8943.4	8593.7	9072.9	9685.9	8551.6
Master Protein	O95202	LETM1 and EF-hand domain-containing protein 1, mitochondrial OS=Homo sapiens GN=LETM1 PE=1 SV=1	LETM1	High	FALSE	30	206	30	0	227.317	539.98	50	739	83.3	6.7	10000.1	9196.5	8747.4	10782.9	10111.8	8725.1	10159.6	8925.1	8954.8	10588.2	10088.1	8589.9	9905	9389.8	9506.8	11002.2	10240.7	9172.7
Master Protein	P50570-2	Isoform 2 of Dynamin-2 OS=Homo sapiens GN=DNM2	DNM2	High	FALSE	35	200	0	0	227.273	506.93	43	866	97.6	7.64	209.5	177.8	186.5	180.1	260.6	186.4	2282	2153.8	2058.2	2003.9	2891	2158.1	674	600.1	496.8	461.3	756.5	505.9
Master Protein	P27348	14-3-3 protein theta OS=Homo sapiens GN=YWHAQ PE=1 SV=1	YWHAQ	High	FALSE	21	573	15	0	226.829	1568.01	74	245	27.7	4.78	11219.1	12145.3	10063.3	11128.4	11598.3	11052.9	16511.4	16482	13651.1	15321.9	15745.8	15072.9	15791.4	15231	12637.7	13711.8	14702.7	13852.2
Master Protein	P23526	Adenosylhomocysteinase OS=Homo sapiens GN=AHCY PE=1 SV=4	AHCY	High	FALSE	25	366	23	0	226.773	906.38	55	432	47.7	6.34	23446.7	22545.2	21984.4	23188.5	25316.8	22411	25122.5	23567	23979.9	24108.2	26795.2	23235.4	25191.1	24412.4	23878.6	24409.8	27641.9	23735.1
Master Protein	Q16851	UTP--glucose-1-phosphate uridylyltransferase OS=Homo sapiens GN=UGP2 PE=1 SV=5	UGP2	High	FALSE	30	356	30	0	226.743	920.11	62	508	56.9	8.15	19661.3	26613.2	18595.2	19325	24907.7	19601.6	19041.5	25139.1	18487.2	18934.3	23425.1	19223.7	19599.3	25986.6	19440.3	19022.1	23951.7	20100.5
Master Protein	P14868	Aspartate--tRNA ligase, cytoplasmic OS=Homo sapiens GN=DARS PE=1 SV=2	DARS	High	FALSE	33	285	33	0	226.59	749.12	70	501	57.1	6.55	15115.1	15519.9	13912.3	16294	15298.3	14341.4	16576.4	17260	15237.1	17272.7	16901.8	16000.6	17130.3	17668.4	15731.2	17942.5	17809	16772.9
Master Protein	Q13435	Splicing factor 3B subunit 2 OS=Homo sapiens GN=SF3B2 PE=1 SV=2	SF3B2	High	FALSE	40	224	40	0	226.312	602.87	48	895	100.2	5.67	12148.3	16190.6	12334.1	13279.5	14758.3	13856.4	13190.1	17026.7	13651	14346.6	16038.9	15452.5	11374.5	13907.5	11355.3	11728.9	13186.8	12633.9
Master Protein	P52209	6-phosphogluconate dehydrogenase, decarboxylating OS=Homo sapiens GN=PGD PE=1 SV=3	PGD	High	FALSE	29	375	28	0	225.984	948.36	64	483	53.1	7.23	17884.2	19622.2	17953.9	17638.1	19251.3	26847.4	16496.8	17985.8	16753.3	15827.5	17339.5	23642.1	18187.5	19867.5	18597.6	17226.6	19433.2	28304.6
Master Protein	P00450	Ceruloplasmin OS=Homo sapiens GN=CP PE=1 SV=1	CP	High	FALSE	31	256	31	0	225.949	659.04	39	1065	122.1	5.72	8568.9	10885.6	10385.9	8430.7	9720.7	11600.4	10480.8	14053.5	13279.4	10519.7	11884	15046.1	9151.2	11637.4	11196.2	8910.4	10164.6	12245.6
Master Protein	Q01813	ATP-dependent 6-phosphofructokinase, platelet type OS=Homo sapiens GN=PFKP PE=1 SV=2	PFKP	High	FALSE	31	295	26	0	225.506	696.4	43	784	85.5	7.55	7606.3	6977.9	6698.7	7709.6	9406.1	7201.6	7790.1	7245.8	7068.2	7729.2	8844.7	7413.7	10797.2	9790	9779.9	10262.8	12139.2	9948.6
Master Protein	P18124	60S ribosomal protein L7 OS=Homo sapiens GN=RPL7 PE=1 SV=1	RPL7	High	FALSE	23	426	23	0	224.964	1137.37	62	248	29.2	10.65	28233	30681	25042.1	30274.7	30962.3	25871.9	28396.8	29480.9	25522.9	30048.6	30546.6	25906.9	27082.1	28407.4	23925.2	28028.4	29430.6	24555.5
Master Protein	P19971	Thymidine phosphorylase OS=Homo sapiens GN=TYMP PE=1 SV=2	TYMP	High	FALSE	24	517	24	0	224.921	1581.72	62	482	49.9	5.53	25348.4	24661.2	20321.7	24106.6	19834	22602.2	21964.2	21691.3	18872.6	20923.8	17547	20545.2	23662.9	22699.8	19891.8	21658.8	18530.3	21593.3
Master Protein	P61204	ADP-ribosylation factor 3 OS=Homo sapiens GN=ARF3 PE=1 SV=2	ARF3	High	FALSE	11	681	6	0	224.127	1787.97	60	181	20.6	7.43	34002.8	30873.7	29464	35336.6	34164.3	31308.5	35987.3	33113.8	32499.5	36305.6	35778.4	33648.5	36036.5	33593.4	32298.2	36362.3	36119.2	33877.9
Master Protein	M0R0P8	Unconventional myosin-IXb OS=Homo sapiens GN=MYO9B PE=1 SV=1	MYO9B	High	FALSE	48	141	48	0	222.615	335.1	28	2157	243.2	8.78	5413	6938.6	5532.9	5624.4	6419.2	7300.5	5350.1	6449.5	5568.6	5163.4	5955.5	6977.3	4967.2	5990.5	5275.8	4933.3	5591.4	6576.9
Master Protein	A8MXP9	Matrin-3 OS=Homo sapiens GN=MATR3 PE=1 SV=1	MATR3	High	FALSE	35	357	35	0	222.605	888.88	37	895	99.9	6.04	18470.9	20203.9	17847.5	21429	19212.6	20109.8	22213.8	24436.5	21723.9	25294	23290.7	24012.5	18463.1	20428.4	18610.1	20953.8	19649	20617.1
Master Protein	Q5JPE7	Nodal modulator 2 OS=Homo sapiens GN=NOMO2 PE=1 SV=1	NOMO2	High	FALSE	37	202	4	0	221.742	470.36	40	1267	139.4	5.76	10357.4	10736.7	9205.4	9278.1	11760.6	9892.7	7707.9	7965.6	6920.6	7181.7	8542.1	7388.1	9024.8	9467.3	8243	7919.9	10270.6	8518.1
Master Protein	P67936	Tropomyosin alpha-4 chain OS=Homo sapiens GN=TPM4 PE=1 SV=3	TPM4	High	FALSE	38	525	12	0	221.461	1343.55	80	248	28.5	4.69	28112.2	30503	30268	25407.5	27956.9	35388.1	36948.5	39333.2	39750.4	32338.8	35222	45664	34824.3	37680.2	38120.5	30660.4	34349.9	43236.9
Master Protein	P35442	Thrombospondin-2 OS=Homo sapiens GN=THBS2 PE=1 SV=2	THBS2	High	FALSE	27	203	25	0	220.537	460.26	30	1172	129.9	4.83	7225.1	5951.4	7471.8	6068.3	7211.2	8381	8132.9	6131.2	8151.9	6808.7	7742.4	8969.9	10069.5	7601	10450.2	7804.6	9332.2	11248
Master Protein	P09972	Fructose-bisphosphate aldolase C OS=Homo sapiens GN=ALDOC PE=1 SV=2	ALDOC	High	FALSE	23	484	17	0	220.371	1463.34	64	364	39.4	6.87	6286.1	5597.7	5138.2	5660.9	8611.3	5525.1	5651	4583.5	4308.6	4862.7	7399	4573.2	6603.2	5662.6	5272	5710.3	8459.3	5644.7
Master Protein	P62424	60S ribosomal protein L7a OS=Homo sapiens GN=RPL7A PE=1 SV=2	RPL7A	High	FALSE	19	359	19	0	220.331	1093.99	54	266	30	10.61	18998.6	21087.4	17916.3	20416.6	21901.5	18642	22096.2	24073.1	21028.1	23314	24586.6	21800.6	23836.1	25786.9	22671.4	24632.5	25926.3	22974.7
Master Protein	Q01995	Transgelin OS=Homo sapiens GN=TAGLN PE=1 SV=4	TAGLN	High	FALSE	23	567	22	0	220.132	1438.88	95	201	22.6	8.84	37912.6	32971.3	39326.2	29948.8	37703.3	45518.6	34840.8	29630.9	36402.4	27890.4	34196	41084.1	40817.5	34495.7	41234.3	32009.6	39441.5	47393
Master Protein	Q58FF7	Putative heat shock protein HSP 90-beta-3 OS=Homo sapiens GN=HSP90AB3P PE=5 SV=1	HSP90AB3P	High	FALSE	26	622	1	0	219.956	1470.09	28	597	68.3	4.79							44.5	35	30.8	44.5	43.4	29.9
Master Protein	P36871	Phosphoglucomutase-1 OS=Homo sapiens GN=PGM1 PE=1 SV=3	PGM1	High	FALSE	31	316	31	0	218.938	806.54	64	562	61.4	6.76	17489.6	18664.5	16348.9	14090.5	20922.3	16517.6	18834.9	19313	18653.3	15128.4	21422.3	18599.7	17725.2	18418.6	16838.2	14222.6	20614.3	16972.1
Master Protein	Q9Y4W6	AFG3-like protein 2 OS=Homo sapiens GN=AFG3L2 PE=1 SV=2	AFG3L2	High	FALSE	39	190	38	0	218.919	460.34	44	797	88.5	8.66	11001	12846	9684.5	11616.4	14405	10182.7	11654.1	13248.6	10702.7	12239.2	14745.4	11065.5	11526	13335.9	10428.7	11735.9	14567.7	10718.5
Master Protein	Q5VZK9	Leucine-rich repeat-containing protein 16A OS=Homo sapiens GN=LRRC16A PE=1 SV=1	LRRC16A	High	FALSE	43	125	43	0	218.918	321.7	37	1371	151.5	7.85	7735.5	9474.6	6885.3	8049.1	12313.2	7743.9	4428.5	5764.8	4172.8	4637.7	7190.9	4806.5	6610.8	8331.4	6322.6	6929.8	9899.4	6921.6
Master Protein	P06753-5	Isoform 5 of Tropomyosin alpha-3 chain OS=Homo sapiens GN=TPM3	TPM3	High	FALSE	32	509	6	0	218.829	1421.51	71	248	28.9	4.75	8775	9506.8	8821.2	9019.5	8776.8	9010.7	8212	8828.2	8415.1	8236	8352.5	8754.7	7101.4	7744.2	7087.3	7139.5	7050.1	7271.9
Master Protein	Q8TEM1	Nuclear pore membrane glycoprotein 210 OS=Homo sapiens GN=NUP210 PE=1 SV=3	NUP210	High	FALSE	40	161	40	0	218.464	392.18	26	1887	205	6.81	8123.3	8620.2	7940	9372	11169.4	7767.7	6453.1	6888.6	6279.4	7192.8	8739.8	6024	8873.5	9242.4	8298.6	9560.7	11515.9	8383.6
Master Protein	P16435	NADPH--cytochrome P450 reductase OS=Homo sapiens GN=POR PE=1 SV=2	POR	High	FALSE	37	218	37	0	217.65	523.57	55	677	76.6	5.58	14665.6	12778.8	11343.9	12889.5	11285.1	11281.4	21174.2	17945	16981	18318.9	16208.2	16946	13113.5	11264	10821.6	11360.9	10189.7	10572
Master Protein	O76094	Signal recognition particle subunit SRP72 OS=Homo sapiens GN=SRP72 PE=1 SV=3	SRP72	High	FALSE	30	185	30	0	217.589	448.83	55	671	74.6	9.26	9467.4	10003.9	8251.6	10208.8	9468	9520.3	9636.3	10070.9	8572.3	10624.8	9706.4	9887.1	12356.3	13104	11097.9	12865.4	12605.9	12566.5
Master Protein	O14745	Na(+)/H(+) exchange regulatory cofactor NHE-RF1 OS=Homo sapiens GN=SLC9A3R1 PE=1 SV=4	SLC9A3R1	High	FALSE	27	362	27	0	217.556	914.61	77	358	38.8	5.77	18406.7	11924.4	12589	25009.9	12665.9	13600.3	21942.2	14753.5	16120.4	28712.7	16146.9	17121.3	18795.4	12504.1	13653.8	24908.8	14138.4	14859.1
Master Protein	P55884-2	Isoform 2 of Eukaryotic translation initiation factor 3 subunit B OS=Homo sapiens GN=EIF3B	EIF3B	High	FALSE	27	231	27	0	217.148	572.88	38	873	99	5.08	9274.2	10159.7	8540	9636	10422.8	8709.9	9757.2	10349.6	9097.3	9848.1	10638.3	9161.7	8028.6	8803.6	7713.2	8087.8	8841.3	7716.9
Master Protein	P42858	Huntingtin OS=Homo sapiens GN=HTT PE=1 SV=2	HTT	High	FALSE	55	111	55	0	216.681	259.59	21	3142	347.4	6.2	6559.2	6880.1	6370.1	7177.9	7305	6725.3	6388.4	6492.5	6266.2	6746.4	6849.9	6377.7	6242.5	6558.5	6151.9	6603.9	6569.5	6475.9
Master Protein	O14983	Sarcoplasmic/endoplasmic reticulum calcium ATPase 1 OS=Homo sapiens GN=ATP2A1 PE=1 SV=1	ATP2A1	High	FALSE	25	207	7	0	216.566	603.24	27	1001	110.2	5.16	813.7	1553.1	1142.9	1093.5	789.8	859.7	694.1	1651.2	1190.8	1040.3	785.2	850.1	844.6	1508.9	1127.1	1074.2	827.7	898.1
Master Protein	Q8NE71	ATP-binding cassette sub-family F member 1 OS=Homo sapiens GN=ABCF1 PE=1 SV=2	ABCF1	High	FALSE	31	178	20	0	216.478	479.72	40	845	95.9	6.8	9701.9	10766.1	8513.2	8995.6	10255.6	9151.9	10031.1	10751	8777.3	9297.1	10490.2	9369.7	9044.1	9494.6	8036.8	8192.6	9472	8720.2
Master Protein	Q96AE4-2	Isoform 2 of Far upstream element-binding protein 1 OS=Homo sapiens GN=FUBP1	FUBP1	High	FALSE	29	297	1	0	216.336	769.2	51	653	68.6	7.31	13577.8	16384.9	13049.9	14784	14918	14361.5	14015.2	17129.3	14160.3	14894.1	15429	15565.8	14854.3	17460.3	14575	15274.4	15895.7	15596.4
Master Protein	P00488	Coagulation factor XIII A chain OS=Homo sapiens GN=F13A1 PE=1 SV=4	F13A1	High	FALSE	26	301	25	0	216.217	588.83	39	732	83.2	6.09	9833.8	10174.5	11454.9	9334.5	9776.1	10685.3	11947	12661.8	14687.2	11109.1	11819.8	13826.3	13091.2	13527.7	15497.6	11637.3	13132.8	14319
Master Protein	P35998	26S protease regulatory subunit 7 OS=Homo sapiens GN=PSMC2 PE=1 SV=3	PSMC2	High	FALSE	30	285	30	0	216.018	719.04	70	433	48.6	5.95	13043.1	13906.5	12216.2	14191.1	13911.3	13282.7	14275.9	14708.8	13389.6	15080.4	14592	14044.1	12201.5	12660.3	11753.2	13101.1	12960	12460.4
Master Protein	P08603	Complement factor H OS=Homo sapiens GN=CFH PE=1 SV=4	CFH	High	FALSE	39	162	37	0	215.71	380.98	39	1231	139	6.61	6621	7433.8	7132.8	6682.3	7336.8	7875.2	10119.9	10898.3	11084.1	10042	11215.7	11760.2	8348.3	9436.6	9513.2	8475	9478.8	10132.1
Master Protein	P04792	Heat shock protein beta-1 OS=Homo sapiens GN=HSPB1 PE=1 SV=2	HSPB1	High	FALSE	19	823	19	0	215.603	2178.05	90	205	22.8	6.4	33067.5	25270	32888.1	55670.9	23910.3	36541.9	38170	30138.3	38285.4	58180.2	28397.8	42358.9	33585.6	25612.6	33329.8	50891.6	24626.9	36915.8
Master Protein	P61158	Actin-related protein 3 OS=Homo sapiens GN=ACTR3 PE=1 SV=3	ACTR3	High	FALSE	23	500	20	0	215.522	1318.3	66	418	47.3	5.88	19018.7	21350.9	18226.3	18401.5	19744	18807.7	23524.4	26183	23230.8	22730.4	24179.1	23293.9	26311.8	29215.3	26401.3	25887	27301.5	26730
Master Protein	Q96TA1	Niban-like protein 1 OS=Homo sapiens GN=FAM129B PE=1 SV=3	FAM129B	High	FALSE	30	181	30	0	215.508	474.72	54	746	84.1	6.19	9847.3	10147.9	8668.5	9664	9721.8	8868.5	14936.3	14872	13242.1	14118.7	14528.5	12894.6	11274	11487.4	10062.3	10785.8	11012.9	10253.4
Master Protein	P14550	Alcohol dehydrogenase [NADP(+)] OS=Homo sapiens GN=AKR1A1 PE=1 SV=3	AKR1A1	High	FALSE	24	344	23	0	215.498	823.64	77	325	36.6	6.79	19410	18735.5	20726.1	16127.4	16890.5	19226.6	17788	17608.5	19582.2	14711.8	15626.3	17873.5	18957.7	18812.2	20540.8	15840.2	16626.2	19036.6
Master Protein	P05091	Aldehyde dehydrogenase, mitochondrial OS=Homo sapiens GN=ALDH2 PE=1 SV=2	ALDH2	High	FALSE	22	251	17	0	215.262	591.4	53	517	56.3	7.05	9444.5	8582.2	8988.7	9157.2	10108.5	9546.6	6586.9	5911.5	6444.2	6499.3	6972.7	6786	8914.8	8203.5	8850.2	8654.9	9627.6	9260
Master Protein	P31930	Cytochrome b-c1 complex subunit 1, mitochondrial OS=Homo sapiens GN=UQCRC1 PE=1 SV=3	UQCRC1	High	FALSE	21	302	20	0	214.937	853.95	60	480	52.6	6.37	10800	10742.1	10535.2	10479.8	11191.3	10766.7	12207.9	11603.3	11951.9	11754	12386.6	12541.3	13000.8	12612.2	13062.9	12527	13280.5	12873.7
Master Protein	O95425	Supervillin OS=Homo sapiens GN=SVIL PE=1 SV=2	SVIL	High	FALSE	51	129	51	0	214.909	305.94	26	2214	247.6	6.98	7117.5	9766.1	8630.3	7521.8	8889.3	9705	7898.7	10832	10307.3	8437.1	9752.7	10771.4	6613	8820.7	8384.6	6868.1	8394.4	8675.9
Master Protein	Q16698	2,4-dienoyl-CoA reductase, mitochondrial OS=Homo sapiens GN=DECR1 PE=1 SV=1	DECR1	High	FALSE	19	246	19	0	214.849	644.34	67	335	36	9.28	10320.6	12592.3	10961.7	11525.6	13193.7	9638.7	11183.5	12820.8	12063.3	12383.2	13412.7	10560	10046	11884.3	10843.8	10802.6	12413.5	9274.8
Master Protein	Q02952	A-kinase anchor protein 12 OS=Homo sapiens GN=AKAP12 PE=1 SV=4	AKAP12	High	FALSE	47	127	47	0	214.792	349.81	31	1782	191.4	4.41	6016.9	8087.3	8978.3	6404.8	6697.4	9229.6	5273	6834	8284.7	5326.8	5538.3	8112.2	6501.6	8247.3	9864.4	6548.5	6928.6	9955.3
Master Protein	P46821	Microtubule-associated protein 1B OS=Homo sapiens GN=MAP1B PE=1 SV=2	MAP1B	High	FALSE	46	145	44	0	214.398	351.15	23	2468	270.5	4.81	7136.7	6658.4	7301.9	5738.2	6218.5	6929.5	9347.5	8341.8	9248.1	7160	7763.6	8662.9	9244.3	8494	9331	7041.5	8199.5	8792.4
Master Protein	P06748	Nucleophosmin OS=Homo sapiens GN=NPM1 PE=1 SV=2	NPM1	High	FALSE	18	363	17	0	214.335	928.1	55	294	32.6	4.78	15183.1	17852.4	15874.8	19227.4	17831.9	18111.8	18008.6	20839.3	19551.6	22462.2	20437.9	21751.4	20755.4	24894.5	22338.8	26391	24164.4	25232.3
Master Protein	P12268	Inosine-5'-monophosphate dehydrogenase 2 OS=Homo sapiens GN=IMPDH2 PE=1 SV=2	IMPDH2	High	FALSE	27	190	25	0	214.3	641.57	61	514	55.8	6.9	11167.3	8749	9755.9	12275.6	9910.7	9446	12240.2	9606.6	10768.3	13472.7	11223.9	10852	14004.6	10711.4	11924.3	14860.6	12498.5	11640.1
Master Protein	Q16822	Phosphoenolpyruvate carboxykinase [GTP], mitochondrial OS=Homo sapiens GN=PCK2 PE=1 SV=3	PCK2	High	FALSE	28	268	12	0	213.997	702.05	53	640	70.7	7.62	13152.2	9302.8	9681.3	13240.8	9461.9	9717.7	14624.6	10371.6	11525.3	14691.1	10451.4	11414.2	14259.9	9737.9	10937.1	14064	9921.6	10906.4
Master Protein	Q96AE4	Far upstream element-binding protein 1 OS=Homo sapiens GN=FUBP1 PE=1 SV=3	FUBP1	High	FALSE	29	295	1	0	213.923	758.58	53	644	67.5	7.61	18	24.7	22.6	24.2	20.1	31.5	41.2	40.9	42.1	34.8	39.4	46.6	75.8	110.7	106.4	108.6	100.8	128.6
Master Protein	O60313-2	Isoform 2 of Dynamin-like 120 kDa protein, mitochondrial OS=Homo sapiens GN=OPA1	OPA1	High	FALSE	37	163	37	0	213.908	433.37	38	997	115.8	7.87	11549.9	13083.9	10805.1	12345.5	12467.3	11112.5	11103.8	12647.4	10267.4	11708.7	11740.9	10576.5	10821.6	11973.2	10126	11121.6	11311.5	10226.3
Master Protein	Q9HBL0	Tensin-1 OS=Homo sapiens GN=TNS1 PE=1 SV=2	TNS1	High	FALSE	47	146	34	0	213.357	376.29	35	1735	185.6	7.75	6845.5	8206.7	8212.7	6888.9	7793.2	8667.3	9985.9	10936.8	11005.4	9716	10522.3	11292.5	7940.1	8931.9	9003.5	7551	8546.1	9905.5
Master Protein	Q92538	Golgi-specific brefeldin A-resistance guanine nucleotide exchange factor 1 OS=Homo sapiens GN=GBF1 PE=1 SV=2	GBF1	High	FALSE	40	158	40	0	213.115	350.14	25	1859	206.3	5.73	8396	7475.1	7273.8	8378	7862.2	7803.2	8768.2	7594.6	7785.4	8384.5	7893.2	8160.2	7463.7	6700.7	7008.5	7658	6940.1	7249.9
Master Protein	O75367	Core histone macro-H2A.1 OS=Homo sapiens GN=H2AFY PE=1 SV=4	H2AFY	High	FALSE	22	275	20	0	213.053	859.91	64	372	39.6	9.79	12731.2	13547.4	14651.1	16598.8	11963.6	15268.5	10454	11107.9	12418.4	13455.9	10084.5	12343.2	11859.8	12640.3	13677.3	14671.4	11135.9	14245.4
Master Protein	P51610	Host cell factor 1 OS=Homo sapiens GN=HCFC1 PE=1 SV=2	HCFC1	High	FALSE	34	148	1	0	213.051	409.73	24	2035	208.6	7.46	39.3	43.4	44.9	44.2	44.5	48.6							210.2	244.4	242.7	223.4	222.3	200.3
Master Protein	E7EPZ9	Tenascin-X OS=Homo sapiens GN=TNXB PE=4 SV=1	TNXB	High	FALSE	53	108	53	0	212.779	268.45	20	4244	458.1	5.17	5370.2	7472.4	6592.6	5980.4	5898.2	6489.5	5997.2	7287.5	6952.1	5706.1	5948.8	6811.4	4254.8	5611.9	5103.9	4517.5	4710.1	4930.5
Master Protein	O14841	5-oxoprolinase OS=Homo sapiens GN=OPLAH PE=1 SV=3	OPLAH	High	FALSE	35	158	35	0	212.582	452.12	34	1288	137.4	6.58	6402.5	6927.1	6375	5678	7487.9	7376.1	8401.4	8840.5	8857.4	6939.2	9505.4	9751.9	8609.9	9337.5	8928.2	7387.4	9834	10061.1
Master Protein	P04626	Receptor tyrosine-protein kinase erbB-2 OS=Homo sapiens GN=ERBB2 PE=1 SV=1	ERBB2	High	FALSE	30	261	27	0	212.195	623.3	30	1255	137.8	5.91	19711	9370.1	9269.8	18609.8	10015.4	9836.6	22544.4	10068.1	10276.3	19877.3	10568.2	10635.5	21393.4	8817.5	9082.4	18506	9315.1	9522.8
Master Protein	P51148-2	Isoform 2 of Ras-related protein Rab-5C OS=Homo sapiens GN=RAB5C	RAB5C	High	FALSE	13	343	10	0	212.187	886.9	71	249	27	8.66	15204.9	11255.6	11276.7	11668.5	11399.8	11596.5	18611.6	13850.1	13840.4	14158.3	13080.9	14125.3	16107.7	11949.7	11954.5	11907.3	11578.1	12212.8
Master Protein	O15031	Plexin-B2 OS=Homo sapiens GN=PLXNB2 PE=1 SV=3	PLXNB2	High	FALSE	45	154	44	0	211.939	347.49	30	1838	205	6.24	5758.1	6127.1	6092.2	5966.7	5578.6	5841.2	6810.7	6960.1	7188.4	6653.5	6345.8	7045.1	9572.2	10067.8	10011.7	9377.6	9119.1	10142.5
Master Protein	P68871	Hemoglobin subunit beta OS=Homo sapiens GN=HBB PE=1 SV=2	HBB	High	FALSE	11	1512	5	0	211.661	4053.55	79	147	16	7.28	24525.6	33342.8	32720.6	28564.4	38672.2	43897.5	22697.2	29163.7	29676.1	25136.5	34214.4	38987.3	29227.3	38808.5	39534.6	32493.7	46534.5	53195.2
Master Protein	O95373	Importin-7 OS=Homo sapiens GN=IPO7 PE=1 SV=1	IPO7	High	FALSE	27	202	26	0	211.591	557.53	32	1038	119.4	4.82	6695.3	7267.1	5915.9	6956.2	6811.4	6460.2	10868.3	11540.4	9774.9	11081.5	10727.6	10358.6	9449.7	10085.7	8591.8	9656.3	9312.9	9033.1
Master Protein	Q00796	Sorbitol dehydrogenase OS=Homo sapiens GN=SORD PE=1 SV=4	SORD	High	FALSE	23	411	23	0	211.498	982.66	77	357	38.3	7.97	23277.8	13376.4	13127.6	13798.9	14762.8	23742.6	24008.3	13059.2	13512.7	14141.9	14850	25144.8	27113.3	14690.6	14882.1	15768	16806	28030.5
Master Protein	P04181	Ornithine aminotransferase, mitochondrial OS=Homo sapiens GN=OAT PE=1 SV=1	OAT	High	FALSE	22	217	22	0	210.882	588.8	73	439	48.5	7.03	8782	12327.3	7611.4	8858.3	13717.9	6960.1	11037.3	14989.2	9984.5	11320.2	16821.8	9110.5	10840.8	14075.4	9575.9	10825.6	15807.6	8627.4
Master Protein	P27824-2	Isoform 2 of Calnexin OS=Homo sapiens GN=CANX	CANX	High	FALSE	32	401	26	0	210.73	1021.33	43	627	71.5	4.7	25265.4	22834.6	21333.1	25549.3	21238.7	23374.3	24396.3	21996.5	21736.5	24442.5	20614.6	23364.8	26819.6	24132.6	22979.9	25971.4	22896	24883.5
Master Protein	P01876	Ig alpha-1 chain C region OS=Homo sapiens GN=IGHA1 PE=1 SV=2	IGHA1	High	FALSE	16	448	7	0	210.227	1179.41	63	353	37.6	6.51	17023.9	24858.6	24937.9	19972.2	20485.4	26777.4	11951.7	16034.2	16268	13273.1	13495.5	16911.9	13559.5	17337.6	17977.4	14561.6	14812.8	18440.7
Master Protein	P01008	Antithrombin-III OS=Homo sapiens GN=SERPINC1 PE=1 SV=1	SERPINC1	High	FALSE	27	272	27	0	209.799	686.24	52	464	52.6	6.71	12575.4	15868.8	15121.6	14460.9	15952.4	16118.3	15690.4	19389.4	18746.8	17525.9	18709.4	19403.3	11184.2	13699.9	13272.6	12055.7	13310.8	13731.2
Master Protein	Q93084-5	Isoform SERCA3E of Sarcoplasmic/endoplasmic reticulum calcium ATPase 3 OS=Homo sapiens GN=ATP2A3	ATP2A3	High	FALSE	31	193	20	0	209.439	529.55	33	1052	114.9	5.67	5498	5929	4867.1	5397.5	4918.9	4294.5	6553.9	6888.9	6116	6438.9	6168.4	5785.8	6153.2	6228.7	5470.5	5919.1	5669.4	5110.9
Master Protein	P67809	Nuclease-sensitive element-binding protein 1 OS=Homo sapiens GN=YBX1 PE=1 SV=3	YBX1	High	FALSE	16	257	10	0	209.42	627.66	57	324	35.9	9.88	8542.5	9073.5	7657	9258.9	9219.4	8249.1	9598.7	10959.2	9507.6	10702.2	10860.8	10129.5	9028.9	9831.2	8713	9540.8	9997.6	9100
Master Protein	Q13310-3	Isoform 3 of Polyadenylate-binding protein 4 OS=Homo sapiens GN=PABPC4	PABPC4	High	FALSE	33	311	20	0	208.76	746.55	47	660	72.3	9.35	5785.9	6765.8	5162	6007.2	6117.5	5889.2	4104.8	4769.5	3759.1	4134.1	4181	4233	6820	7893.9	6092.3	6563	6936.9	6728.3
Master Protein	Q08379	Golgin subfamily A member 2 OS=Homo sapiens GN=GOLGA2 PE=1 SV=3	GOLGA2	High	FALSE	33	155	21	0	208.442	371.89	39	1002	113	5.02	6979.5	6623.9	6009.5	7253.3	6672.3	6817	8296.9	7651.1	7231.7	8520.6	7429.3	8165.5	8098.7	7471.5	7179.7	7924.2	7243.6	8107.9
Master Protein	O43242	26S proteasome non-ATPase regulatory subunit 3 OS=Homo sapiens GN=PSMD3 PE=1 SV=2	PSMD3	High	FALSE	33	245	33	0	207.739	636.24	61	534	60.9	8.44	13077.8	12164.3	10496.3	13733	12237.7	10975.4	16303.7	15900.5	15110.5	16691.9	15598	14842.8	15799.7	15389.1	13912.2	15920.8	15534.9	14471.9
Master Protein	O00203	AP-3 complex subunit beta-1 OS=Homo sapiens GN=AP3B1 PE=1 SV=3	AP3B1	High	FALSE	37	173	36	0	207.631	440.16	36	1094	121.2	6.04	8828.7	10021.8	9066.4	9667.7	8303.9	9524.8	12198.4	13097	12583.1	12458.1	10952.1	12635	12421.9	13567.3	12670.5	12242.4	10950.6	12972.8
Master Protein	P55084	Trifunctional enzyme subunit beta, mitochondrial OS=Homo sapiens GN=HADHB PE=1 SV=3	HADHB	High	FALSE	27	305	27	0	207.346	766.84	66	474	51.3	9.41	15573.7	17910.2	15702.9	17686.6	17261.6	15645.2	19007.4	21629.7	20148.2	21397.9	21007.3	20041.3	17834.1	20395.6	18585.6	19962.4	19701.3	18324.4
Master Protein	G3V180	Dipeptidyl peptidase 3 OS=Homo sapiens GN=DPP3 PE=1 SV=1	DPP3	High	FALSE	27	244	27	0	207.196	692.59	50	757	84.3	5.03	13975.3	11843.5	10725.7	11766	11335.6	12002.7	14015.7	10989.5	10310.2	11381.2	10502.8	11813.5	12444.6	9823.2	9491.8	9961.6	9552.6	10315
Master Protein	Q99623	Prohibitin-2 OS=Homo sapiens GN=PHB2 PE=1 SV=2	PHB2	High	FALSE	25	428	25	0	206.834	1112.61	80	299	33.3	9.83	17957.9	20701.9	18152.8	21344.4	23309.1	18006.7	20073.7	23169.7	20383.6	22931.6	25287.3	20583	20517.1	23555.5	20412.4	23305.6	25546.5	20506.8
Master Protein	A0MZ66	Shootin-1 OS=Homo sapiens GN=KIAA1598 PE=1 SV=4	KIAA1598	High	FALSE	35	171	35	0	206.824	480.54	53	631	71.6	5.33	13697.6	10433.7	10210.2	11760.4	12894.1	11326.9	12810	9680.9	10206.2	10894.6	11805.7	10709.1	13681	10443.6	10515.9	11514.6	13130.6	11195.7
Master Protein	Q04917	14-3-3 protein eta OS=Homo sapiens GN=YWHAH PE=1 SV=4	YWHAH	High	FALSE	21	452	15	0	206.707	1090.42	73	246	28.2	4.84	11013.8	10458.1	9252.4	9070.4	10697.9	10843.6	16228.1	15366	13881.3	13036.5	15738.4	16414.8	10201.1	10005	9129.3	8291.3	9988.2	10267.2
Master Protein	P55196-5	Isoform 5 of Afadin OS=Homo sapiens GN=MLLT4	MLLT4	High	FALSE	49	133	5	0	206.554	333.27	31	1834	207.7	6.39	6810.4	7217.8	6515.5	6962.2	6681.5	7213.7	6695.9	7895.3	6839	7353.4	6649.5	7541.2	8542.9	9495.9	8488.5	8900.2	8439.1	9104
Master Protein	O43795	Unconventional myosin-Ib OS=Homo sapiens GN=MYO1B PE=1 SV=3	MYO1B	High	FALSE	42	165	41	0	206.442	409.99	40	1136	131.9	9.38	9794	9691.2	9340.7	8967.9	8914	10280	10556.7	10000.2	10115	8974.1	8844.5	11285	9390.7	9200	9088.1	8072.9	8239.9	10034.8
Master Protein	P09622	Dihydrolipoyl dehydrogenase, mitochondrial OS=Homo sapiens GN=DLD PE=1 SV=2	DLD	High	FALSE	20	232	20	0	206.405	610.58	50	509	54.1	7.85	10481	10870.2	9807.8	11410.3	9559.1	8941.7	12757.7	14292.8	12584.3	14438.5	12554.6	11500	11354.6	12681.4	11254.5	12812.4	11167.2	10399.7
Master Protein	P04040	Catalase OS=Homo sapiens GN=CAT PE=1 SV=3	CAT	High	FALSE	27	292	27	0	206.248	744.78	51	527	59.7	7.39	11329.7	14957.3	12058.2	14034.6	14026	12837.9	14880	19230.5	15845.5	18017.4	17728.5	17408.5	11387.4	15228	12272.9	13966.9	14081.5	13047
Master Protein	Q9UHB9	Signal recognition particle subunit SRP68 OS=Homo sapiens GN=SRP68 PE=1 SV=2	SRP68	High	FALSE	33	177	33	0	206.014	468.36	56	627	70.7	8.56	10023.1	10416.6	8666.3	11086	10047.2	10088.9	10186.6	11116	9416.9	11867.7	10488.6	11150.9	7959.7	8887.5	7180.3	9251.2	8614.4	8703.6
Master Protein	P63244	Guanine nucleotide-binding protein subunit beta-2-like 1 OS=Homo sapiens GN=GNB2L1 PE=1 SV=3	GNB2L1	High	FALSE	20	440	20	0	205.553	1191.43	79	317	35.1	7.69	17799.4	19211.9	17114.1	19170.7	20612.1	17936.5	19064.2	20444.1	18603.9	20359.6	21591.3	18970.5	21694.1	22249.2	20522.2	22759.2	24012.1	20859.4
Master Protein	P09651	Heterogeneous nuclear ribonucleoprotein A1 OS=Homo sapiens GN=HNRNPA1 PE=1 SV=5	HNRNPA1	High	FALSE	24	515	18	0	205.239	1480.76	69	372	38.7	9.13	18977	19887.6	16886	19519.8	18681.1	18179.3	22298.1	22956	20781.8	23234	21999.9	22057.9	21018.5	21714.8	20176.8	20787.4	21054.6	20814
Master Protein	O75746	Calcium-binding mitochondrial carrier protein Aralar1 OS=Homo sapiens GN=SLC25A12 PE=1 SV=2	SLC25A12	High	FALSE	30	168	23	0	205.086	490.29	56	678	74.7	8.38	8951.7	9801.3	8526.9	8996	11272.8	8782.3	8285.1	9108	8138.8	7864	10036.6	8445.1	10240.9	11136.8	10139	9941.2	13081.7	10606.3
Master Protein	A6NEM2	HCF N-terminal chain 5 OS=Homo sapiens GN=HCFC1 PE=1 SV=2	HCFC1	High	FALSE	34	144	1	0	204.956	392.38	22	2080	213.3	7.33	6499.7	8397.3	6473.7	6930.4	7480.1	6925.4	8262	10600	8374.3	8628.8	9145.9	8824.5	8203.8	10088.1	8099.6	8637.1	9272.9	8588
Master Protein	A0A087X117	Nodal modulator 1 OS=Homo sapiens GN=NOMO1 PE=4 SV=1	NOMO1	High	FALSE	34	192	1	0	204.943	443.46	37	1267	139.4	5.85	51.8	85.4	76.3	52.9	96.8	81.7							144.5	249.5	207.6	196.2	245.2	228.7
Master Protein	O60664	Perilipin-3 OS=Homo sapiens GN=PLIN3 PE=1 SV=3	PLIN3	High	FALSE	24	217	24	0	204.639	628.29	70	434	47	5.44	12218.3	12370.2	11802.3	10401.2	10752.5	12309.7	11111	10818.6	11417.5	9171.4	9552.1	11683.2	11100.7	11288.1	11129.7	8931.5	9450.6	11800.4
Master Protein	P42765	3-ketoacyl-CoA thiolase, mitochondrial OS=Homo sapiens GN=ACAA2 PE=1 SV=2	ACAA2	High	FALSE	21	164	21	0	204.185	439.68	74	397	41.9	8.09	7782.9	7739.5	6684.4	7158.9	7162.1	7357.9	9020.7	8935.4	7707.5	8095.1	7383.3	8290.6	6970.9	6694.1	6179.1	6237.5	6190.1	6597.8
Master Protein	Q9NZN4	EH domain-containing protein 2 OS=Homo sapiens GN=EHD2 PE=1 SV=2	EHD2	High	FALSE	32	260	30	0	203.987	600.07	70	543	61.1	6.46	9176.7	11389.1	13135.3	10075.6	10600.4	13617.5	10383.6	12643.3	15217.1	11298.1	11821.4	15581.5	9412.4	11720.5	13813.5	10134.1	11106.6	13937.9
Master Protein	Q14160	Protein scribble homolog OS=Homo sapiens GN=SCRIB PE=1 SV=4	SCRIB	High	FALSE	41	166	33	0	203.236	424.05	34	1630	174.8	5.07	7450.7	8006.6	7598.8	7544.5	8105.6	8107.6	6568.5	7275.4	7338.1	6949.4	7788.5	7587.7	8279	8975.5	8786.4	8597.2	9473.9	9543.6
Master Protein	M0QZR4	Rho guanine nucleotide exchange factor 1 OS=Homo sapiens GN=ARHGEF1 PE=1 SV=1	ARHGEF1	High	FALSE	36	151	36	0	202.974	376.19	43	968	108.3	6.15	8305.6	10170	8296.1	8689.3	9871.5	8441.4	6602.9	8395.8	6416.1	6629.1	7167.7	6761.2	4973.5	5706.3	4817.3	4844.8	5196.3	4843.7
Master Protein	P34897	Serine hydroxymethyltransferase, mitochondrial OS=Homo sapiens GN=SHMT2 PE=1 SV=3	SHMT2	High	FALSE	25	225	24	0	202.872	530.04	56	504	56	8.53	13113.5	13162.9	10767.3	11184.4	14026.5	10364.4	12037.5	11836.5	9963.9	10085.2	12513.1	9056.9	13602.8	13745	11782.6	11437.7	14307	10773.5
Master Protein	P02679	Fibrinogen gamma chain OS=Homo sapiens GN=FGG PE=1 SV=3	FGG	High	FALSE	23	396	14	0	202.826	921.27	56	453	51.5	5.62	17602.7	22165.7	21885.2	18246.7	20678.9	23150.9	18627.2	23317.2	23636	19240.1	21768.1	25444.6	19225	24319.6	24402.2	20011	23021	26086.6
Master Protein	O75146	Huntingtin-interacting protein 1-related protein OS=Homo sapiens GN=HIP1R PE=1 SV=2	HIP1R	High	FALSE	46	131	45	0	202.67	355.88	44	1068	119.3	6.67	8457.7	9150.4	6266.5	7677	10193.1	6569.7	8289.2	8856.3	6431.5	7646	10037	6752.9	7917.5	8368.6	6512.9	7444.7	9386.1	6962.1
Master Protein	P17655	Calpain-2 catalytic subunit OS=Homo sapiens GN=CAPN2 PE=1 SV=6	CAPN2	High	FALSE	30	212	30	0	202.648	469.18	56	700	79.9	4.98	7332	6878	7011.7	6873.6	6549.1	7528.6	12334.1	11569.3	12079.3	11615	10914.2	13112.3	12032.9	11359	12166.9	11046.6	10863.9	12678.8
Master Protein	P23142	Fibulin-1 OS=Homo sapiens GN=FBLN1 PE=1 SV=4	FBLN1	High	FALSE	27	282	11	0	202.498	714.89	48	703	77.2	5.22	11377.2	13043	14934.7	11565.8	12767.8	16591.4	11107.6	12642.9	15176	11373.4	12315.3	16842.9	11932.4	13094.1	15695	11576	12950.3	17053.8
Master Protein	Q9UJU6	Drebrin-like protein OS=Homo sapiens GN=DBNL PE=1 SV=1	DBNL	High	FALSE	25	210	2	0	202.427	521.56	59	430	48.2	5.05	7964.9	9273.7	7989.6	7891.5	8167.8	8397.8	7857.1	9386.7	8427.6	7857.9	8414.1	8793.9	11452.9	12561	11365.6	10669.5	11045.6	11640.2
Master Protein	P05388	60S acidic ribosomal protein P0 OS=Homo sapiens GN=RPLP0 PE=1 SV=1	RPLP0	High	FALSE	18	384	18	0	202.23	997.85	62	317	34.3	5.97	17981.1	19187.1	16302.6	18725.7	20086.9	16459.9	17113.9	17937.5	15625.8	17182.6	18524.7	15999.3	15911.8	16792	14711.4	16648.5	17994.7	15551.6
Master Protein	P23381	Tryptophan--tRNA ligase, cytoplasmic OS=Homo sapiens GN=WARS PE=1 SV=2	WARS	High	FALSE	21	211	21	0	201.865	514.09	45	471	53.1	6.23	12317.8	17455.3	10551.3	13823.5	13880.3	10744.7	8572.1	10913	7734.4	9384.9	9078.8	7650.6	9492.3	12776.1	8571.5	10453.8	10698.8	8720.5
Master Protein	P07585	Decorin OS=Homo sapiens GN=DCN PE=1 SV=1	DCN	High	FALSE	19	411	18	0	201.807	1027.41	55	359	39.7	8.54	20990.9	25463.5	29679.9	21128.2	23300.3	29767.6	21828.9	27427.3	34070.4	21647.4	24474.7	33708.6	20688.9	24862	29352.7	19894.9	22215.1	29029.1
Master Protein	P11217	Glycogen phosphorylase, muscle form OS=Homo sapiens GN=PYGM PE=1 SV=6	PYGM	High	FALSE	32	258	19	0	201.632	541.42	42	842	97	7.03	1503	3033.8	2279.4	2152.8	1597.5	1535.6	1668.8	3020.8	2393.4	2210.3	1925.9	1840.6	2331.1	3612.9	2978.4	2782.7	2554.6	2428.4
Master Protein	Q9UJS0-2	Isoform 2 of Calcium-binding mitochondrial carrier protein Aralar2 OS=Homo sapiens GN=SLC25A13	SLC25A13	High	FALSE	28	181	21	0	201.235	517.02	46	676	74.3	8.62	6374	6149.6	5318.4	6098.1	8674.8	5207	7181.3	6708.2	5929.7	6738.7	8943.2	5858.1	6785.6	6503.6	5755.7	6336.3	8938.6	5673.6
Master Protein	Q13838-2	Isoform 2 of Spliceosome RNA helicase DDX39B OS=Homo sapiens GN=DDX39B	DDX39B	High	FALSE	25	330	11	0	200.921	797.82	59	443	50.6	5.88	14710.8	15867.2	14132.9	16514.4	15854.4	15097.9	14303.1	15800.3	13996.4	15803.5	15661.1	14607.6	14958.1	15833.3	14218.1	16399	15650.1	14677
Master Protein	B7ZKJ8	ITIH4 protein OS=Homo sapiens GN=ITIH4 PE=1 SV=1	ITIH4	High	FALSE	29	188	29	0	200.848	488.39	39	935	103.8	6.89	7810.2	10594.4	10429.5	8740.3	9956.2	9865.6	9846.6	12540.2	12572.6	10339.4	11554.3	12105.6	9546.8	11920.4	11804.9	10010.3	11388.6	11593
Master Protein	P05455	Lupus La protein OS=Homo sapiens GN=SSB PE=1 SV=2	SSB	High	FALSE	33	226	33	0	200.679	568.79	67	408	46.8	7.12	13081.5	17233.8	14669.6	16474.3	15722	15697.6	10299.1	13103.4	11350.2	12350.2	12205.7	12144.6	11691.3	15457.5	13093.7	14080.1	13988.6	14103.8
Master Protein	Q9UJU6-2	Isoform 2 of Drebrin-like protein OS=Homo sapiens GN=DBNL	DBNL	High	FALSE	24	200	1	0	200.388	482.87	58	431	48.3	5.05	213.3	249.4	233.9	262.2	248.9	286.2	146.8	216.2	176	157.7	175.2	197.8	121.5	167.2	135	107.7	119.2	132.2
Master Protein	Q9BXP5	Serrate RNA effector molecule homolog OS=Homo sapiens GN=SRRT PE=1 SV=1	SRRT	High	FALSE	31	203	31	0	200.297	469.7	34	876	100.6	5.96	8918.1	10813	9206.8	10329.4	10197.6	10025.3	8269	9412.5	8499.7	9376.3	9068	9244.5	10501.6	12051.3	10591.9	11221.9	11736.4	11571
Master Protein	Q8N1F7	Nuclear pore complex protein Nup93 OS=Homo sapiens GN=NUP93 PE=1 SV=2	NUP93	High	FALSE	36	154	36	0	200.14	371.31	48	819	93.4	5.72	9393.6	10610.9	8960.6	9926.4	10036.2	9508.7	9870.9	10844.7	9449	10468.2	10283.6	10180.3	11157.2	12544.1	10999.3	12088.8	12361.5	11522.9
Master Protein	Q14166	Tubulin--tyrosine ligase-like protein 12 OS=Homo sapiens GN=TTLL12 PE=1 SV=2	TTLL12	High	FALSE	27	181	27	0	199.839	474.42	58	644	74.4	5.53	5307	5557.9	5439.5	5661.2	6059.8	5981.5	8123.2	8097.1	8667.1	8521.6	8779.8	9092	6928.4	6946.4	7137.9	7233.9	7716.9	7473.4
Master Protein	Q12768	WASH complex subunit strumpellin OS=Homo sapiens GN=KIAA0196 PE=1 SV=1	KIAA0196	High	FALSE	41	134	41	0	199.594	330.06	42	1159	134.2	6.98	7435.7	7289.6	6447.7	7087.3	6833.5	7035.6	7720	8070.2	7421.5	7789.9	7649.8	8108.9	7655.1	7688.6	7142	7461.6	7459.6	7881.1
Master Protein	P13861	cAMP-dependent protein kinase type II-alpha regulatory subunit OS=Homo sapiens GN=PRKAR2A PE=1 SV=2	PRKAR2A	High	FALSE	24	173	21	0	199.382	448.67	70	404	45.5	5.07	10511.1	10270.7	9761.7	10454.7	10243.1	10199.8	10332.5	10725.8	10534.3	10404.5	11141	11173.4	11502.2	11519	11413.7	11387.2	12250.9	11608.9
Master Protein	P09467	Fructose-1,6-bisphosphatase 1 OS=Homo sapiens GN=FBP1 PE=1 SV=5	FBP1	High	FALSE	24	148	22	0	199.301	421.02	62	338	36.8	6.99	10057.2	7345.7	7919.8	12228.3	5567.7	9991.5	8713	7028.6	6899.3	9495.6	5431.5	8503	7183.6	5796.9	5945.1	7907.6	5184.4	7054.2
Master Protein	P33121	Long-chain-fatty-acid--CoA ligase 1 OS=Homo sapiens GN=ACSL1 PE=1 SV=1	ACSL1	High	FALSE	29	179	28	0	199.038	442.16	45	698	77.9	7.15	13443.5	10175.3	9055.9	8313.8	10916.4	9127.3	13504.9	10144.5	9559.3	8884.1	11147.5	9536.9	12490.6	9235.7	8839.9	7666.7	10599.7	8568.5
Master Protein	E7EQT4	Apoptotic chromatin condensation inducer in the nucleus OS=Homo sapiens GN=ACIN1 PE=1 SV=2	ACIN1	High	FALSE	42	206	41	0	198.831	489.21	34	1301	147.3	6.73	8607.8	10236.5	9014.2	10059.2	8861.7	10042.8	10421.4	12086.4	10871.3	11670.9	11060.5	12493.7	10494.9	12078.8	10848.5	11586.9	11076.6	12010.2
Master Protein	Q15459	Splicing factor 3A subunit 1 OS=Homo sapiens GN=SF3A1 PE=1 SV=1	SF3A1	High	FALSE	32	162	32	0	198.802	423.26	45	793	88.8	5.22	8049.7	10120.7	8235.3	8826.9	9727.1	9248.8	9065.4	11024.5	9101.1	9571.3	10297.8	10419.1	8111.2	10152.5	8174.4	8348.2	9591.6	9227.1
Master Protein	Q96G03	Phosphoglucomutase-2 OS=Homo sapiens GN=PGM2 PE=1 SV=4	PGM2	High	FALSE	33	200	32	0	198.508	485.22	52	612	68.2	6.73	11581.9	14432.8	13906.6	12592.9	13674.2	13653	11568.7	13861.9	13957.1	12305.9	12912.9	14099.3	11888.8	14396	14436.2	12997.4	13863.7	14392.7
Master Protein	Q16777	Histone H2A type 2-C OS=Homo sapiens GN=HIST2H2AC PE=1 SV=4	HIST2H2AC	High	FALSE	12	766	4	0	198.449	1869.29	71	129	14	10.9	29894.8	42402.6	31397.5	31830.4	41340.1	36589.8	43993.4	58408	48400.6	47474.9	57372.5	53354.1	42247.1	55516.3	44028.2	41988.4	55955.2	50821.9
Master Protein	A0AVT1	Ubiquitin-like modifier-activating enzyme 6 OS=Homo sapiens GN=UBA6 PE=1 SV=1	UBA6	High	FALSE	38	159	38	0	198.267	405.73	45	1052	117.9	6.14	10786.1	9782.7	8184.8	8923.8	8932.6	9004.6	9056.7	8106.2	7135.7	7669.4	7663.8	7752	13177.9	11842.7	10057.5	10907.9	11222.2	11110.7
Master Protein	P61160	Actin-related protein 2 OS=Homo sapiens GN=ACTR2 PE=1 SV=1	ACTR2	High	FALSE	18	438	17	0	198.237	1192.96	52	394	44.7	6.74	17138.3	18586.1	16880.1	17640.9	18193.3	16868.3	21494.4	21477.7	20059.4	20465.6	20229.1	20429.2	17998	18099.7	16548.9	17124.2	17184	16883.7
Master Protein	D3DQV9	Eukaryotic translation initiation factor 4 gamma 2 (Fragment) OS=Homo sapiens GN=EIF4G2 PE=1 SV=1	EIF4G2	High	FALSE	38	163	38	0	198.196	358.13	45	907	102.3	7.14	9174.4	11066.2	8428.6	9499.5	9605	9214.7	9089.6	11050.7	8836	9467	9897.9	9583.4	7302	8763.2	7061.5	7583.4	7678.1	7593.4
Master Protein	Q9Y6K5	2'-5'-oligoadenylate synthase 3 OS=Homo sapiens GN=OAS3 PE=1 SV=3	OAS3	High	FALSE	40	192	40	0	197.809	455.2	42	1087	121.1	8.4	14351.3	14034.4	10246.8	14094.8	11594.8	11811.3	11364.1	12217.5	9575.3	11741.4	10002.9	10401.9	12736.4	12620.7	9990.9	12155.7	10625.8	11152.4
Master Protein	Q6DD88	Atlastin-3 OS=Homo sapiens GN=ATL3 PE=1 SV=1	ATL3	High	FALSE	21	189	20	0	197.457	522.72	52	541	60.5	5.66	7046.1	6542.5	6326.6	6309.5	6693.9	6709.4	10936.4	9085.5	9560.2	8890.7	9358.5	10026.5	8402.9	7302.1	7455.8	6819	7503.2	7946.1
Master Protein	Q15437	Protein transport protein Sec23B OS=Homo sapiens GN=SEC23B PE=1 SV=2	SEC23B	High	FALSE	27	208	25	0	197.438	483.33	50	767	86.4	6.89	8806.8	8154.4	8093.6	9736.2	9107	8769	9896.1	9387.7	9365.5	10443.6	10122.3	9891.1	10183.2	9608.3	9566.5	10911.5	10482.5	10025.4
Master Protein	A0A087WUT6	Eukaryotic translation initiation factor 5B OS=Homo sapiens GN=EIF5B PE=1 SV=1	EIF5B	High	FALSE	41	154	40	0	197.126	413.5	35	1220	138.6	5.58	8808.8	9067.9	7956.2	8930.6	8520.5	8541.5	9919.3	10370.5	9354.5	10163.7	10123.7	10065.4	9955.4	10660.5	9337.1	10368.3	10184.1	10084.7
Master Protein	Q32Q12	Nucleoside diphosphate kinase OS=Homo sapiens GN=NME1-NME2 PE=1 SV=1	NME1-NME2	High	FALSE	16	392	2	0	197.097	994.23	71	292	32.6	8.48	24075.5	19295.7	18713	44285.8	25957.1	21191.5	18849	14729.1	14390.1	34197.5	19819.8	16808.5	24905	18917.4	18069.9	45478.2	26857.4	21656.5
Master Protein	Q9Y265	RuvB-like 1 OS=Homo sapiens GN=RUVBL1 PE=1 SV=1	RUVBL1	High	FALSE	20	209	20	0	196.966	586.09	57	456	50.2	6.42	8829.4	9068.4	8234.6	9472.9	9646.7	8801.3	8625.9	8662.2	8270.6	9204.9	9013.6	8792.4	10934.3	10941.5	10661.9	11600.4	11692.5	11188.2
Master Protein	P10586	Receptor-type tyrosine-protein phosphatase F OS=Homo sapiens GN=PTPRF PE=1 SV=2	PTPRF	High	FALSE	42	153	38	0	196.964	373	31	1907	212.7	6.3	6808.3	6719.5	6740.3	7604.7	8145.7	7271.3	8202.3	7946.1	7925	8783.3	9902	8557.7	7253.3	7067	7208.4	8049.4	8796.6	7773.4
Master Protein	P27816-5	Isoform 5 of Microtubule-associated protein 4 OS=Homo sapiens GN=MAP4	MAP4	High	FALSE	31	251	1	0	196.836	663.6	42	809	85.2	7.71	87.4	84.4	91	106.2	71.3	99.7	49.9	45.5	45.2	48.7	40.1	55	91	88.9	96.1	100.7	88.2	104.8
Master Protein	E9PLY5	Microtubule-actin cross-linking factor 1, isoforms 1/2/3/5 (Fragment) OS=Homo sapiens GN=MACF1 PE=1 SV=1	MACF1	High	FALSE	49	113	1	0	196.815	279.18	38	1375	159.8	5.66	83.4	93.6	88.1	92.1	96.6	97.4	101.1	92.2	89.9	96.7	88.8	99.3	152.6	121.6	127	143.4	130.4	121.7
Master Protein	Q15084-2	Isoform 2 of Protein disulfide-isomerase A6 OS=Homo sapiens GN=PDIA6	PDIA6	High	FALSE	22	436	22	0	196.814	1184.48	48	492	53.9	5.33	16660	19689.9	14684.9	15443.8	17952	15648.5	17271.4	20625.6	15258.9	15707.9	18603.9	16006.6	18510.7	21767.3	16272.6	16270.3	19836.1	17056.7
Master Protein	Q96AG4	Leucine-rich repeat-containing protein 59 OS=Homo sapiens GN=LRRC59 PE=1 SV=1	LRRC59	High	FALSE	18	388	18	0	196.764	946.55	56	307	34.9	9.57	18265.5	14744	12965.6	27544	16006.3	15159.4	18443.3	15334.9	14084.3	26271.3	15901.6	15717.8	18677.2	15386	14538.5	26081.9	16300.6	16063.2
Master Protein	Q13618	Cullin-3 OS=Homo sapiens GN=CUL3 PE=1 SV=2	CUL3	High	FALSE	37	150	36	0	196.649	326.03	48	768	88.9	8.48	6991.9	7885.7	6550.6	7178.1	7155.8	7595.9	7162.6	7318.5	7840.9	6746.5	6814.5	7307.2	6560.1	7028.8	6304.7	6516.5	6680.4	6951.8
Master Protein	A0A087X1N8	Serpin B6 OS=Homo sapiens GN=SERPINB6 PE=1 SV=1	SERPINB6	High	FALSE	20	171	19	0	196.51	429.49	59	395	44.8	5.68	8078.5	8429.1	8888.4	9101.3	7411.6	9110.2	6504	6628.2	7308.7	7340.5	6167.1	7316.9	9468.9	9770.4	10392.3	10287.3	9209.4	10812.2
Master Protein	P11717	Cation-independent mannose-6-phosphate receptor OS=Homo sapiens GN=IGF2R PE=1 SV=3	IGF2R	High	FALSE	49	143	49	0	196.46	322.96	22	2491	274.2	5.94	8641.7	8752.2	7694.4	8711.6	8153.1	8534.2	9480.6	9523.9	9022.9	9462.7	9053.1	10134.3	11031	11181.1	9904.9	10888.6	10355.2	10697.2
Master Protein	Q15477	Helicase SKI2W OS=Homo sapiens GN=SKIV2L PE=1 SV=3	SKIV2L	High	FALSE	36	145	36	0	196.331	351.44	36	1246	137.7	6.06	3151.8	3066.6	3120.7	3517.5	3009.5	3489.1	8774.1	8514.5	8771.6	9070.5	8412.9	9289.8	7862.6	7659	7967.8	8082.5	7631.4	8308.5
Master Protein	Q9H0D6	5'-3' exoribonuclease 2 OS=Homo sapiens GN=XRN2 PE=1 SV=1	XRN2	High	FALSE	30	154	30	0	196.099	363.38	33	950	108.5	7.47	5562.9	5793.3	5311.8	6234.5	6339.1	5863.7	7525.2	7633.4	7194.6	7760.1	7684.3	7663.3	9253.9	9483.5	8801.2	9492.8	9777.7	9349.8
Master Protein	Q08J23	tRNA (cytosine(34)-C(5))-methyltransferase OS=Homo sapiens GN=NSUN2 PE=1 SV=2	NSUN2	High	FALSE	34	152	34	0	196.028	366.64	46	767	86.4	6.77	7794.1	7465	6825.4	9822	7978.9	6895.5	7546.3	7159.2	6534.8	9911.8	7965.4	6781	8437.8	8211.9	7487.8	10386.2	8638.1	7755.1
Master Protein	P04899	Guanine nucleotide-binding protein G(i) subunit alpha-2 OS=Homo sapiens GN=GNAI2 PE=1 SV=3	GNAI2	High	FALSE	17	290	9	0	196.023	754.5	63	355	40.4	5.54	11242.1	13143.2	12105.1	11937.3	11664.5	12291.4	11505.9	13174.5	12640.9	12161.8	11838.3	12617	8996.6	10693.3	10138.1	9400.8	9272.9	10073.2
Master Protein	Q8WVM8	Sec1 family domain-containing protein 1 OS=Homo sapiens GN=SCFD1 PE=1 SV=4	SCFD1	High	FALSE	24	167	24	0	195.879	461.48	44	642	72.3	6.27	6571.8	6375.1	6154.4	6869.2	7523.2	7572.9	7481.5	7092.2	7115.1	7383.4	8091.1	8598.5	6986.7	6595.8	6548.7	7125.5	7622.3	7929
Master Protein	P30041	Peroxiredoxin-6 OS=Homo sapiens GN=PRDX6 PE=1 SV=3	PRDX6	High	FALSE	21	516	21	0	195.878	1250.33	72	224	25	6.38	19623.1	20433	18768.6	22043.6	22677.2	20797.9	22917.3	23254.1	21726.4	24968.8	25374.4	23572.6	24642.8	24727.6	23730.8	27437.8	28104	25455.6
Master Protein	Q15435	Protein phosphatase 1 regulatory subunit 7 OS=Homo sapiens GN=PPP1R7 PE=1 SV=1	PPP1R7	High	FALSE	24	140	24	0	195.732	335.75	64	360	41.5	4.91	5867.7	6125.4	5806.7	6147.6	6098	5916.5	7055.5	7522.8	7122.9	7352.2	7255.3	7482.9	6975	7072.5	7047.7	7109	6853.6	7029
Master Protein	P20810-6	Isoform 6 of Calpastatin OS=Homo sapiens GN=CAST	CAST	High	FALSE	36	245	3	0	195.389	597.68	45	791	84.9	5.36	10249.8	11115.9	11792.8	11492.1	9063.7	13727.4	13841.3	14599.4	15913	14876.9	12017.4	18163.3	11585.9	12592.7	13419.5	12388.5	10290.6	15317
Master Protein	P62191	26S protease regulatory subunit 4 OS=Homo sapiens GN=PSMC1 PE=1 SV=1	PSMC1	High	FALSE	29	245	27	0	195.193	617.6	67	440	49.2	6.21	12140.9	12852.5	10889.8	12788.9	12416.6	11905.3	12861.7	13199.8	12170.8	13739.2	13019.9	13046.3	12532.8	12811.8	11866.6	12863.1	12489.1	12341.5
Master Protein	P02042	Hemoglobin subunit delta OS=Homo sapiens GN=HBD PE=1 SV=2	HBD	High	FALSE	12	696	6	0	194.474	2052.06	87	147	16	8.05	27258.6	38402.9	35952	32669.8	45339.5	47151.8	25153.7	32766.9	32061.3	28791.7	37793.3	40351.5	27219.4	36003.6	35134.8	31451	41358.4	43276
Master Protein	B1AK88	Capping protein (Actin filament) muscle Z-line, beta, isoform CRA_d OS=Homo sapiens GN=CAPZB PE=1 SV=1	CAPZB	High	FALSE	25	328	25	0	194.435	854.99	63	301	33.8	6.43	20768	25501.4	22362.8	21878.5	22711.4	23095.1	19289.5	22925.8	21121.1	20176.5	20626	21403.4	20199	24034	21870.4	20626.2	21808.6	22344.4
Master Protein	P06756	Integrin alpha-V OS=Homo sapiens GN=ITGAV PE=1 SV=2	ITGAV	High	FALSE	38	171	38	0	194.262	373.4	42	1048	116	5.68	8501.9	9122.8	9123.9	8041.7	8775.7	9748.1	8881.5	9610.6	9792.3	8687	9223.4	10246.6	8927.5	9510.7	9842.4	8641.8	9188.3	10396.3
Master Protein	A6NMZ7	Collagen alpha-6(VI) chain OS=Homo sapiens GN=COL6A6 PE=1 SV=2	COL6A6	High	FALSE	42	142	42	0	194.202	321.22	23	2263	247	6.89	4996.7	8296.5	6318.3	5058.2	6212.9	5388.3	6406	10970.8	8160.9	6406	7972.3	6833.9	7195	13095.5	9631.2	7745.9	9522.9	8086.5
Master Protein	P21281	V-type proton ATPase subunit B, brain isoform OS=Homo sapiens GN=ATP6V1B2 PE=1 SV=3	ATP6V1B2	High	FALSE	26	236	19	0	194.15	606	66	511	56.5	5.81	11829.4	12965.6	11432.7	12727.5	12043.9	12366.8	10536.3	11011.9	10410.8	11167.6	10523.6	11051.2	9730.4	10450.9	10204.8	10561.5	10222.9	10518.9
Master Protein	P00505	Aspartate aminotransferase, mitochondrial OS=Homo sapiens GN=GOT2 PE=1 SV=3	GOT2	High	FALSE	27	287	27	0	194.113	815.14	62	430	47.5	9.01	16828.2	15465.1	15293.5	20828.1	16931.6	16794.1	20161	18103.8	18381	24006.4	19328.7	19907	18715.1	16860.8	17213.3	21556.6	18478.3	18691.8
Master Protein	Q9P2R3-4	Isoform 4 of Rabankyrin-5 OS=Homo sapiens GN=ANKFY1	ANKFY1	High	FALSE	33	136	32	0	193.896	323.14	36	1211	132.7	6.49	5567.9	5925.9	5455	6030.7	5431.8	5926.3	5139.6	5783.8	5613.9	5672.3	5207.5	5885.3	5788.2	6276.7	6128.3	6161	5923.3	6369.4
Master Protein	Q12797	Aspartyl/asparaginyl beta-hydroxylase OS=Homo sapiens GN=ASPH PE=1 SV=3	ASPH	High	FALSE	35	271	34	0	193.883	657.04	48	758	85.8	5.01	13675.1	11473.8	13117.7	10184	11199.6	13061.6	14672.7	11991	14387.9	10992.6	11773.2	14198.9	13358.8	10868.5	13032.4	10225.1	10847.5	12743.8
Master Protein	K7EKI0	Envoplakin OS=Homo sapiens GN=EVPL PE=1 SV=1	EVPL	High	FALSE	50	97	50	0	193.692	231.04	27	2055	233.7	7.25	4819.5	5557.4	5111.4	5820	5198.8	6383.9	6540.7	7780.3	7095.9	7918.5	6747.4	8455.6	4319.9	5018.1	4597.1	5100.7	4209.9	5797.9
Master Protein	H0YI37	ATP synthase subunit beta, mitochondrial (Fragment) OS=Homo sapiens GN=ATP5B PE=1 SV=1	ATP5B	High	FALSE	8	558	1	0	193.281	1171.85	87	133	13.9	5.82							88.5	101.2	96.2	101.2	103	103.5
Master Protein	O95786	Probable ATP-dependent RNA helicase DDX58 OS=Homo sapiens GN=DDX58 PE=1 SV=2	DDX58	High	FALSE	37	154	37	0	193.138	390.97	40	925	106.5	6.4	6924.7	7267.6	5940.5	7429.7	7119.2	6628	12124.5	12258.5	10153.4	12494.3	11658.9	10933.8	9559.4	9701.3	8165	9937	9377	8724.1
Master Protein	O75694	Nuclear pore complex protein Nup155 OS=Homo sapiens GN=NUP155 PE=1 SV=1	NUP155	High	FALSE	31	132	31	0	193.114	329.97	28	1391	155.1	6.16	5413	6191.7	5293.8	6431.4	5973.5	5742.8	6807.7	7286.7	6282.4	7370.8	7286.6	6748.5	5455	5989.4	5523.7	6135	6138.2	5833.3
Master Protein	P30740	Leukocyte elastase inhibitor OS=Homo sapiens GN=SERPINB1 PE=1 SV=1	SERPINB1	High	FALSE	20	261	19	0	193.035	662.54	54	379	42.7	6.28	14414.7	16013.9	14543.7	14584.8	13735.9	15535.6	15925.2	17462.1	16234.8	15815.2	14709.2	17188.7	15635.1	17163.8	16522	15367.2	14194.8	17103.6
Master Protein	O43747	AP-1 complex subunit gamma-1 OS=Homo sapiens GN=AP1G1 PE=1 SV=5	AP1G1	High	FALSE	28	212	27	0	193.014	510.48	34	822	91.3	6.8	12224	11580.8	10637.9	12863.7	11426.4	10850.4	13739.9	12457.9	12042.4	14724.8	12570.8	12056.7	11317.4	10842.2	10088.4	12074.3	10658.5	10508.6
Master Protein	P01859	Ig gamma-2 chain C region OS=Homo sapiens GN=IGHG2 PE=1 SV=2	IGHG2	High	FALSE	21	572	11	0	192.965	1544.81	74	326	35.9	7.59	11637.2	19192.3	15063.7	13530.2	16468	17364.2	9125.3	14950.8	12084	10504	12833.6	14280.7	9735.1	15882.4	12530.1	11204.7	13896.4	15138
Master Protein	E7ESC6	Exportin-7 OS=Homo sapiens GN=XPO7 PE=1 SV=1	XPO7	High	FALSE	36	148	36	0	192.683	369.55	37	1088	124	6.48	7239.1	8018.1	7075.4	8110.2	8030.4	7732.7	8837.7	9464	8341.5	9377	9360.1	9217.9	7008.6	7954.4	7190.4	7773.4	7878.4	7705.6
Master Protein	P23229-6	Isoform Alpha-6X1X2A of Integrin alpha-6 OS=Homo sapiens GN=ITGA6	ITGA6	High	FALSE	36	155	3	0	192.427	368.14	37	1112	124	6.61	5695.2	9569.8	5398.1	5592.6	13134.2	5915.2	6003.1	9376.5	6152.6	6190.6	12496.1	6680.7	7164.9	12050.6	7035.3	6994.3	16282.5	7997.8
Master Protein	P55196-2	Isoform 1 of Afadin OS=Homo sapiens GN=MLLT4	MLLT4	High	FALSE	45	124	1	0	192.39	302.9	33	1612	181.9	6.52	90.4	90.7	106.7	114.3	106.2	109.6	120.4	117.8	118.6	129.8	121.5	140.8	67.3	80	80.5	76.4	87.5	95.5
Master Protein	P51991	Heterogeneous nuclear ribonucleoprotein A3 OS=Homo sapiens GN=HNRNPA3 PE=1 SV=2	HNRNPA3	High	FALSE	23	415	20	0	192.37	1110.04	45	378	39.6	9.01	18112.6	21953.8	18390.5	22881.1	20924.2	20338.8	19754.6	23127.4	20604.4	24084.9	22334.6	23191.2	16936.8	20050	17730.4	20799.3	18750.2	18883.9
Master Protein	Q9UHB6	LIM domain and actin-binding protein 1 OS=Homo sapiens GN=LIMA1 PE=1 SV=1	LIMA1	High	FALSE	39	216	2	0	192.255	518.45	48	759	85.2	6.84	15584.9	13622.9	14874.1	16335.4	10826.6	16433	15023.2	12841.2	14720.6	14874.1	10726.4	16160.7	13512.9	11985.3	13353.6	13180.3	9402.5	14476.1
Master Protein	P00734	Prothrombin OS=Homo sapiens GN=F2 PE=1 SV=2	F2	High	FALSE	26	151	26	0	192.108	404.71	48	622	70	5.9	5872.4	7056.3	7225.7	6294.1	7507.7	6888	5325.8	5956.6	6104.9	5430.7	6317.5	5886.3	8231.9	8735.1	9271.3	8005	9793.9	8959.4
Master Protein	Q9UBQ7	Glyoxylate reductase/hydroxypyruvate reductase OS=Homo sapiens GN=GRHPR PE=1 SV=1	GRHPR	High	FALSE	18	199	18	0	191.655	539.92	59	328	35.6	7.39	9840.1	10888.5	9979.4	10129.4	11111.2	10218.3	7341.6	8081.6	7333.3	7615.9	8401.5	7743.5	8682.8	9343.3	8744.4	8707.7	9736.4	8955.8
Master Protein	P07195	L-lactate dehydrogenase B chain OS=Homo sapiens GN=LDHB PE=1 SV=2	LDHB	High	FALSE	22	327	19	0	191.627	890.08	60	334	36.6	6.05	13098.4	25335.2	13293.6	15023.1	23465.5	13867	13899.9	27271.3	15117	16157	24303.5	15611.4	16756.6	35767.7	18445.2	20449.9	32868.2	19547.3
Master Protein	A0A087WUL0	Bifunctional ATP-dependent dihydroxyacetone kinase/FAD-AMP lyase (cyclizing) OS=Homo sapiens GN=DAK PE=1 SV=1	DAK	High	FALSE	28	174	28	0	191.576	515.51	64	576	59	7.49	9377.1	9366.4	7237.3	7831.1	8194.8	8965.6	9720.7	9833.6	7975.7	8306.8	8635.3	9830.4	11072.1	11022.5	8944.6	9441.3	10036.6	10982.7
Master Protein	C9JF17	Apolipoprotein D (Fragment) OS=Homo sapiens GN=APOD PE=4 SV=1	APOD	High	FALSE	13	648	13	0	191.558	1608.94	52	215	24.1	5.6	33045.7	21152.9	71376.6	22482.5	21644.1	24154	33354.3	20599.4	70663.4	21877.2	21513.1	23426.2	33117.1	20849.7	70474.4	21652.4	21682.8	23504.8
Master Protein	P07737	Profilin-1 OS=Homo sapiens GN=PFN1 PE=1 SV=2	PFN1	High	FALSE	17	725	17	0	191.425	2064.77	79	140	15	8.27	30368.6	35562.7	29765.5	35030.1	34189.7	33210.1	33790.6	37532.8	32037.6	38100.5	35082.4	35006.9	34936	39249.2	33786.7	38499.6	37782.8	36763.2
Master Protein	Q6NUK1	Calcium-binding mitochondrial carrier protein SCaMC-1 OS=Homo sapiens GN=SLC25A24 PE=1 SV=2	SLC25A24	High	FALSE	24	179	24	0	191.29	481.04	52	477	53.3	6.33	7203.2	7373.8	6960.5	7064.7	7291.6	8028.7	12457.7	12269.4	12044.8	12072.5	12847.1	13639	10818.1	10814.6	10299.2	10206.7	10828.9	11838.8
Master Protein	P55011	Solute carrier family 12 member 2 OS=Homo sapiens GN=SLC12A2 PE=1 SV=1	SLC12A2	High	FALSE	29	134	29	0	191.024	342.79	29	1212	131.4	6.4	5883.1	7231	5654.6	8063.1	6660.4	6482	6072.4	7385.9	6038.4	8534	6907.4	6911.4	6782.4	8524.7	6928.2	9337.4	8028.1	8028.8
Master Protein	P61221	ATP-binding cassette sub-family E member 1 OS=Homo sapiens GN=ABCE1 PE=1 SV=1	ABCE1	High	FALSE	28	177	23	0	190.983	441.43	51	599	67.3	8.34	9979.3	10813.4	9437.3	11054.5	10393.5	9740.2	11543.2	12823.7	11292.8	13481.8	12256.4	11940.4	9091.7	10256	9012.9	10200.9	9860.7	10020.4
Master Protein	P62701	40S ribosomal protein S4, X isoform OS=Homo sapiens GN=RPS4X PE=1 SV=2	RPS4X	High	FALSE	22	490	22	0	190.921	1211.34	65	263	29.6	10.15	30284.2	32142.1	26470.5	31539.7	33197.1	27618.1	26461.6	27705.6	24155	27448.3	28347.3	24943.1	27357.8	28497.3	25156.2	28084.8	29651.1	26077.8
Master Protein	P51149	Ras-related protein Rab-7a OS=Homo sapiens GN=RAB7A PE=1 SV=1	RAB7A	High	FALSE	19	304	19	0	190.421	713.04	87	207	23.5	6.7	12353.7	13284.5	11970.2	12752.3	13752.2	11806.8	15353.1	15642.9	15014.5	14836.6	16138.6	14270.1	14190.9	14688.4	13965.4	13961.9	15253.8	13605.3
Master Protein	Q92878-2	Isoform 2 of DNA repair protein RAD50 OS=Homo sapiens GN=RAD50	RAD50	High	FALSE	51	139	51	0	190.203	342.99	35	1318	154.5	6.89	9600.4	11422.2	10102.9	10859	9646	10163.8	8549.3	10286.2	9571.1	9557.9	8850.1	9203.1	10442.7	12503.1	11120.9	10870	10981.9	11144.2
Master Protein	P00738	Haptoglobin OS=Homo sapiens GN=HP PE=1 SV=1	HP	High	FALSE	21	268	11	0	190.2	656.57	47	406	45.2	6.58	11507	16688.1	18596.8	11992.4	13816.2	15432.3	14400.7	19624.3	22443.1	14778.3	16741.6	18898.5	11408.5	15499.7	17861.1	11262.8	13069.8	14964.6
Master Protein	P29144	Tripeptidyl-peptidase 2 OS=Homo sapiens GN=TPP2 PE=1 SV=4	TPP2	High	FALSE	40	115	40	0	190.149	276.85	38	1249	138.3	6.32	5913.4	5959.7	5584.6	5963.7	6789.1	5725.9	7249.5	7207.2	6697.7	7009.8	7928.2	6913.3	7440.3	7515.9	6953.2	7034.7	8604.8	7061.3
Master Protein	P16152	Carbonyl reductase [NADPH] 1 OS=Homo sapiens GN=CBR1 PE=1 SV=3	CBR1	High	FALSE	18	233	15	0	190.055	566.47	76	277	30.4	8.32	8930.6	10559.3	8781.5	8930.1	10435.9	9761.7	7594.7	8704.2	8131.4	7572.9	8570.9	8353.8	8992.2	9844.5	8737.9	8563.9	10135.5	9628.3
Master Protein	D6RF35	Vitamin D-binding protein OS=Homo sapiens GN=GC PE=1 SV=1	GC	High	FALSE	31	200	2	0	190.053	583.42	64	476	53	5.52	10333.1	11220.2	12208.1	10846.4	12818.7	11944.2	10716.4	11321.5	12495.5	10540.1	12699.9	11946.7	10621.4	11405.6	12380.2	10685	12495.8	12235.5
Master Protein	Q06830	Peroxiredoxin-1 OS=Homo sapiens GN=PRDX1 PE=1 SV=1	PRDX1	High	FALSE	17	666	13	0	189.847	1703.64	79	199	22.1	8.13	40304.2	44373.3	39610	39257.7	45121.9	48871.4	39066.5	42564.9	39145	37369.4	43141.2	47452.5	40137	42778.1	39563.1	38250.5	43843.7	46799.4
Master Protein	Q92797	Symplekin OS=Homo sapiens GN=SYMPK PE=1 SV=2	SYMPK	High	FALSE	41	138	40	0	189.736	322.14	37	1274	141.1	6.13	6936.4	7400.1	6210.6	7663	7210.6	6658.6	6462.8	6656.5	5946.1	6895.6	6641.6	6360.5	7444.6	7652	6573.1	7462.5	7543.7	6852.6
Master Protein	Q86UE4	Protein LYRIC OS=Homo sapiens GN=MTDH PE=1 SV=2	MTDH	High	FALSE	29	203	29	0	189.603	518.75	57	582	63.8	9.32	7063.2	7988.6	6807.3	7042.7	7462.2	7573	14534.9	16423.6	14370.7	13848.5	15021.9	15843.7	10776.5	11859	10831.7	10050.3	11381	11763.7
Master Protein	Q93009	Ubiquitin carboxyl-terminal hydrolase 7 OS=Homo sapiens GN=USP7 PE=1 SV=2	USP7	High	FALSE	34	161	34	0	189.527	398.63	36	1102	128.2	5.55	9604.6	10240.7	9160.3	10599.7	9892.7	9372.7	8828	9147.4	8615.2	9438.4	8766.4	8661.1	7873.5	8352.6	7733.3	8346.5	8219.2	8060.7
Master Protein	Q9HC84	Mucin-5B OS=Homo sapiens GN=MUC5B PE=1 SV=3	MUC5B	High	FALSE	39	110	39	0	189.481	281.1	13	5762	596	6.64	5757.2	6189.1	5103.2	6986.4	4912.3	7590.8	5932.7	5982.2	5346	7094.3	5083.4	7736.5	4845.6	5259.8	4477	5864.9	4602.2	6698.7
Master Protein	Q9Y6C2	EMILIN-1 OS=Homo sapiens GN=EMILIN1 PE=1 SV=2	EMILIN1	High	FALSE	28	259	19	0	189.339	764.05	36	1016	106.6	5.15	10204.5	12900.7	14029	11309.8	12269.1	13996.8	9839.6	11802.4	12820.3	10510	11033.9	12483.8	10375.5	11855.8	12985.7	10571.1	11555.4	12930.5
Master Protein	P54920	Alpha-soluble NSF attachment protein OS=Homo sapiens GN=NAPA PE=1 SV=3	NAPA	High	FALSE	23	246	19	0	189.241	667.21	76	295	33.2	5.36	12121.7	12034.6	11383.7	13155.3	12171.3	11752.7	13255.6	13329.5	12894.2	14385.4	13432.7	13081.1	13477.3	13085	12829.3	14025.5	13320.1	12999.3
Master Protein	P61011	Signal recognition particle 54 kDa protein OS=Homo sapiens GN=SRP54 PE=1 SV=1	SRP54	High	FALSE	27	168	27	0	189.221	390.53	56	504	55.7	8.75	8204	8008.2	6922.8	9086	7652.5	7900.8	8225.1	7894	7101.4	9036	7622.4	8439.3	8047	7988.6	6907.5	8985.9	7875.3	8015
Master Protein	P40121	Macrophage-capping protein OS=Homo sapiens GN=CAPG PE=1 SV=2	CAPG	High	FALSE	17	369	17	0	189.182	937.47	54	348	38.5	6.19	13752	14562.4	12528	13736.9	14063.7	15119.2	17278.4	17500.8	15444	16176.3	17390	18601.5	19225.1	19529.6	17465.1	19027.2	19121.3	20548.3
Master Protein	P69905	Hemoglobin subunit alpha OS=Homo sapiens GN=HBA1 PE=1 SV=2	HBA1	High	FALSE	11	978	11	0	189.164	3079.96	64	142	15.2	8.68	31285.1	44126.1	40263.4	36869.7	47540.5	52089.3	37301.6	52627.3	51091.2	42385.6	57106.4	64442.9	36724	51749.5	49028.8	43942.8	55639.6	61931.7
Master Protein	Q9NUQ9	Protein FAM49B OS=Homo sapiens GN=FAM49B PE=1 SV=1	FAM49B	High	FALSE	18	204	16	0	189.067	476.8	72	324	36.7	6.06	7203.3	7469.4	6463.8	6996.4	7660.3	6984.1	10485.1	10787.9	10290.1	9734.3	10948.3	10405.2	10953.2	11091.2	10628.2	10217.1	11374.8	10894.2
Master Protein	J3KN67	Tropomyosin alpha-3 chain OS=Homo sapiens GN=TPM3 PE=1 SV=1	TPM3	High	FALSE	34	380	7	0	188.869	913.31	71	285	33.2	4.77	15886.7	16291.4	14844.8	15330.2	15008.7	15184.8	13971.5	13702.5	13101.9	13175.2	12643.6	13457.6	15638.2	15637.5	14466.7	14982.9	14539.4	14520.5
Master Protein	Q15417	Calponin-3 OS=Homo sapiens GN=CNN3 PE=1 SV=1	CNN3	High	FALSE	15	222	13	0	188.829	533.17	57	329	36.4	6.05	8817.7	8816.8	9026.5	7177.8	8386.2	9699.1	8800.9	8591.4	9216.9	7298.7	8129.6	9846.1	11143.5	11135.7	12207.1	9255.8	10428.2	13088.5
Master Protein	Q96HC4	PDZ and LIM domain protein 5 OS=Homo sapiens GN=PDLIM5 PE=1 SV=5	PDLIM5	High	FALSE	24	157	5	0	188.784	403.34	52	596	63.9	8.21	7929.9	7564.9	8388.9	6801.9	6306.6	8141.8	9074.7	8480.4	9320	7362.8	7154.6	8974.6	8189.1	8149.2	8905.8	6937.2	7017	8624.1
Master Protein	Q14247	Src substrate cortactin OS=Homo sapiens GN=CTTN PE=1 SV=2	CTTN	High	FALSE	30	268	30	0	188.654	689.48	51	550	61.5	5.4	14650.5	15156	12830.3	12089.5	12635.7	18700.9	19414.8	18637.9	16526.3	14847.8	15727.1	23407.5	18497.2	18130.8	16022	13690.5	15171.6	23766.9
Master Protein	P09493-3	Isoform 3 of Tropomyosin alpha-1 chain OS=Homo sapiens GN=TPM1	TPM1	High	FALSE	34	383	1	0	188.627	998.13	74	284	32.9	4.78	15227.6	15448.7	17498.9	12713.2	12308.7	20016.6	16603.5	16777.1	19061.3	13388.3	13567.6	21663.3	15415.3	15972.1	18376	12362.9	12792.4	20758
Master Protein	P35232	Prohibitin OS=Homo sapiens GN=PHB PE=1 SV=1	PHB	High	FALSE	20	344	20	0	188.445	941.79	82	272	29.8	5.76	11903.8	13409.5	11472.7	14052.4	15142.6	11495.8	15389	17033.9	15231.4	17843.4	19182.9	15204.2	14434.4	15569	14036.6	16431.4	17512	13944.8
Master Protein	Q9UHB6-4	Isoform 4 of LIM domain and actin-binding protein 1 OS=Homo sapiens GN=LIMA1	LIMA1	High	FALSE	38	187	1	0	188.399	450.89	48	760	85.2	6.76							90.4	95.7	99.1	95.9	97.1	101.1
Master Protein	P52907	F-actin-capping protein subunit alpha-1 OS=Homo sapiens GN=CAPZA1 PE=1 SV=3	CAPZA1	High	FALSE	13	408	11	0	188.319	1082.96	69	286	32.9	5.69	13096.8	15006.3	14195.7	13757.9	14387.2	14024.5	15625.1	17147.9	16598.2	16092.8	16535.1	16562.1	18055.3	19793.4	19337.6	18519.8	19076.1	19238.3
Master Protein	P18583-5	Isoform D of Protein SON OS=Homo sapiens GN=SON	SON	High	FALSE	40	152	39	0	187.933	380.13	20	2459	266.9	5.73	7420.7	8188	7248.8	8333.5	7725.5	7882.5	8737.6	9461.7	8806.7	9637.8	9283.4	9645.9	7401.1	7943.5	7370	7977.1	7666.7	7832.5
Master Protein	P42166	Lamina-associated polypeptide 2, isoform alpha OS=Homo sapiens GN=TMPO PE=1 SV=2	TMPO	High	FALSE	22	167	13	0	187.828	436.42	44	694	75.4	7.66	4451.6	4876.8	4198	4711.7	4593.4	4559.9	6830.4	7332.2	6638	7053.5	6936.9	6982.2	6091.6	6590.4	5780.2	6395.3	6277.8	6222.7
Master Protein	P61981	14-3-3 protein gamma OS=Homo sapiens GN=YWHAG PE=1 SV=2	YWHAG	High	FALSE	22	468	14	0	187.772	1102.11	77	247	28.3	4.89	18137	19229.3	16655.9	20551.6	19810.2	18370.4	19555	19863.6	18591.3	20636.8	20416	19598.1	16269	16785.3	15619.6	17074.1	16869.6	16511.2
Master Protein	Q96P70	Importin-9 OS=Homo sapiens GN=IPO9 PE=1 SV=3	IPO9	High	FALSE	29	129	29	0	187.767	363.03	34	1041	115.9	4.81	5644.7	5760.5	4872.4	6608.2	6399.7	5288.6	5820.2	5922.6	5204.8	6787.2	6448	5748.1	7323	7475.7	6423.1	8182.8	7987.3	7049.9
Master Protein	P26196	Probable ATP-dependent RNA helicase DDX6 OS=Homo sapiens GN=DDX6 PE=1 SV=2	DDX6	High	FALSE	24	183	23	0	187.61	433.07	59	483	54.4	8.66	8295	9151.2	7741.2	9013.6	9268.1	8264.6	9165.7	9959.3	8791.8	9600.4	10004.8	9242.4	11001.7	12618	10449.4	11766	12659.9	11147.1
Master Protein	G8JLB6	Heterogeneous nuclear ribonucleoprotein H OS=Homo sapiens GN=HNRNPH1 PE=1 SV=1	HNRNPH1	High	FALSE	17	434	8	0	187.547	1144.07	51	472	51.2	6.8	15472.3	16898.4	14676	17373.9	16779.3	16344.6	16483.8	16768.9	15126.7	16978.4	15875.7	16158.8	15702.8	16894.2	14921	17076.8	16322.8	16635.4
Master Protein	A0A087WXL8	Ig gamma-3 chain C region OS=Homo sapiens GN=IGHG3 PE=4 SV=1	IGHG3	High	FALSE	23	582	7	0	187.499	1499.32	46	517	56.9	8.25	7124	10871.7	9322.4	8186.5	8672.3	10179.8	5560.7	8454	7447.8	6481	6749.1	8065.8	6773.8	10699.2	9595.4	7875.2	8184	9974.5
Master Protein	P55795	Heterogeneous nuclear ribonucleoprotein H2 OS=Homo sapiens GN=HNRNPH2 PE=1 SV=1	HNRNPH2	High	FALSE	16	307	8	0	187.302	734.31	49	449	49.2	6.3	3894	4308	4168.1	4390	4083.2	4388.8	4111.9	4520.9	4253.4	4303.9	4280.9	4459.9	5160.8	5773.7	5782.1	5921.9	5309.2	6036.4
Master Protein	P51858	Hepatoma-derived growth factor OS=Homo sapiens GN=HDGF PE=1 SV=1	HDGF	High	FALSE	25	259	24	0	187.287	598.47	77	240	26.8	4.73	10953.1	13815.9	10928.2	12329.1	16449.5	11517.9	12082.3	14255.6	12166.5	13301.5	17039.5	13033.3	12068.3	13987.1	11808.2	12915.1	16877.7	12173.6
Master Protein	O95831	Apoptosis-inducing factor 1, mitochondrial OS=Homo sapiens GN=AIFM1 PE=1 SV=1	AIFM1	High	FALSE	23	233	23	0	187.157	600.08	42	613	66.9	8.95	10168.5	10319.4	8680.1	10282.3	8996.5	8623.4	12561.7	13103.4	11059.4	13212.6	10750	10551.1	12638.2	13036.3	10807.1	12993	10659.1	10574.3
Master Protein	P33991	DNA replication licensing factor MCM4 OS=Homo sapiens GN=MCM4 PE=1 SV=5	MCM4	High	FALSE	38	111	38	0	186.021	256.74	44	863	96.5	6.74	5859.5	5599.5	4431.1	5955.4	6420.2	5077.6	9369.8	9506.4	7880	9604.7	10871.9	8833	6476.3	6570	5193.4	6697.6	8151	6062
Master Protein	Q99536	Synaptic vesicle membrane protein VAT-1 homolog OS=Homo sapiens GN=VAT1 PE=1 SV=2	VAT1	High	FALSE	13	276	13	0	185.939	763.27	47	393	41.9	6.29	9413.8	10010.7	10713.1	9962.5	9791.1	10605.7	7395.6	8135	8694.8	8181.1	7934.9	8486.5	11340.3	12324.3	13459	12562.5	11949.7	13504.3
Master Protein	G3V1L9	Tight junction protein 1 (Zona occludens 1), isoform CRA_a OS=Homo sapiens GN=TJP1 PE=1 SV=1	TJP1	High	FALSE	40	133	2	0	185.716	336.87	26	1768	197.3	6.67	7187.7	7867	7688	7441.9	7399.8	8191.3	7225.2	7705.7	8010	7538.3	7786.8	8642.3	5200.2	5724.7	5977.7	5372.9	5621.4	6444.5
Master Protein	Q15366-3	Isoform 3 of Poly(rC)-binding protein 2 OS=Homo sapiens GN=PCBP2	PCBP2	High	FALSE	15	372	1	0	185.558	986.45	57	362	38.2	6.79	6375.9	6283.8	5528.4	6346.9	6078.9	5712.1	6404.3	6164.3	6065.3	6130.6	6043	6547.5	6916.2	7228.7	6665.4	7125.6	7075.6	6789
Master Protein	Q9HDC9	Adipocyte plasma membrane-associated protein OS=Homo sapiens GN=APMAP PE=1 SV=2	APMAP	High	FALSE	21	347	21	0	185.253	919.05	55	416	46.5	6.16	26005.6	14396.6	15671.6	16744.2	15465.7	15187.7	25838.8	15611.6	17016.9	17442.4	16081.7	16667.2	29498.7	17363.8	19149.6	19724.9	18735.4	18217.6
Master Protein	P01011	Alpha-1-antichymotrypsin OS=Homo sapiens GN=SERPINA3 PE=1 SV=2	SERPINA3	High	FALSE	19	368	19	0	185.13	1053.28	49	423	47.6	5.52	11922	14718.3	17491.8	14628.8	16235.5	23061.8	14054.2	15441.1	19503.9	15286.6	16585.6	24696.9	14217.1	16885.6	20450.2	16352.4	18424.5	26195
Master Protein	P46060	Ran GTPase-activating protein 1 OS=Homo sapiens GN=RANGAP1 PE=1 SV=1	RANGAP1	High	FALSE	27	129	27	0	184.913	324.45	62	587	63.5	4.68	5917.1	6682.4	5454.9	6142.3	6885.2	5609.1	6177.3	6816.8	5942	6358.3	6759.1	6124.6	6841.3	7414.6	6630.5	6828.6	7504.6	6753.5
Master Protein	Q9UQ80	Proliferation-associated protein 2G4 OS=Homo sapiens GN=PA2G4 PE=1 SV=3	PA2G4	High	FALSE	24	276	24	0	184.905	681.03	68	394	43.8	6.55	13952.6	15061.3	12988	15203.9	15130.1	14401.2	14763.3	15738.3	14070.7	15948.9	15857.5	15231.7	15106.2	16244.2	14479.6	15986.7	16641.5	15570.4
Master Protein	Q92973	Transportin-1 OS=Homo sapiens GN=TNPO1 PE=1 SV=2	TNPO1	High	FALSE	28	212	19	0	184.859	513.03	36	898	102.3	4.98	10280.4	10733.3	9580.2	11462.3	9828.9	10367.7	8769.4	8689.5	8169.2	9368.8	8260.8	8908.7	10432.8	10160.8	9390.8	10679.6	9470.1	10001.8
Master Protein	Q13177	Serine/threonine-protein kinase PAK 2 OS=Homo sapiens GN=PAK2 PE=1 SV=3	PAK2	High	FALSE	25	171	19	0	184.371	415.85	61	524	58	5.96	7891.2	8764.6	7220.7	7899.2	8196.1	7843.6	8570.3	9374.9	7914.1	8634.8	8699.6	8891.8	7412.3	7569.4	6783.2	7229.7	7333.1	7501.9
Master Protein	A6NE09	40S ribosomal protein SA OS=Homo sapiens GN=RPSAP58 PE=3 SV=1	RPSAP58	High	FALSE	17	380	1	0	184.218	1041.64	53	295	32.9	4.87							62.8	66.2	64.1	77.5	80	70.7
Master Protein	Q9Y6N5	Sulfide:quinone oxidoreductase, mitochondrial OS=Homo sapiens GN=SQRDL PE=1 SV=1	SQRDL	High	FALSE	27	206	27	0	184.179	566.22	59	450	49.9	9.11	11161.8	10829.1	10158.9	10361.1	8593.2	10847	13510.1	13036.5	12962.7	12672.6	10969.8	13711.3	12006.5	11724.2	11325.9	11140.4	9428.9	12138.3
Master Protein	P48147	Prolyl endopeptidase OS=Homo sapiens GN=PREP PE=1 SV=2	PREP	High	FALSE	31	189	31	0	183.997	464.33	55	710	80.6	5.86	7826.6	9708.2	7547.9	8069.4	10643.7	8641.2	7270.6	9557.7	7363.5	7746.2	10415.2	8441.4	8088	10304.9	8336.2	8764.5	11384.5	9184.5
Master Protein	P10253	Lysosomal alpha-glucosidase OS=Homo sapiens GN=GAA PE=1 SV=4	GAA	High	FALSE	21	208	21	0	183.982	502.08	32	952	105.3	6	6999.3	7898.5	7038.4	7835.8	7103.1	6976.1	8967.1	10195.1	9364.7	10201.3	9278	9012.5	10154.1	11200.8	10679.7	11157.5	11194.9	10252
Master Protein	P01833	Polymeric immunoglobulin receptor OS=Homo sapiens GN=PIGR PE=1 SV=4	PIGR	High	FALSE	27	153	27	0	183.953	385.94	44	764	83.2	5.74	5484.8	14916.5	6660.4	5793	7202	6973.5	5293.4	17852.2	7064.1	5422.2	6868.5	6886.9	4713.7	12922.7	5668	4747.4	6061.5	5756.2
Master Protein	G5E9E7	Tight junction protein 1 (Zona occludens 1), isoform CRA_e OS=Homo sapiens GN=TJP1 PE=1 SV=1	TJP1	High	FALSE	39	131	1	0	183.803	331.64	26	1692	189.6	6.71													357.8	453.2	447.1	437.2	414.5	577.9
Master Protein	P46777	60S ribosomal protein L5 OS=Homo sapiens GN=RPL5 PE=1 SV=3	RPL5	High	FALSE	23	304	23	0	183.734	745.45	54	297	34.3	9.72	21224.6	23779.6	20104.8	23062.1	23555	20939.7	20273.3	22321.3	19332.4	21709.7	22305.4	20193	21222.4	23749.4	20602.9	22934.5	23638.4	21646.4
Master Protein	Q9NSD9	Phenylalanine--tRNA ligase beta subunit OS=Homo sapiens GN=FARSB PE=1 SV=3	FARSB	High	FALSE	32	190	32	0	183.45	498.74	52	589	66.1	6.84	9754.8	11595.9	9584.1	11200	13277.5	10016.5	10926.9	12227.5	10460.8	11781.3	13765.1	10827.9	9191.9	10886.9	9290.6	10043.4	12340.4	9398.8
Master Protein	P23229	Integrin alpha-6 OS=Homo sapiens GN=ITGA6 PE=1 SV=5	ITGA6	High	FALSE	34	149	1	0	183.38	355.25	35	1130	126.5	6.61	357.7	618.4	338.7	359.4	605.4	372.4
Master Protein	P62917	60S ribosomal protein L8 OS=Homo sapiens GN=RPL8 PE=1 SV=2	RPL8	High	FALSE	15	230	15	0	183.253	592.94	53	257	28	11.03	11641.8	12908.9	10489.8	12928.8	13190.5	11155.6	11364.7	12292.7	10011.9	11984.4	12126.8	10409.6	11967.5	12998.7	11350.5	12729.4	13289.8	11889.3
Master Protein	O75116	Rho-associated protein kinase 2 OS=Homo sapiens GN=ROCK2 PE=1 SV=4	ROCK2	High	FALSE	46	117	40	0	182.969	268.43	32	1388	160.8	6.02	6582.9	7382.6	6374.3	6076.6	6326.1	6746.6	7930.9	8890.6	7740.6	7402.9	8069.6	8191.2	7646.7	8859.1	8121	7275.8	7771.7	8479.4
Master Protein	Q8TAQ2	SWI/SNF complex subunit SMARCC2 OS=Homo sapiens GN=SMARCC2 PE=1 SV=1	SMARCC2	High	FALSE	40	129	1	0	182.755	317.11	29	1214	132.8	5.69							91.4	110.1	102.8	92.9	97.1	97.6	209.9	219.3	195.1	200.9	219.1	203.6
Master Protein	Q15366-2	Isoform 2 of Poly(rC)-binding protein 2 OS=Homo sapiens GN=PCBP2	PCBP2	High	FALSE	15	368	1	0	182.738	979.88	58	366	38.6	6.79	271.8	281.6	295	333	304.3	301.4	413.3	417.1	409	467.2	422.7	436.9	265.2	236.9	238	265.2	251.3	265.4
Master Protein	Q8TEX9	Importin-4 OS=Homo sapiens GN=IPO4 PE=1 SV=2	IPO4	High	FALSE	31	129	31	0	182.63	326.21	40	1081	118.6	4.96	5944	5244	4709.5	6602.2	5474.7	5265.8	5282.9	4450.8	4458.5	5580	4760.6	4795.7	4545	3748.6	3488.7	4929.1	4023.3	3974.7
Master Protein	Q8IUX7	Adipocyte enhancer-binding protein 1 OS=Homo sapiens GN=AEBP1 PE=1 SV=1	AEBP1	High	FALSE	31	188	30	0	182.562	462.29	32	1158	130.8	5.11	10014.4	9204.1	10504	9273	10031.4	11814.1	9212.7	8907.8	10303.7	8529.9	9234.8	11119.8	11134.6	10927.5	12611.5	10362.1	11541	13786.1
Master Protein	Q9H223	EH domain-containing protein 4 OS=Homo sapiens GN=EHD4 PE=1 SV=1	EHD4	High	FALSE	26	189	21	0	182.055	480.5	56	541	61.1	6.76	7717.9	8185.8	7627.4	8201.9	7675.7	8150.3	7112.1	6940.8	6829.4	6837.5	6545.4	7021.6	9882	10128.2	9964	10234.6	10115.6	10580.7
Master Protein	Q14258	E3 ubiquitin/ISG15 ligase TRIM25 OS=Homo sapiens GN=TRIM25 PE=1 SV=2	TRIM25	High	FALSE	27	187	27	0	181.951	523.95	47	630	70.9	8.09	10889.9	11930.2	9979.5	12402.9	10865.1	10620.9	13153.3	13699.9	12119.4	15130.4	12804.2	12886.6	11091.7	12196.1	10297.6	12493.4	10906	11017.3
Master Protein	P43155	Carnitine O-acetyltransferase OS=Homo sapiens GN=CRAT PE=1 SV=5	CRAT	High	FALSE	23	209	23	0	181.919	539.36	38	626	70.8	8.44	22824.5	8502.4	11336.8	11369.1	8499.3	8926.3	24604.3	9461.1	13208.5	12819.4	9586.4	10274.4	20683.1	8233.5	11224.7	10560.2	8291.1	8794.8
Master Protein	E9PK25	Cofilin-1 OS=Homo sapiens GN=CFL1 PE=1 SV=1	CFL1	High	FALSE	21	432	1	0	181.713	1227.43	62	204	22.7	8.34	29002	30997.7	24419.8	27626.6	32815.4	29814.1	32181.6	33280.6	28118.1	30784.3	36024.6	33670.5	27657.4	28726.4	23635.4	25505.8	31368.6	28347.5
Master Protein	P02774-3	Isoform 3 of Vitamin D-binding protein OS=Homo sapiens GN=GC	GC	High	FALSE	30	188	1	0	181.59	543.4	61	493	55.1	5.74	310.7	528.9	292.5	331.9	263.6	422	515	870.4	465.5	463.7	422.4	693.7	306.5	598.6	326.3	379.1	273	545.4
Master Protein	O00231-2	Isoform 2 of 26S proteasome non-ATPase regulatory subunit 11 OS=Homo sapiens GN=PSMD11	PSMD11	High	FALSE	26	210	26	0	181.409	540.09	69	423	47.5	6.48	10010.1	10915.7	9138.6	11968.8	10574.9	9968.4	10887.4	11840.6	11111.6	12424.3	11436.6	11369.7	11909.2	12686.2	11365.1	13452.5	12817.7	12138
Master Protein	P30837	Aldehyde dehydrogenase X, mitochondrial OS=Homo sapiens GN=ALDH1B1 PE=1 SV=3	ALDH1B1	High	FALSE	25	134	22	0	181.328	406.89	44	517	57.2	6.8	7798.5	8499.6	8264.9	7447.8	9531.8	7969.2	7696.5	7909.2	7887.1	6828.8	8963.2	7445.4	7811.5	8104.5	7883.2	7262.2	9201.9	7976.7
Master Protein	P15144	Aminopeptidase N OS=Homo sapiens GN=ANPEP PE=1 SV=4	ANPEP	High	FALSE	29	145	29	0	181.327	364.55	28	967	109.5	5.48	6644.3	8591.4	8234.2	7011.6	7874.3	8174.5	8067.7	9673.2	9581.5	8477.2	8918	9734.9	7377.1	8889.2	8670.5	7546	8451.1	8706.3
Master Protein	P57737-3	Isoform 3 of Coronin-7 OS=Homo sapiens GN=CORO7	CORO7	High	FALSE	27	132	27	0	181.184	405.63	31	1048	114.1	6.33	7694.3	8026.1	7201.9	7936.1	7303.6	7458.3	6149.9	6504.4	5765.8	6664.2	6162.4	6019.8	7958.3	7985.1	7047.2	7864.2	7577.1	7398.2
Master Protein	A0A087X2I1	26S protease regulatory subunit 10B OS=Homo sapiens GN=PSMC6 PE=1 SV=1	PSMC6	High	FALSE	21	224	21	0	181.141	558.34	62	403	45.8	7.78	10054.5	10477.6	9822.5	10430.1	10120.2	10192.3	12617.9	12683.5	11733.5	12560.1	12518.4	12266.5	12346.7	13175.6	11541.2	12270.9	12371.7	12055.9
Master Protein	F8VXC8	SWI/SNF complex subunit SMARCC2 OS=Homo sapiens GN=SMARCC2 PE=1 SV=1	SMARCC2	High	FALSE	40	128	1	0	180.775	312.43	28	1245	136.1	5.71	6932.3	8360.1	7280.3	7996.3	7934.9	7740.8	8733.5	10326.7	9170.5	9622.4	9440.8	9846.8	7392.7	8463.6	7627.4	7614.2	8007.3	7980.8
Master Protein	P22059	Oxysterol-binding protein 1 OS=Homo sapiens GN=OSBP PE=1 SV=1	OSBP	High	FALSE	29	135	27	0	180.735	346.99	43	807	89.4	7.3	8480.6	8788.1	7855.7	7571.4	8202.3	8202.3	8896.6	8890	8189.8	7643.8	8399.1	8679.6	6985	6977.3	6512	5969.7	6784.5	7210.1
Master Protein	Q02252	Methylmalonate-semialdehyde dehydrogenase [acylating], mitochondrial OS=Homo sapiens GN=ALDH6A1 PE=1 SV=2	ALDH6A1	High	FALSE	25	155	25	0	180.658	378.07	51	535	57.8	8.5	10951.1	10120.1	11198.7	11566.5	11531.1	10314.5	10203.5	9458.7	11134.1	10864.1	10813.1	10047.5	8038.5	7744.6	8644	8526.5	8812.8	7909.5
Master Protein	O60814	Histone H2B type 1-K OS=Homo sapiens GN=HIST1H2BK PE=1 SV=3	HIST1H2BK	High	FALSE	16	2980	5	0	180.541	6713.8	75	126	13.9	10.32	86277	109772	92060.5	104674	106920	98001.9	90661.6	112123	97616.9	107836	110697	102256	84536.3	104532	91512.9	100706	103670	94926.4
Master Protein	P62937-2	Isoform 2 of Peptidyl-prolyl cis-trans isomerase A OS=Homo sapiens GN=PPIA	PPIA	High	FALSE	11	796	5	0	180.423	1456.73	90	105	11.4	7.9	16554	18166.3	16220.7	18232.4	18686	16942.3	15993.1	17575.7	15897.9	16945.3	17958.3	16422.9	17292.4	18795	17319.4	18113.3	19131.8	17873.6
Master Protein	Q8N1G4	Leucine-rich repeat-containing protein 47 OS=Homo sapiens GN=LRRC47 PE=1 SV=1	LRRC47	High	FALSE	30	188	30	0	180.38	444.76	57	583	63.4	8.28	8607.4	9815.4	8650	9183.3	9763.2	9153.2	9379.8	9737.8	9091.2	9410.5	9816.1	9311.3	9832.2	10956.9	10075.5	9984.2	10957.1	10342.1
Master Protein	P0CW22	40S ribosomal protein S17-like OS=Homo sapiens GN=RPS17L PE=1 SV=1	RPS17L	High	FALSE	12	283	12	0	180.216	713.86	66	135	15.5	9.85	11473.1	12112.8	10421.6	12490.4	12966	10955.4	16826.7	17079.9	15252.8	18013.8	18557	15547.6	17964.9	18583	16553.4	19027.5	20511.5	16887.9
Master Protein	Q13451	Peptidyl-prolyl cis-trans isomerase FKBP5 OS=Homo sapiens GN=FKBP5 PE=1 SV=2	FKBP5	High	FALSE	25	163	25	0	180.201	440.64	53	457	51.2	5.9	15784.7	7607.7	9546.8	7049.9	8102.5	8224	18767.3	9052.8	11784.1	8113.1	9524.5	10313.3	18560.4	8034.8	10968.8	7580.2	8904.7	9262.9
Master Protein	O75131	Copine-3 OS=Homo sapiens GN=CPNE3 PE=1 SV=1	CPNE3	High	FALSE	26	214	25	0	180.16	547.28	54	537	60.1	5.85	14285.6	12542.5	12366.7	22114.2	13353.8	11671.1	13908.3	12588.5	12470.3	20712.2	13534.1	11943.2	16017.9	14467.1	14249.9	22517.6	15535.1	13995.7
Master Protein	P67936-2	Isoform 2 of Tropomyosin alpha-4 chain OS=Homo sapiens GN=TPM4	TPM4	High	FALSE	33	418	3	0	180.034	1032.12	74	284	32.7	4.73	1008.4	1101.1	1305.4	861.5	1237.6	1228.5	680.4	565.6	645.4	475.5	607.8	650.1	944.2	906.5	952.8	670.5	999.9	996.5
Master Protein	Q9UBF2	Coatomer subunit gamma-2 OS=Homo sapiens GN=COPG2 PE=1 SV=1	COPG2	High	FALSE	31	132	27	0	179.887	352.14	50	871	97.6	5.81	6445	6102.4	5836.7	6736.5	7468.4	6122.7	7542.7	7487.7	7281.2	8059.4	8848.2	7628.7	8426.8	8108.1	7865	8468.5	8956.9	8017.8
Master Protein	Q96F07-2	Isoform 2 of Cytoplasmic FMR1-interacting protein 2 OS=Homo sapiens GN=CYFIP2	CYFIP2	High	FALSE	28	155	7	0	179.821	403.04	23	1253	145.6	7.05	1227.7	1626.1	1313.9	1314.9	1240.1	1310.2	450	535.8	452.5	446.3	477.8	474.4	480.4	646.9	582.9	576.4	508.3	555
Master Protein	P42167	Lamina-associated polypeptide 2, isoforms beta/gamma OS=Homo sapiens GN=TMPO PE=1 SV=2	TMPO	High	FALSE	19	209	5	0	179.729	501.63	54	454	50.6	9.38	3927.7	4571.9	3665.1	3902.4	3924.5	3987.3	5089.8	5290.9	4720.9	5025.7	4813.6	4850.3	4536.4	4907.8	4348.9	4864.1	4516.9	4599.5
Master Protein	Q9BXN1	Asporin OS=Homo sapiens GN=ASPN PE=1 SV=2	ASPN	High	FALSE	19	233	19	0	179.708	520.1	47	380	43.4	7.08	8539.1	9024.6	12756.7	8665.3	8831.1	15481.2	9193.1	9478.7	13157.3	8868.7	9273.7	15385	8551.4	8729.2	11850.9	8255.8	8916.4	13791.1
Master Protein	Q9H2M9	Rab3 GTPase-activating protein non-catalytic subunit OS=Homo sapiens GN=RAB3GAP2 PE=1 SV=1	RAB3GAP2	High	FALSE	37	139	36	0	179.464	332.37	30	1393	155.9	5.62	9462.8	8617.3	7653.5	9908.7	8184.5	8784.7	9585.2	8967.8	8162.5	10504	8351.1	9609	9092.1	8458	7812.4	9132.4	8095	8710.9
Master Protein	O15230	Laminin subunit alpha-5 OS=Homo sapiens GN=LAMA5 PE=1 SV=8	LAMA5	High	FALSE	43	116	43	0	179.456	269.44	14	3695	399.5	7.02	5245.7	6359.5	5921.7	5809	6806.3	6509.2	7660.3	8981.6	8494.5	8271.4	9356.2	9397.1	5520.2	6690.8	6423.2	6004.4	7020	7146.2
Master Protein	Q9HC35	Echinoderm microtubule-associated protein-like 4 OS=Homo sapiens GN=EML4 PE=1 SV=3	EML4	High	FALSE	35	151	35	0	179.382	397.94	38	981	108.8	6.4	8749	13277.7	8003.2	8576.2	9249.3	8539.5	9724.9	13816.4	9093	9278.9	9930.6	9478.4	7473.9	10329.2	7094.3	7040.2	7493.8	7113.6
Master Protein	Q5TCU3	Tropomyosin beta chain OS=Homo sapiens GN=TPM2 PE=1 SV=1	TPM2	High	FALSE	30	393	0	0	179.23	1017.66	70	284	32.8	4.68	3931.8	4059.6	4332.7	3104.9	3471.4	5076.2	1475.8	1565	1908.6	1141.8	1296	2133.6	2945.1	2980.4	3428.5	2326.9	2844.3	3986.3
Master Protein	Q9Y5S2	Serine/threonine-protein kinase MRCK beta OS=Homo sapiens GN=CDC42BPB PE=1 SV=2	CDC42BPB	High	FALSE	43	118	32	0	179.086	290.67	25	1711	194.2	6.37	7442.9	7929.4	7182.1	8176.7	7133.1	7378.6	6897.9	6728.9	6737.8	7400.1	6352.4	7069.3	7517.6	7456	7486	7991.8	6964.5	7556
Master Protein	Q9UPU5	Ubiquitin carboxyl-terminal hydrolase 24 OS=Homo sapiens GN=USP24 PE=1 SV=3	USP24	High	FALSE	46	112	46	0	178.929	275.84	20	2620	294.2	6.14	5436.1	6504.7	5342.2	5668.8	6154.4	5714.3	7100.2	7901.1	7094.7	7185.8	7570.5	7461.8	6217.9	7168.3	6260.3	6145	6958.9	6515.6
Master Protein	H7BXI1	Extended synaptotagmin-2 (Fragment) OS=Homo sapiens GN=ESYT2 PE=1 SV=1	ESYT2	High	FALSE	30	148	1	0	178.905	390.07	44	884	97.9	8.57	180.9	172.9	162.3	219.7	198.5	188.1	56.3	56	46.8	61.6	57.1	54.4	403.6	368.4	388.5	460.8	436.6	422.4
Master Protein	Q29RF7	Sister chromatid cohesion protein PDS5 homolog A OS=Homo sapiens GN=PDS5A PE=1 SV=1	PDS5A	High	FALSE	37	136	33	0	178.513	306.14	32	1337	150.7	7.91	6380.6	8073.5	6384.8	7684.2	7477.8	7214.2	8277.7	9747.7	7953.6	9136.1	8850.2	8572.5	6455.2	7252.5	6244.5	6978.1	6836.7	6402.4
Master Protein	Q9UDY2-7	Isoform 7 of Tight junction protein ZO-2 OS=Homo sapiens GN=TJP2	TJP2	High	FALSE	42	122	41	0	178.226	307.43	38	1221	137.3	8.05	7973.3	8875.4	7279.2	9056	8800.7	8077.5	8911.4	9796.8	8331.1	10246.1	10042.5	9429.9	8110.7	9076.7	7792.8	9059	8877.3	8529.9
Master Protein	Q5T1M5	FK506-binding protein 15 OS=Homo sapiens GN=FKBP15 PE=1 SV=2	FKBP15	High	FALSE	38	118	38	0	178.098	272.36	38	1219	133.5	5.2	4732.1	5085.1	4632	4833.7	5095.9	4882	5452	5590.2	5143.9	5372.2	5399.5	5728.3	5570	5520.4	5307.3	5455.5	5603.1	5533.7
Master Protein	P61247	40S ribosomal protein S3a OS=Homo sapiens GN=RPS3A PE=1 SV=2	RPS3A	High	FALSE	26	477	26	0	178.032	1234.31	70	264	29.9	9.73	23393.4	25975.3	21613.4	25401	26704.6	22516.4	37893.8	41968.4	35155.6	41384.9	42225.2	36891.6	28128.8	30254.7	26492.6	29462.8	31071.3	27360.2
Master Protein	P27694	Replication protein A 70 kDa DNA-binding subunit OS=Homo sapiens GN=RPA1 PE=1 SV=2	RPA1	High	FALSE	26	167	26	0	177.998	420.75	49	616	68.1	7.21	7340.9	9187.5	7395.4	8649.7	9277	8304.9	9048.6	10673.2	9303.5	10787.7	10929	10294.7	8278.7	10209.8	8649.5	9655.2	10435.9	9398.3
Master Protein	Q9Y5B9	FACT complex subunit SPT16 OS=Homo sapiens GN=SUPT16H PE=1 SV=1	SUPT16H	High	FALSE	34	124	34	0	177.971	324.6	30	1047	119.8	5.66	8501.2	10215.9	8276.9	9694.7	10905.6	8802.1	7617.3	9582.7	7583.6	8717.9	9983	8139.9	6862.3	8653.2	6972.1	7902.7	9067.4	7224.5
Master Protein	P11047	Laminin subunit gamma-1 OS=Homo sapiens GN=LAMC1 PE=1 SV=3	LAMC1	High	FALSE	37	132	36	0	177.7	309.44	26	1609	177.5	5.12	5283.2	7117.8	6540.1	5516.3	8242.1	7202	5261.4	6511.5	6214.8	5474.5	7992.5	6971.3	5229.8	6396.8	6228.5	5472.4	7644.2	6807.1
Master Protein	P25786-2	Isoform Long of Proteasome subunit alpha type-1 OS=Homo sapiens GN=PSMA1	PSMA1	High	FALSE	21	191	21	0	177.443	515.29	83	269	30.2	6.99	9879.9	11350.5	9849.6	10649.6	10720.2	10761.2	8612.7	10461.4	8646.7	8738.4	9314.7	9146.8	10487.4	11983.8	10650.3	10868.4	11234.4	11508.7
Master Protein	Q96A65	Exocyst complex component 4 OS=Homo sapiens GN=EXOC4 PE=1 SV=1	EXOC4	High	FALSE	35	131	35	0	177.362	312.56	40	974	110.4	6.49	3907.8	4414.6	4017.4	4502.5	3955	4229.5	7631.7	8037.9	7573.5	8307.5	7498.4	8009.5	6589.2	7109	6635.3	7219.9	6767.2	7180.7
Master Protein	Q9UHX1-2	Isoform 2 of Poly(U)-binding-splicing factor PUF60 OS=Homo sapiens GN=PUF60	PUF60	High	FALSE	23	179	23	0	177.166	463.53	56	542	58.1	5.35	6710.7	7410.8	6391.9	7070.8	8361	7131.2	8774.5	9188.6	8293.9	8817.7	10466.9	8989.7	9501.9	10366.9	9042.5	9587.6	11576	9920.6
Master Protein	P25311	Zinc-alpha-2-glycoprotein OS=Homo sapiens GN=AZGP1 PE=1 SV=2	AZGP1	High	FALSE	22	340	22	0	176.959	896.99	66	298	34.2	6.05	16346	13114.1	33180.9	12645	12852.2	24552.8	15009.1	11429.2	31327.3	10843.8	11515.4	22980.1	16213.3	12775.8	32984.1	12006.1	12522.7	24503.9
Master Protein	P31146	Coronin-1A OS=Homo sapiens GN=CORO1A PE=1 SV=4	CORO1A	High	FALSE	27	295	26	0	176.633	769.76	53	461	51	6.68	14052.4	23433.1	16085.6	15554.8	15324.9	15862.9	16527.6	27158.9	18733.2	17707.1	17099.4	17698.9	14323.4	22947.3	15848	14794.2	14549.7	15097.2
Master Protein	P00491	Purine nucleoside phosphorylase OS=Homo sapiens GN=PNP PE=1 SV=2	PNP	High	FALSE	16	222	16	0	176.588	589.17	74	289	32.1	6.95	8109.8	7629.2	7315.1	7715.6	8843.2	6856.4	10668.3	9539.2	10186.7	9721.7	11071.6	9433.6	10521.7	9476.1	10720.3	9440.7	11347	9399.7
Master Protein	Q96AC1-3	Isoform 3 of Fermitin family homolog 2 OS=Homo sapiens GN=FERMT2	FERMT2	High	FALSE	24	141	22	0	176.413	349.77	39	687	78.6	6.7	8731.7	9034.7	9408.3	8105.3	9752.8	10479.5	8309.4	8585.2	9406	7456.9	8929.2	10050.6	7780.2	7758.1	8673.7	7125.4	8516.6	9139.1
Master Protein	Q13428-4	Isoform 4 of Treacle protein OS=Homo sapiens GN=TCOF1	TCOF1	High	FALSE	44	114	44	0	176.263	293.49	29	1524	155.8	8.95	7034.3	8753.9	7019.8	9034.7	7565.9	8628.2	8319.4	10140.4	9077.5	9922.6	8823.7	10102.5	7761.2	9421	8008.8	9139.9	8094.4	8935.6
Master Protein	P27797	Calreticulin OS=Homo sapiens GN=CALR PE=1 SV=1	CALR	High	FALSE	26	385	26	0	176.228	836.57	62	417	48.1	4.44	25048.1	24702.7	20068.4	20070.2	25241.8	18801.5	23939.7	23354.2	19414.6	18195	23758.6	18103.8	26576.9	26049.4	21365.4	19977.7	26799	20279.6
Master Protein	K7EJH8	Alpha-actinin-4 (Fragment) OS=Homo sapiens GN=ACTN4 PE=1 SV=1	ACTN4	High	FALSE	12	342	1	0	176.138	793.92	70	182	21.4	6.7	130.2	108.2	125.3	175.2	146.8	123	181.1	169.6	198.8	236	232.6	210	431.6	424.4	428.8	475.6	510.5	430.7
Master Protein	A0A087WYJ9	Ig mu chain C region OS=Homo sapiens GN=IGHM PE=1 SV=1	IGHM	High	FALSE	26	304	10	0	175.933	799.63	53	599	65.7	6.95	10510.1	27743.7	14098.4	11918.7	17157.8	13036.7	13757.9	31300.4	17501.1	14924.8	17570.2	15740.2	12407	28335.1	15739.7	13157.4	16195.1	14003.9
Master Protein	Q99459	Cell division cycle 5-like protein OS=Homo sapiens GN=CDC5L PE=1 SV=2	CDC5L	High	FALSE	31	124	31	0	175.865	293.3	47	802	92.2	8.18	5152.9	5741.5	4908.4	5426.9	5493.9	5419.2	6121.6	6703.4	5948.6	6159.8	6294.3	6687.3	6220.1	7051	6304.7	6454.1	6809.4	6849
Master Protein	E7EX59	Propionyl-CoA carboxylase beta chain, mitochondrial OS=Homo sapiens GN=PCCB PE=1 SV=1	PCCB	High	FALSE	21	125	21	0	175.859	329.16	49	570	61.6	7.99	6330.4	6388.8	5946.6	6092.5	6349.6	5754.5	5363.9	5223	5219.6	4975.6	5104.2	4919.7	8041.8	8010.3	8017.5	7856.1	7850.9	7509.9
Master Protein	Q8TCS8	Polyribonucleotide nucleotidyltransferase 1, mitochondrial OS=Homo sapiens GN=PNPT1 PE=1 SV=2	PNPT1	High	FALSE	33	129	33	0	175.829	351.34	49	783	85.9	7.77	8311	9027.1	6821.1	8655.7	8749.6	7082.9	8837.5	9453.5	7381.3	9410.6	9800.8	7452.6	9268.6	9484.8	7724.8	9494.4	9889	8361.2
Master Protein	A0A087X130	Ig kappa chain C region OS=Homo sapiens GN=IGKC PE=4 SV=1	IGKC	High	FALSE	10	1172	1	0	175.262	3122.17	55	231	25.1	6.32	794	1340.1	1009.2	915.2	1124.5	973	466.4	1033.3	737.3	547.1	837.2	656	671.3	1361.5	911.2	729.1	1101.4	847
Master Protein	Q12888-2	Isoform 2 of Tumor suppressor p53-binding protein 1 OS=Homo sapiens GN=TP53BP1	TP53BP1	High	FALSE	37	101	37	0	175.109	255.25	26	1977	214	4.7	4333.9	4806.9	4802.3	4982.4	4516.1	5474.6	4958.2	5112.8	5433.5	5446.9	5112.4	6038	3969.3	4345.4	4260.9	4544.1	4494.2	4698.6
Master Protein	P17066	Heat shock 70 kDa protein 6 OS=Homo sapiens GN=HSPA6 PE=1 SV=2	HSPA6	High	FALSE	19	795	2	0	174.985	2160.72	24	643	71	6.14	427.9	466	419.9	481.5	525.8	452.6	320.2	303.3	335.6	291.6	421.9	313.6	179.8	172.1	174	228	207.8	201.9
Master Protein	P60228	Eukaryotic translation initiation factor 3 subunit E OS=Homo sapiens GN=EIF3E PE=1 SV=1	EIF3E	High	FALSE	26	197	26	0	174.956	421.24	58	445	52.2	6.04	9366.9	10241.1	8802.4	9470.9	10314.2	8968.3	8943.3	9036.2	8156.8	8671.7	9321.7	8391.4	9783	10226.9	9322.2	9605.5	10706.1	9659
Master Protein	Q13620	Cullin-4B OS=Homo sapiens GN=CUL4B PE=1 SV=4	CUL4B	High	FALSE	35	185	21	0	174.756	436.78	35	913	103.9	7.37	6921.1	7829.5	6689.9	6822	7021.8	7034.9	7048.1	7321.4	5735.7	6036.6	6190.5	5971.6	7035.6	7500.3	6521.9	6612.9	6759.1	6646.9
Master Protein	Q460N5	Poly [ADP-ribose] polymerase 14 OS=Homo sapiens GN=PARP14 PE=1 SV=3	PARP14	High	FALSE	40	117	40	0	174.552	262.28	24	1801	202.7	7.18	4919.4	5680.2	4307.8	5011.7	4490.7	4583.6	10785.3	11100.7	9103.4	10304.9	9022.3	9641	7841.4	8537.3	6614.9	7366.4	6894.7	6872.6
Master Protein	Q92608	Dedicator of cytokinesis protein 2 OS=Homo sapiens GN=DOCK2 PE=1 SV=2	DOCK2	High	FALSE	43	115	40	0	173.664	289.39	24	1830	211.8	6.87	8066.8	11664.2	9112.3	8158.8	8330.1	8588.4	6710.6	8901.9	6958.2	7342.2	6861.2	7110.8	6051.6	8502.4	6404.4	5956.9	6156.6	6354.7
Master Protein	A0A087WYL9	Ig kappa chain C region OS=Homo sapiens GN=IGKC PE=4 SV=1	IGKC	High	FALSE	10	1185	1	0	173.336	3183.51	49	234	25.6	8.5	21629.4	34925.9	29895.8	26078.5	29312.6	30858.7	26732.6	38367.2	34188.5	29321.1	32554.3	34977.9	20451.2	30325.8	27095	23257.6	25908.1	27854.9
Master Protein	E9PP50	Cofilin-1 (Fragment) OS=Homo sapiens GN=CFL1 PE=1 SV=3	CFL1	High	FALSE	21	372	1	0	173.277	1070.66	76	160	17.9	8.09	102	88.3	84	97.6	100.5	86.3	40.8	31.7	38.9	41.6	46.3	35.8
Master Protein	P50552	Vasodilator-stimulated phosphoprotein OS=Homo sapiens GN=VASP PE=1 SV=3	VASP	High	FALSE	22	180	22	0	173.145	459.47	52	380	39.8	8.94	7080.8	7972.6	6861.6	7486.4	8416	7107.5	9896.3	10967.8	9604	9956.5	11095.1	10119.1	10277.1	11348.9	10264.1	10349	12208.7	10651.5
Master Protein	P09493-7	Isoform 7 of Tropomyosin alpha-1 chain OS=Homo sapiens GN=TPM1	TPM1	High	FALSE	33	338	0	0	173.111	886.61	77	284	32.7	4.74	4867.1	5641.4	5583.7	4303.1	4334.4	6285.6	5029.1	6168.4	6058.2	4276.7	4751.9	6902.4	5179	6069	6646.3	4493.8	4448.1	7178.4
Master Protein	Q15067-2	Isoform 2 of Peroxisomal acyl-coenzyme A oxidase 1 OS=Homo sapiens GN=ACOX1	ACOX1	High	FALSE	21	120	21	0	172.829	288.28	47	660	74.6	7.62	3735.9	3712.2	3122.2	5526.1	4506.5	3454	3364.1	3211.6	2719	5029.5	3907.6	3013	4461.3	4534.7	3808	6872.9	5590.5	4072.5
Master Protein	P08237-3	Isoform 3 of ATP-dependent 6-phosphofructokinase, muscle type OS=Homo sapiens GN=PFKM	PFKM	High	FALSE	29	161	25	0	172.595	411.2	42	851	93.2	7.97	4994.6	5029.5	5290.7	6031.8	6263.2	5533.9	6741.9	6801.5	7216.5	7990.3	8078.4	7419.4	6067.2	5998.7	6404.3	6730.6	7604.3	6727.3
Master Protein	Q9BQS8-4	Isoform 4 of FYVE and coiled-coil domain-containing protein 1 OS=Homo sapiens GN=FYCO1	FYCO1	High	FALSE	41	118	40	0	172.593	273.69	31	1498	168.8	4.93	5772.4	5330.4	6178.5	5717.2	5052.7	6511.9	6844.9	6092.7	7316.2	6829	5671.2	7526.3	5444.6	5237.2	5701.8	5351.9	4821.2	6130.2
Master Protein	Q9Y394	Dehydrogenase/reductase SDR family member 7 OS=Homo sapiens GN=DHRS7 PE=1 SV=1	DHRS7	High	FALSE	14	235	8	0	172.521	520.88	52	339	38.3	8.32	11438.8	9223.7	9295.4	9387.9	8907.5	9998.2	12709.1	9981.4	10186	10175	9568.1	10633.2	9498.1	7477.6	7868.6	7487.1	7333.8	7922.8
Master Protein	A0FGR8-2	Isoform 2 of Extended synaptotagmin-2 OS=Homo sapiens GN=ESYT2	ESYT2	High	FALSE	30	140	1	0	172.215	376.05	44	893	98.8	8.68	5406	5676.8	5358.1	5889.1	5861.4	5687.9	6060.6	5887.4	6057.6	5958.5	5914.7	6108.9	8859.1	9079	9065.8	8973.6	9429.7	9357.8
Master Protein	Q12965	Unconventional myosin-Ie OS=Homo sapiens GN=MYO1E PE=1 SV=2	MYO1E	High	FALSE	33	135	26	0	172.086	332.56	34	1108	127	8.92	4172.8	4580.6	4219.3	4083.2	4668.3	4726.9	6024.3	6321.1	5883.4	5417.7	6315.2	6253.4	5922.9	6095.8	5643.8	5557.8	6365.3	6110.7
Master Protein	Q02809-2	Isoform 2 of Procollagen-lysine,2-oxoglutarate 5-dioxygenase 1 OS=Homo sapiens GN=PLOD1	PLOD1	High	FALSE	27	146	26	0	172.07	412.16	41	774	88.2	7.11	6397	6615.6	5673.3	5622.1	8290.5	6563.5	6500.6	6243.1	5976	5871.9	7668.1	6405.9	7325	7730.7	7089.8	6356	9871.2	7670.4
Master Protein	P40763	Signal transducer and activator of transcription 3 OS=Homo sapiens GN=STAT3 PE=1 SV=2	STAT3	High	FALSE	29	131	29	0	172.065	345.19	45	770	88	6.3	7381.2	8341.9	8167.1	7564.9	9763.6	8906.1	8883.9	9338.8	9698.7	8696.3	10734.8	10113.8	6285.8	6754.4	6954.8	6516.1	8236.3	7471.9
Master Protein	A0A087WTX5	Ig kappa chain C region OS=Homo sapiens GN=IGKC PE=4 SV=1	IGKC	High	FALSE	9	1185	1	0	171.998	3179.83	45	236	25.6	7.97	69.9	78.3	83.4	75.6	107.1	61.3	344.9	386.5	375.9	389.8	397.3	351.1	185.8	272	235	188.5	249.7	238
Master Protein	P21964	Catechol O-methyltransferase OS=Homo sapiens GN=COMT PE=1 SV=2	COMT	High	FALSE	15	214	15	0	171.983	644.51	71	271	30	5.47	13773.7	12947.5	11843.2	12967.3	12521.4	11229.8	13841.8	11730.5	11219.7	12557.2	11150.6	11154.3	9564.3	7998.9	7689.2	8134.8	7792.7	7681.8
Master Protein	Q13510-2	Isoform 2 of Acid ceramidase OS=Homo sapiens GN=ASAH1	ASAH1	High	FALSE	17	199	17	0	171.922	501.45	43	411	46.5	7.85	10579.4	8854.6	11534.1	13331.6	8037.6	11555.8	9589.7	8043.8	10915.4	12221.1	6991.1	10718.9	9217.1	7935.7	10452.5	11751.9	7161.4	10351.4
Master Protein	Q3ZCM7	Tubulin beta-8 chain OS=Homo sapiens GN=TUBB8 PE=1 SV=2	TUBB8	High	FALSE	12	855	1	0	171.918	1880.14	30	444	49.7	4.89							309.2	253.8	251.2	259.7	272.4	263.4	378.6	377.8	392.4	389.6	428.5	412.1
Master Protein	Q07960	Rho GTPase-activating protein 1 OS=Homo sapiens GN=ARHGAP1 PE=1 SV=1	ARHGAP1	High	FALSE	19	234	19	0	171.785	621.6	52	439	50.4	6.29	11040.5	10821.3	10958.3	10786.4	9297	11374.6	11560	11630.8	11480.4	10956.7	9734.5	11382.6	10780.1	10937.8	10870.6	10357.1	9358.8	11049.1
Master Protein	Q15643	Thyroid receptor-interacting protein 11 OS=Homo sapiens GN=TRIP11 PE=1 SV=3	TRIP11	High	FALSE	50	106	49	0	171.342	255.29	25	1979	227.4	5.26	6365.9	6225.1	5996.8	6894.9	6041.9	6509.8	6778.1	6369.1	6642.6	7154.7	6317.3	6755.8	7393.1	7176.4	7130.5	7497.3	6970.9	7380.3
Master Protein	P51888	Prolargin OS=Homo sapiens GN=PRELP PE=1 SV=1	PRELP	High	FALSE	19	348	19	0	171.17	863.37	50	382	43.8	9.38	12579	14313	16698.4	12958.3	17822.3	15333.4	13273	14950.5	17641.2	13136.3	18656.2	16087.9	15436	16761.4	19642.7	15394.7	20335	18063.1
Master Protein	O60240	Perilipin-1 OS=Homo sapiens GN=PLIN1 PE=1 SV=2	PLIN1	High	FALSE	25	165	25	0	170.749	444.18	63	522	56	6.42	6381.7	6650.5	7155.4	6244.4	6617.4	7630.4	6632.8	6641.5	7899.6	6336.3	6980.8	8451.4	9053.8	9143	10179.2	8634.5	9364.9	10961
Master Protein	Q02818	Nucleobindin-1 OS=Homo sapiens GN=NUCB1 PE=1 SV=4	NUCB1	High	FALSE	25	231	25	0	170.718	643.02	59	461	53.8	5.25	9841.5	9804.8	9044.1	9149	10001.3	10356.4	14683.3	14673	13776.2	13532.6	14843.6	15273.7	12733.3	12238.7	12270.2	11837.9	12562	13596.6
Master Protein	Q562R1	Beta-actin-like protein 2 OS=Homo sapiens GN=ACTBL2 PE=1 SV=2	ACTBL2	High	FALSE	17	1420	8	0	170.656	3331.19	44	376	42	5.59	1598.1	1469.4	1580.9	1574.5	1517.6	1552.1	1416.9	1323.9	1469.6	1459.9	1422.3	1532.6	2005	1939	2052.6	2096.7	2057.1	2085.4
Master Protein	P55809	Succinyl-CoA:3-ketoacid coenzyme A transferase 1, mitochondrial OS=Homo sapiens GN=OXCT1 PE=1 SV=1	OXCT1	High	FALSE	23	121	23	0	170.319	308.67	54	520	56.1	7.46	8095	7355.5	6537.8	6339.6	8228.9	6495.9	7382.9	6890.2	6091.3	5822.2	7653.6	6055.5	7394.4	6773	5979.6	5718.7	7264.5	5845.1
Master Protein	P50995	Annexin A11 OS=Homo sapiens GN=ANXA11 PE=1 SV=1	ANXA11	High	FALSE	27	248	26	0	170.159	586.37	45	505	54.4	7.65	15098.5	14330.4	13951.9	14110.5	13383.2	14497.2	10909.7	10136.6	10319.4	10145.4	9669.7	10597.7	16026.9	14869.8	15337.4	14646.8	14314.7	15794
Master Protein	P49589-3	Isoform 3 of Cysteine--tRNA ligase, cytoplasmic OS=Homo sapiens GN=CARS	CARS	High	FALSE	30	153	30	0	170.146	375.98	38	831	94.6	6.83	7939.9	8566.1	7546.7	8164.6	7837.1	7836.1	7635.3	7807.5	7021.4	6949.7	6841.6	6936.6	6966.3	7306	6557.9	6668.2	6701.4	6792.2
Master Protein	Q13439-5	Isoform 5 of Golgin subfamily A member 4 OS=Homo sapiens GN=GOLGA4	GOLGA4	High	FALSE	49	103	48	0	170.136	230.59	23	2243	262.2	5.4	5376.8	5815	4898.3	5247.8	5939.7	5087.1	5556.5	6013.4	5248.5	5348.2	6063.9	5590	5797.3	6035.5	5194.2	5352.2	6152.2	5369
Master Protein	P30876	DNA-directed RNA polymerase II subunit RPB2 OS=Homo sapiens GN=POLR2B PE=1 SV=1	POLR2B	High	FALSE	37	109	37	0	170.034	261.7	37	1174	133.8	6.87	4920.9	5825.5	5165.5	5361.2	5173.4	5616.9	6548.2	7239.4	6334.1	6877.5	6359.5	7025.4	5352.6	6483.7	5339.4	5722.2	5460.2	5712
Master Protein	Q13011	Delta(3,5)-Delta(2,4)-dienoyl-CoA isomerase, mitochondrial OS=Homo sapiens GN=ECH1 PE=1 SV=2	ECH1	High	FALSE	16	271	16	0	169.979	720.27	56	328	35.8	8	13407.7	11844.2	11417.2	13852.3	14952.7	11088.6	14067.4	11540.6	11282	13558.7	15049.3	11012.4	15412.1	13501.9	13030.8	15056.6	17168.9	13026.4
Master Protein	O75534-4	Isoform 4 of Cold shock domain-containing protein E1 OS=Homo sapiens GN=CSDE1	CSDE1	High	FALSE	36	155	36	0	169.952	368.15	43	844	93.7	6.52	9303.2	10307.9	9586.6	10054	9600	9889.2	11478.7	11645	11168.8	11593.4	11024.6	11154.7	9738.8	10827.7	9809.1	10216.2	9976	10063
Master Protein	F8WE65	Peptidyl-prolyl cis-trans isomerase OS=Homo sapiens GN=PPIA PE=1 SV=1	PPIA	High	FALSE	12	807	6	0	169.844	1622.51	79	120	13	6.77	26993.5	31427.8	27748.6	32397.5	33965.3	29610.7	32367.6	37082.2	33929.8	38372.6	40528.5	35791.2	31641.7	36789.7	33676.3	37683.5	39791.5	35085.2
Master Protein	Q02388	Collagen alpha-1(VII) chain OS=Homo sapiens GN=COL7A1 PE=1 SV=2	COL7A1	High	FALSE	34	106	34	0	169.787	250.3	16	2944	295	6.27	4312.4	5757.7	4336	4734.9	5030.4	6647.6	4590.5	5932.3	4897	4864.6	5186.2	7471.7	4759.2	6281.9	5206.8	5255.5	5479.6	7453.8
Master Protein	P52597	Heterogeneous nuclear ribonucleoprotein F OS=Homo sapiens GN=HNRNPF PE=1 SV=3	HNRNPF	High	FALSE	16	400	14	0	169.371	993.35	57	415	45.6	5.58	8636.7	9149.9	7857.8	9779.2	9043	8201.3	10320.9	10468.8	9707.8	11495.7	10674	10076.6	8413.8	8849.8	7828.5	9148.7	8666.8	8210.8
Master Protein	P48637	Glutathione synthetase OS=Homo sapiens GN=GSS PE=1 SV=1	GSS	High	FALSE	26	167	26	0	169.239	391.77	65	474	52.4	5.92	8839.2	7754.1	8449.2	9370.2	7931.1	8087.7	9441.7	7839.7	9266.9	9613.8	8287.5	8605.5	9565.7	8091.8	9212.5	9571.6	8504.4	8679.8
Master Protein	Q14126	Desmoglein-2 OS=Homo sapiens GN=DSG2 PE=1 SV=2	DSG2	High	FALSE	30	109	30	0	169.203	268.79	38	1118	122.2	5.24	5787.6	6564	5516.1	5998.1	7545.5	6194	5161.2	5534.7	5059.2	4951.2	6726.8	5541.8	4031.7	4490.2	4010.8	4114.2	5338.1	4522.8
Master Protein	P09493-8	Isoform 8 of Tropomyosin alpha-1 chain OS=Homo sapiens GN=TPM1	TPM1	High	FALSE	33	335	0	0	169.096	875.33	77	284	32.8	4.75
Master Protein	Q9H0U4	Ras-related protein Rab-1B OS=Homo sapiens GN=RAB1B PE=1 SV=1	RAB1B	High	FALSE	15	583	7	0	168.973	1511.94	88	201	22.2	5.73	20218.8	21781	18591.7	22080.5	20402.9	20760.4	26040.7	27777.8	24489.8	28339	26335.8	27038.3	23161.6	24935.1	22246	25259.2	24192.1	24305.5
Master Protein	Q9NZ08-2	Isoform 2 of Endoplasmic reticulum aminopeptidase 1 OS=Homo sapiens GN=ERAP1	ERAP1	High	FALSE	29	154	29	0	168.961	377.92	33	948	107.8	6.28	7830.7	10075.6	6960.7	8436.7	6956.8	8608.7	7371.5	9194.8	6673.1	7853.6	6827.4	8246.4	5507	7277.5	5113.9	5732	5181.1	6036.9
Master Protein	O75828	Carbonyl reductase [NADPH] 3 OS=Homo sapiens GN=CBR3 PE=1 SV=3	CBR3	High	FALSE	15	176	12	0	168.933	420.92	68	277	30.8	6.18	1768.1	2029	1829.5	1859.9	2130.4	2102.8	3407	3532.3	3253.4	3202.4	3749.1	3670.4	3017.1	3218.9	2960.5	3035.4	3338.6	3421.2
Master Protein	P07951	Tropomyosin beta chain OS=Homo sapiens GN=TPM2 PE=1 SV=1	TPM2	High	FALSE	29	372	1	0	168.85	957.79	64	284	32.8	4.7							51.2	49.2	46.1	47.4	49.3	51
Master Protein	Q8TCU6	Phosphatidylinositol 3,4,5-trisphosphate-dependent Rac exchanger 1 protein OS=Homo sapiens GN=PREX1 PE=1 SV=3	PREX1	High	FALSE	37	101	37	0	168.806	247.82	25	1659	186.1	6.44	4946.1	4345.2	5319.4	5088.6	4011	5055.6	7750.8	6392.5	8032.8	7923.1	5445.9	7294.4	4990.6	4253.1	5204.3	4952.7	3779.1	4769
Master Protein	P11177	Pyruvate dehydrogenase E1 component subunit beta, mitochondrial OS=Homo sapiens GN=PDHB PE=1 SV=3	PDHB	High	FALSE	13	204	13	0	168.606	549.12	47	359	39.2	6.65	8015.7	9118.7	7831	8460	9299.5	7631.5	9972.2	11134.2	9979.8	10441.5	11591.8	9790.6	9128.3	10275.6	9373	9437.3	10779.5	9153.8
Master Protein	O43592	Exportin-T OS=Homo sapiens GN=XPOT PE=1 SV=2	XPOT	High	FALSE	25	124	25	0	168.585	329.08	34	962	109.9	5.39	5409.4	5237.8	4625.9	5534.9	5750.2	5055.5	6549.8	6255.9	5732.6	6482.1	7104.4	6162.1	5868.2	5774.3	5235.6	5761.6	6496.9	5740.9
Master Protein	O00232	26S proteasome non-ATPase regulatory subunit 12 OS=Homo sapiens GN=PSMD12 PE=1 SV=3	PSMD12	High	FALSE	24	167	24	0	168.55	396.4	57	456	52.9	7.65	7281	7678.9	6466.5	7945.1	7386.7	6990.3	8018.8	8473	7338.7	8359.8	8334.6	8171.3	9030.6	9568.3	8354.2	9383.5	9608.8	9045.8
Master Protein	Q14103-3	Isoform 3 of Heterogeneous nuclear ribonucleoprotein D0 OS=Homo sapiens GN=HNRNPD	HNRNPD	High	FALSE	19	340	2	0	168.533	811.5	49	306	32.8	8.16	53.2	79.2	76.6	69.9	66.3	91.7	70.8	77.2	81.5	97.7	92	68.9	109.1	156.2	142.7	145.2	128.7	134.9
Master Protein	Q8N257	Histone H2B type 3-B OS=Homo sapiens GN=HIST3H2BB PE=1 SV=3	HIST3H2BB	High	FALSE	15	2867	3	0	168.52	6384.1	73	126	13.9	10.32	6497.9	8848.1	6470.7	7918.2	7860.9	6750.3	6205.1	8917.1	6523.3	8040.8	7600.9	6537.5	6451.7	8904.6	6457.2	7829.7	7845.1	6706.9
Master Protein	P62805	Histone H4 OS=Homo sapiens GN=HIST1H4A PE=1 SV=2	HIST1H4A	High	FALSE	15	1198	15	0	168.353	3413.35	75	103	11.4	11.36	59643.1	80115	62988.5	75658.9	82313.4	68788.9	71506.8	93031.5	77202.9	88622.6	95182.2	83062.6	62194.4	79197.8	65167.9	72840.5	81391.3	70705.2
Master Protein	P98095-2	Isoform 2 of Fibulin-2 OS=Homo sapiens GN=FBLN2	FBLN2	High	FALSE	24	166	24	0	168.344	423.31	23	1231	131.8	4.86	7435.5	10001.5	10123.3	7555.9	7830.9	10639.6	7595.7	10238.9	10585.4	7598.7	8240.7	10924.5	8796	11538.7	11881.3	8723.8	9167.5	12489.1
Master Protein	Q5TH69	Brefeldin A-inhibited guanine nucleotide-exchange protein 3 OS=Homo sapiens GN=ARFGEF3 PE=1 SV=3	ARFGEF3	High	FALSE	38	93	38	0	168.094	198.85	22	2177	240.5	5.82	4428.3	3176.9	3285	4540.9	3246.7	3659	7580.6	5224.3	5347.5	7373.2	5238.3	5975.7	4092.6	3115.8	3011	3839.3	2918.9	3457.5
Master Protein	Q86XP3	ATP-dependent RNA helicase DDX42 OS=Homo sapiens GN=DDX42 PE=1 SV=1	DDX42	High	FALSE	30	110	30	0	168.056	289.17	39	938	102.9	7.02	4800.8	5911.7	4754.4	6075.2	4866.5	5076.1	5819.3	6738.8	5739.5	7236.7	5864.9	6338.7	5589.6	6487.3	5662.1	6696.3	5794.5	6211
Master Protein	O60271	C-Jun-amino-terminal kinase-interacting protein 4 OS=Homo sapiens GN=SPAG9 PE=1 SV=4	SPAG9	High	FALSE	37	122	34	0	167.938	296.42	32	1321	146.1	5.15	5871.1	5257.2	4975.1	8079.6	5231.2	5447.9	7248.9	6535.4	6115.8	10662.6	6449	6581.3	7021.1	6306.5	6085.5	9625.6	6309.5	6676.6
Master Protein	P49755	Transmembrane emp24 domain-containing protein 10 OS=Homo sapiens GN=TMED10 PE=1 SV=2	TMED10	High	FALSE	13	405	13	0	167.892	919.98	48	219	25	7.44	13820.8	12913.7	12830.5	14253	13249.3	13363.7	13703.9	12111.7	12777.8	13953	12732.3	13224.6	13492.2	12551.2	13195.7	14200.9	13013.7	13478.3
Master Protein	Q13308-6	Isoform 6 of Inactive tyrosine-protein kinase 7 OS=Homo sapiens GN=PTK7	PTK7	High	FALSE	31	137	31	0	167.599	374.43	39	1078	119.1	6.96	5800.8	6918.5	6252	5384.2	6887	6998.5	7402.2	8329.1	7738.5	6702.7	8212.4	8488.1	7023.9	7863.8	7413.4	6421.2	8106.8	8123.6
Master Protein	Q3SY69	Mitochondrial 10-formyltetrahydrofolate dehydrogenase OS=Homo sapiens GN=ALDH1L2 PE=1 SV=2	ALDH1L2	High	FALSE	37	108	33	0	167.468	237	45	923	101.7	6.52	6832.8	6953.3	7811.7	5985.9	7990.8	8570.8	5995.3	6344.2	7087.5	5561	6818.2	7556.9	5274.4	6026.4	6494.3	5226.4	6188	6945.5
Master Protein	A0A096LNH6	Dedicator of cytokinesis protein 1 OS=Homo sapiens GN=DOCK1 PE=4 SV=1	DOCK1	High	FALSE	43	93	41	0	167.163	217.51	26	1886	217.6	7.71	3019.2	3842.8	3281.2	3168.6	3624	3518.8	5587.9	7091.3	6296.9	5886.4	6986.7	6512.6	4770.7	5557.8	5370.5	4901	5419.1	5391.9
Master Protein	P10155	60 kDa SS-A/Ro ribonucleoprotein OS=Homo sapiens GN=TROVE2 PE=1 SV=2	TROVE2	High	FALSE	24	141	24	0	167.088	340.05	52	538	60.6	8.03	6392.1	7618.6	6622.9	6437.1	6831.2	6872.9	7893.5	8989.4	8186.3	7824.7	8429.7	8437	7629.3	8969.4	8382.7	8071.9	8596.7	8567.5
Master Protein	P50416	Carnitine O-palmitoyltransferase 1, liver isoform OS=Homo sapiens GN=CPT1A PE=1 SV=2	CPT1A	High	FALSE	27	152	27	0	167.06	381.34	38	773	88.3	8.65	8981.1	7190.2	6390.2	8437	7505.4	8529.6	10734	9122.1	8322.4	10236.3	9474.4	10112.3	8507.5	6932.9	6453.7	7970.1	7078.6	7972
Master Protein	O95573	Long-chain-fatty-acid--CoA ligase 3 OS=Homo sapiens GN=ACSL3 PE=1 SV=3	ACSL3	High	FALSE	26	130	24	0	166.99	324.42	45	720	80.4	8.38	8006.6	7397.6	7410.3	6428.4	7518.5	6671.2	6157.6	5557.7	5738.8	5072.8	5542.3	5470.9	7323.8	7049.9	7335.4	6214	6851.3	6781.8
Master Protein	P02790	Hemopexin OS=Homo sapiens GN=HPX PE=1 SV=2	HPX	High	FALSE	20	358	20	0	166.841	946.56	51	462	51.6	7.02	14347.7	17904.7	17420.8	15897.9	17142.8	17654.1	14951.9	18750.9	18827.1	16281.3	17437.1	18639.3	11773.7	14026.4	14453.1	12648.9	13570.5	14523.5
Master Protein	P15170-3	Isoform 3 of Eukaryotic peptide chain release factor GTP-binding subunit ERF3A OS=Homo sapiens GN=GSPT1	GSPT1	High	FALSE	28	144	14	0	166.586	339.99	49	637	68.7	5.33	10422.5	10254	9524.5	11109.1	10643.2	9444.3	11127.2	9983.1	9314.3	10785.5	9773.4	9531.1	7976.2	7360.2	6862	7720.5	7503.3	7090
Master Protein	J3QRS3	Myosin regulatory light chain 12A OS=Homo sapiens GN=MYL12A PE=4 SV=1	MYL12A	High	FALSE	15	517	5	0	166.447	1231.7	69	177	20.4	4.75	20646.1	21224.7	20428.6	19720.3	20551.5	22042	23838.4	23718.6	24178.2	23008	23179.2	25899.3	26281.5	27373.7	27400.7	25529.8	27179.7	28940.3
Master Protein	P10412	Histone H1.4 OS=Homo sapiens GN=HIST1H1E PE=1 SV=2	HIST1H1E	High	FALSE	22	401	4	0	166.377	1124.37	51	219	21.9	11.03	7641.2	14640.2	9790.4	9850.4	9233.2	12040.8	4738.7	8535.6	6078	5758.7	5103	7317.1	5938.9	10598.9	7461	7002.5	6635.3	9025.8
Master Protein	Q86UX7	Fermitin family homolog 3 OS=Homo sapiens GN=FERMT3 PE=1 SV=1	FERMT3	High	FALSE	26	151	26	0	166.355	405.13	55	667	75.9	6.98	7803.4	9805.5	7628.5	7732	7642.5	7822.5	6158.8	8427.3	6685.1	6396.5	6498.8	6795.1	6339.3	8286.7	6604.2	6452	6732.1	6766.6
Master Protein	Q9UKM9	RNA-binding protein Raly OS=Homo sapiens GN=RALY PE=1 SV=1	RALY	High	FALSE	20	229	3	0	166.279	652.75	70	306	32.4	9.17	17437.2	19025.4	15408.9	16897.8	17669	16460.2	13408.6	14773.5	12360.6	12709.3	12953.4	13139.2	12866.8	14320.9	11847.3	11964.8	12719.7	12464.1
Master Protein	P52789	Hexokinase-2 OS=Homo sapiens GN=HK2 PE=1 SV=2	HK2	High	FALSE	30	130	25	0	166.157	305.11	38	917	102.3	6.05	5328.2	4480	4612.4	5372.9	6524.1	4505.3	4657.6	4080.7	4367.4	5034	5777.6	4061.2	4333.3	3718.8	3911.3	4361.1	4877.7	3681.1
Master Protein	O75955	Flotillin-1 OS=Homo sapiens GN=FLOT1 PE=1 SV=3	FLOT1	High	FALSE	26	133	26	0	166.156	326.49	71	427	47.3	7.49	7428.2	5949.3	5404	7204.4	5571.7	5803.2	7638.9	6406	6241.2	7332.4	5982.4	6376.9	9541.4	7589.8	7305.7	9008.5	7340.2	7783.5
Master Protein	Q14254	Flotillin-2 OS=Homo sapiens GN=FLOT2 PE=1 SV=2	FLOT2	High	FALSE	27	114	27	0	166.102	303.5	60	428	47	5.25	8017.6	6277.4	5605.6	8651.5	5705.4	6011.7	8347.5	6600.4	6093	8484.1	6218.8	6666.4	5923.9	4585.7	4424.6	6162.1	4327.7	4693.6
Master Protein	P05198	Eukaryotic translation initiation factor 2 subunit 1 OS=Homo sapiens GN=EIF2S1 PE=1 SV=3	EIF2S1	High	FALSE	23	186	23	0	166.08	469.1	69	315	36.1	5.08	11690	11034.7	10295	12071.1	11825.1	10732.6	12490.3	11173.5	10570	12655.6	12340.9	11127.9	10264.1	9542	8778.1	10318	10067.6	9085
Master Protein	H0YAB3	Protein transport protein Sec31A (Fragment) OS=Homo sapiens GN=SEC31A PE=1 SV=1	SEC31A	High	FALSE	20	154	1	0	165.874	492.29	52	443	49	7.87													189.6	193.4	201.7	185.8	176.1	206.2
Master Protein	P21266	Glutathione S-transferase Mu 3 OS=Homo sapiens GN=GSTM3 PE=1 SV=3	GSTM3	High	FALSE	19	254	17	0	165.87	665.36	73	225	26.5	5.54	15100.5	9233.7	18142.7	11480.5	9961.5	15614.4	15804.7	10232.6	20161.6	12464.2	10846.1	17134.6	15364.3	9596.2	19406.2	11616.7	10309	16642.6
Master Protein	Q9NR09	Baculoviral IAP repeat-containing protein 6 OS=Homo sapiens GN=BIRC6 PE=1 SV=2	BIRC6	High	FALSE	40	98	39	0	165.713	221.74	9	4857	529.9	6.05	4630.4	4864.4	4291.3	5267.7	4786.1	4694.8	5075.8	4796.6	4479.6	5130.2	4820.7	4622.1	5581.8	5795.6	5372.9	5818.3	5973.6	5555.5
Master Protein	Q6XQN6	Nicotinate phosphoribosyltransferase OS=Homo sapiens GN=NAPRT PE=1 SV=2	NAPRT	High	FALSE	22	124	22	0	165.68	332	57	538	57.5	5.68	4582.2	4275.2	5054.1	4215.6	5270.7	4486.3	5165.5	5245.6	6145.4	5211.2	6058.1	5673.7	4925	5046.7	6250.6	4738.9	6278.5	5317
Master Protein	Q66K74	Microtubule-associated protein 1S OS=Homo sapiens GN=MAP1S PE=1 SV=2	MAP1S	High	FALSE	31	151	31	0	165.609	391.65	44	1059	112.1	7.3	6284.2	8304.3	6567.2	7246.5	7847.5	9865.1	6139.6	7133.1	6155.5	6520.2	7020.5	7916.8	6085.7	7066.4	6381	6558.5	7223.3	8579.4
Master Protein	P06727	Apolipoprotein A-IV OS=Homo sapiens GN=APOA4 PE=1 SV=3	APOA4	High	FALSE	28	148	28	0	165.529	412.53	64	396	45.4	5.38	7550.5	9805.1	9675.1	8502.7	8443.1	8377.5	7956.5	10664.5	10800.7	8813	9091.9	8961.9	10026.6	12562.3	12853.5	10837.6	11094.3	11128.9
Master Protein	P38159	RNA-binding motif protein, X chromosome OS=Homo sapiens GN=RBMX PE=1 SV=3	RBMX	High	FALSE	33	529	1	0	165.486	1260.87	60	391	42.3	10.05	26397.3	32837	25595.6	32383.9	27696.6	28984.4	25656	31471.2	25002.7	30207.6	26161	27499.9	28991.2	35337.7	27730.8	33068.9	29830.9	31733.1
Master Protein	P54577	Tyrosine--tRNA ligase, cytoplasmic OS=Homo sapiens GN=YARS PE=1 SV=4	YARS	High	FALSE	32	127	32	0	165.477	307.2	63	528	59.1	7.05	6592.4	7407.3	6366.7	6575.5	8694.4	6745.3	8532.6	9555.1	8411.7	8505.3	11355.7	8598.2	7521.9	8177.2	7373.8	7365.4	9874.8	7360.6
Master Protein	Q9ULV0	Unconventional myosin-Vb OS=Homo sapiens GN=MYO5B PE=1 SV=3	MYO5B	High	FALSE	42	106	34	0	165.458	254.41	21	1848	213.5	7.2	5388.6	5408.6	5233.2	5892.1	5492.8	5929.8	7261.9	7308.6	6918	8023.8	7373.5	8165.1	7904.5	7866.4	7557	8557.7	8005.5	8479.9
Master Protein	E9PRY8	Elongation factor 1-delta OS=Homo sapiens GN=EEF1D PE=1 SV=1	EEF1D	High	FALSE	22	298	3	0	165.334	754.48	31	697	76.5	7.05	13805.2	15994.4	12848.1	13555	16910.1	13724.4	12188.7	13646.5	11441.6	11651.2	13866.8	12265.5	12729.1	14372.2	11853.9	12224.5	15157.2	12589.6
Master Protein	Q14112	Nidogen-2 OS=Homo sapiens GN=NID2 PE=1 SV=3	NID2	High	FALSE	31	136	31	0	165.259	365.31	25	1375	151.2	5.29	6695.7	7681.9	7622	7003.7	7955.6	8316.3	8303.6	9820.8	9719.1	8912.4	10387.9	10257	6325.8	7320.9	7302.9	6775.7	7334.7	7758.6
Master Protein	P15086	Carboxypeptidase B OS=Homo sapiens GN=CPB1 PE=1 SV=4	CPB1	High	FALSE	22	205	22	0	165.161	528.72	60	417	47.3	6.61	8157.3	8104.1	11405.9	26565.1	8181.3	8277.2	7976.7	8662	11405.6	24848.6	8295.4	8589.1	8783.3	8802.1	12417.3	27330.4	9076.3	9089.6
Master Protein	Q53EL6	Programmed cell death protein 4 OS=Homo sapiens GN=PDCD4 PE=1 SV=2	PDCD4	High	FALSE	20	229	20	0	164.986	552.58	53	469	51.7	5.21	8700.3	13516.8	12309.2	9440.8	13494.2	10870.4	7870.3	11945.7	11223	8382.4	11851.7	10098.9	8968.6	13697.2	12940.1	9027.4	13614.7	11238.5
Master Protein	P25205-2	Isoform 2 of DNA replication licensing factor MCM3 OS=Homo sapiens GN=MCM3	MCM3	High	FALSE	31	137	31	0	164.588	346.5	40	853	95.8	5.77	6290.9	4896.7	3816.2	4947.7	5815.8	4472.2	7786	7318.6	5748.2	7328.9	9065.7	6653.4	7517.1	7706.1	6039	7557.8	9160.3	6924
Master Protein	P29590-11	Isoform PML-11 of Protein PML OS=Homo sapiens GN=PML	PML	High	FALSE	35	205	9	0	164.576	514.74	46	834	92.5	6.33	11642.8	14509.7	12356	11212.4	11701.4	12688.8	11381	14027.5	12332.3	10977.7	10585.9	12456.1	9576.3	11906.3	10478.4	9030.6	9350	10454.5
Master Protein	P04908	Histone H2A type 1-B/E OS=Homo sapiens GN=HIST1H2AB PE=1 SV=2	HIST1H2AB	High	FALSE	11	666	4	0	164.433	1568.58	72	130	14.1	11.05	1482.7	2070.9	1823.7	1816.1	2136.5	2006.8	1072.9	1749.7	1297.6	1428.4	1637.8	1409.4	2858.8	4163	3361.1	3521.5	4134	3604.7
Master Protein	Q15046	Lysine--tRNA ligase OS=Homo sapiens GN=KARS PE=1 SV=3	KARS	High	FALSE	27	198	27	0	164.412	467.01	41	597	68	6.35	10870.9	11847	10135.5	11762.4	14247.4	10545.3	10732.9	11984.6	10030.5	11578	13767.5	10286.1	11369.9	12312.4	10555.8	11782.8	14359.9	10789.2
Master Protein	Q13561-2	Isoform 2 of Dynactin subunit 2 OS=Homo sapiens GN=DCTN2	DCTN2	High	FALSE	20	192	20	0	164.396	570.52	55	406	44.8	5.17	8787.4	9027.4	8330.6	8673.9	8590.2	8809.4	10528.2	10469.2	10008.9	10382	10140.1	10253.4	9082.3	9122.3	8683.5	8723.9	8670.9	9214.2
Master Protein	V9GYM8	Rho guanine nucleotide exchange factor 2 OS=Homo sapiens GN=ARHGEF2 PE=1 SV=1	ARHGEF2	High	FALSE	32	132	32	0	164.359	326.36	39	1031	116	7.37	6763.9	8258.9	6678.5	6865.3	9768	6989.3	7884.5	8753.9	7551.8	7522.9	10591.8	7680.8	6974.7	8234.8	6977.3	7051.3	9532.2	7405.9
Master Protein	Q6PKG0	La-related protein 1 OS=Homo sapiens GN=LARP1 PE=1 SV=2	LARP1	High	FALSE	36	113	33	0	164.269	255.68	36	1096	123.4	8.82	6538.2	6928.6	6321.4	8024.3	6529.5	6966.1	7143.1	7351.5	6772.3	8242.9	6990.4	7439	6218.4	6605.1	5945.2	7303.5	6321.3	6584.9
Master Protein	O75179	Ankyrin repeat domain-containing protein 17 OS=Homo sapiens GN=ANKRD17 PE=1 SV=3	ANKRD17	High	FALSE	34	102	21	0	164.259	223.51	16	2603	274.1	6.52	4248.1	4610.9	3779.5	4456.1	4075.2	4128.3	4681.5	4929.6	4313.7	4904.7	4391.6	4482.8	3292	3413.4	3036.4	3363.8	3273	3220.9
Master Protein	Q13268	Dehydrogenase/reductase SDR family member 2, mitochondrial OS=Homo sapiens GN=DHRS2 PE=1 SV=4	DHRS2	High	FALSE	15	220	15	0	163.986	664.35	68	280	29.9	9.01	15226.8	7556.1	9241.4	26902.4	8325.3	12104.1	17120.7	9110.9	10945.6	28074.6	9680.6	13630.5	18545	8543.7	10892.5	31985.2	9135.9	13996
Master Protein	O94855-2	Isoform 2 of Protein transport protein Sec24D OS=Homo sapiens GN=SEC24D	SEC24D	High	FALSE	31	142	30	0	163.867	336.02	32	1033	113	7.25	8032.8	7841.8	7772.9	8171	7391.2	8942.5	7737.4	7562.5	7902.7	8279.9	7079.5	9184.3	7643.8	7457.7	7859.8	7447.9	7015.3	8984.1
Master Protein	Q14847	LIM and SH3 domain protein 1 OS=Homo sapiens GN=LASP1 PE=1 SV=2	LASP1	High	FALSE	19	398	18	0	163.823	884.36	67	261	29.7	7.05	25103.5	15471.2	14870.4	15536.3	13550.5	16334.5	29393.4	16717.1	16576.3	16547.1	13880.1	17884.1	28000.1	16506.5	16008.2	15867.4	14129.2	17226.6
Master Protein	O60264	SWI/SNF-related matrix-associated actin-dependent regulator of chromatin subfamily A member 5 OS=Homo sapiens GN=SMARCA5 PE=1 SV=1	SMARCA5	High	FALSE	37	124	24	0	163.709	288.23	31	1052	121.8	8.09	7408.6	7687.7	6563.5	7590.7	7157.3	7775.4	10944.1	11568.7	10201.6	11333	10987.4	11822.3	8546.6	9375.4	8437.5	8871.9	8983.3	9426.7
Master Protein	Q9Y520-7	Isoform 7 of Protein PRRC2C OS=Homo sapiens GN=PRRC2C	PRRC2C	High	FALSE	47	115	46	0	163.676	238.68	18	2898	316.9	9.13	8078	9192.7	7298.4	8454.4	8085.9	8082.3	8443.3	9346.6	7553.1	8496.8	8422.1	8197	9077.8	10606.6	9031.5	9218.6	9516.3	9400.9
Master Protein	P24928	DNA-directed RNA polymerase II subunit RPB1 OS=Homo sapiens GN=POLR2A PE=1 SV=2	POLR2A	High	FALSE	41	98	41	0	163.587	220.07	24	1970	217	7.37	5078.5	5927.5	4727.8	5744.6	5303.2	5526.2	7973.3	8092	7425.2	7621.3	7548.1	8000	5103.4	5321.7	5055.8	5315	5133.2	5318.3
Master Protein	O00391	Sulfhydryl oxidase 1 OS=Homo sapiens GN=QSOX1 PE=1 SV=3	QSOX1	High	FALSE	31	163	31	0	163.508	392.04	46	747	82.5	8.92	6696	10718	6787.5	8172.2	9779.3	7374.4	7161.3	11278	7241.9	8393.1	9687.2	7681.5	7063.4	11507.8	7503.9	8361.9	10102.5	8070.3
Master Protein	P41091	Eukaryotic translation initiation factor 2 subunit 3 OS=Homo sapiens GN=EIF2S3 PE=1 SV=3	EIF2S3	High	FALSE	21	130	21	0	163.468	317.77	56	472	51.1	8.4	6197.5	6138.6	5223.4	6433.1	6495.5	5302.5	9888.7	8970.4	8218.4	10171.2	9712.1	8469.6	8918.1	8579.3	7766.3	9222.3	9092.6	7860.6
Master Protein	P40925-3	Isoform 3 of Malate dehydrogenase, cytoplasmic OS=Homo sapiens GN=MDH1	MDH1	High	FALSE	20	302	20	0	163.306	695.33	43	352	38.6	7.71	15441.2	20427	15691.5	16510.6	21804	16247.9	13972.3	18083.7	14340.2	14276.6	19324.2	14766.5	17070	21837.2	17779.5	17485.5	23728.2	17999.1
Master Protein	K7EIG1	Clustered mitochondria protein homolog (Fragment) OS=Homo sapiens GN=CLUH PE=1 SV=2	CLUH	High	FALSE	37	109	37	0	163.185	274.12	35	1251	140.5	6.4	4664.3	4668.2	4012.7	6215.6	5288.6	4253.8	6751.8	6915.5	6293.8	8867.3	7694.7	6644.3	6187.9	6514.1	5752.2	7841.6	6940.7	5938
Master Protein	Q14157-5	Isoform 5 of Ubiquitin-associated protein 2-like OS=Homo sapiens GN=UBAP2L	UBAP2L	High	FALSE	23	145	23	0	162.951	394.41	30	1104	116.6	7.02	6473	7149.2	6137.1	6863.3	6790.8	6887.1	6319.9	6657.4	6478.1	6837.8	6504.7	6954	6530.5	7331.5	6335.7	6955.3	6813	7120.3
Master Protein	Q5JRA6	Melanoma inhibitory activity protein 3 OS=Homo sapiens GN=MIA3 PE=1 SV=1	MIA3	High	FALSE	44	138	44	0	162.833	336.77	23	1907	213.6	4.84	9575	9796	9151.2	10969.5	9164.6	10661.8	9076.6	8846.5	8783.2	10707.1	8994.3	10615.1	8205	8362.5	8124.5	9702.9	8286.3	9479.1
Master Protein	P01877	Ig alpha-2 chain C region OS=Homo sapiens GN=IGHA2 PE=1 SV=3	IGHA2	High	FALSE	12	285	1	0	162.343	800.04	54	340	36.5	6.1													214	249.9	252.2	225.5	236.7	275.3
Master Protein	O15144	Actin-related protein 2/3 complex subunit 2 OS=Homo sapiens GN=ARPC2 PE=1 SV=1	ARPC2	High	FALSE	18	308	18	0	162.309	789.68	56	300	34.3	7.36	16989.1	19126.8	15977.3	16349.4	18314.6	16476.2	16786.1	18506.3	15989.5	15703	17158.7	16311.4	18251.5	19922.4	17157.7	17258.2	18394.3	17582.2
Master Protein	Q14103-4	Isoform 4 of Heterogeneous nuclear ribonucleoprotein D0 OS=Homo sapiens GN=HNRNPD	HNRNPD	High	FALSE	19	339	2	0	162.297	812.82	49	287	30.7	8.41	8189.8	10402.4	8543.6	10269.4	9111.4	9252.8	11556	14310.1	12000.5	14089.6	12522.7	12890	13490.9	16154.6	13948.6	15810.6	14434.1	14852.6
Master Protein	P26368	Splicing factor U2AF 65 kDa subunit OS=Homo sapiens GN=U2AF2 PE=1 SV=4	U2AF2	High	FALSE	16	248	16	0	162.296	582.82	52	475	53.5	9.09	8103.9	9024.3	7852.4	9576.3	9004.4	8495.3	7658.6	8814.4	7455.2	9283	8638.2	8135.5	9678.8	11257.3	9290.4	11505.8	10815.1	10228.4
Master Protein	Q9UNM6	26S proteasome non-ATPase regulatory subunit 13 OS=Homo sapiens GN=PSMD13 PE=1 SV=2	PSMD13	High	FALSE	21	151	21	0	162.234	336.89	59	376	42.9	5.81	9237.4	10118	8281	9804.8	9755.3	9019.1	5851.9	6290.7	5165.1	6250.8	5909.4	5425.2	7286.3	7683.9	6604.5	7630.2	7333.6	7068.4
Master Protein	J3KR97	Tubulin-specific chaperone D OS=Homo sapiens GN=TBCD PE=1 SV=1	TBCD	High	FALSE	30	99	30	0	162.14	286.02	30	1230	136.5	6.34	5884.6	5373.3	4294.3	4970.3	5753.3	4700.1	8227.3	7243.7	6657	7278.6	8258.3	7209	6783.1	5848	5424.4	5936.3	6553.2	5607.6
Master Protein	Q16853	Membrane primary amine oxidase OS=Homo sapiens GN=AOC3 PE=1 SV=3	AOC3	High	FALSE	17	156	17	0	162.039	442.7	31	763	84.6	6.52	5608.9	6129.9	6726	5501.2	6134.3	7414.1	5938	6318.3	7309.5	6128.4	6518.9	7537	5363.7	5892.9	6945.9	5348.3	6051.8	7196
Master Protein	Q15746	Myosin light chain kinase, smooth muscle OS=Homo sapiens GN=MYLK PE=1 SV=4	MYLK	High	FALSE	40	136	39	0	161.991	334.95	22	1914	210.6	6.15	6835.4	6251.7	6837.3	5899.8	5840.7	8062.6	9694.1	9217.9	10330.7	9002.1	8747.5	12170.6	10995.8	10779.3	11312.7	9939.9	10301.5	12703.2
Master Protein	A2RRP1	Neuroblastoma-amplified sequence OS=Homo sapiens GN=NBAS PE=1 SV=2	NBAS	High	FALSE	36	89	36	0	161.766	210.39	18	2371	268.4	5.96	4401.6	3900.8	3714.8	3806.9	4033.5	3998.4	4128.3	4135.5	4149	4134	4226.1	4444.3	5946.1	5914	5825.5	5658.1	5879.1	6009.4
Master Protein	P08240	Signal recognition particle receptor subunit alpha OS=Homo sapiens GN=SRPR PE=1 SV=2	SRPR	High	FALSE	26	138	26	0	161.73	347.11	50	638	69.8	8.95	6137.5	7521.2	6275.4	6466.9	8334.9	6234.5	6969	8155	7300.6	7226.5	9075.4	7281.7	6146.3	7136.7	6445.6	6352.9	7939.1	6300.9
Master Protein	P28482	Mitogen-activated protein kinase 1 OS=Homo sapiens GN=MAPK1 PE=1 SV=3	MAPK1	High	FALSE	19	192	13	0	161.684	497.93	61	360	41.4	6.98	4362.4	4765.7	4233.2	4019.8	4404.9	4401.9	5046.9	5521.7	4821	4453.3	5158.5	4959.8	5376.5	5745.6	5248.5	4965.6	5581.5	5395.8
Master Protein	Q9BT78	COP9 signalosome complex subunit 4 OS=Homo sapiens GN=COPS4 PE=1 SV=1	COPS4	High	FALSE	24	135	24	0	161.525	363	76	406	46.2	5.83	7105.2	7508.8	6990.5	7456.8	7606.4	7966.2	5590.1	6057.9	5621.4	5834.5	6051.6	6408.2	5224.7	5864.3	5446.6	5520.6	5901.7	6070.3
Master Protein	P45880-1	Isoform 1 of Voltage-dependent anion-selective channel protein 2 OS=Homo sapiens GN=VDAC2	VDAC2	High	FALSE	14	338	14	0	161.39	794.57	56	309	33.4	7.59	15344.5	13327	11986.1	13693.9	17965.3	11437.7	16925.7	14041.4	13393.4	14539.8	18659.7	12580.9	19632.9	16670.5	15683.9	16527.4	21917.9	14839
Master Protein	P18085	ADP-ribosylation factor 4 OS=Homo sapiens GN=ARF4 PE=1 SV=3	ARF4	High	FALSE	9	475	5	0	161.347	1355.63	61	180	20.5	7.14	6657.7	5733.1	6037.3	5862.5	6259.4	6147.4	5966.2	5011	5507	5190.2	5508.3	5483.2	6562.1	5515.4	5920.9	5504.9	5956.9	5874.5
Master Protein	P12004	Proliferating cell nuclear antigen OS=Homo sapiens GN=PCNA PE=1 SV=1	PCNA	High	FALSE	15	227	15	0	161.307	605.4	75	261	28.8	4.69	9443.3	9493.4	7745.9	11294.3	13022.1	8125.4	11295.2	11000.1	9399	13047.2	14618	9617.6	11218.8	10725.8	9069.4	12460.5	14365.8	9443.9
Master Protein	P29350-4	Isoform 4 of Tyrosine-protein phosphatase non-receptor type 6 OS=Homo sapiens GN=PTPN6	PTPN6	High	FALSE	27	157	27	0	161.306	382.89	45	624	70.1	7.9	7421	9432.1	7421.8	8183.1	7518.2	7206.4	7016.9	9000.2	7456.7	7284.9	7207.5	7277	7425.5	9517.9	7604.8	7448.7	7564.5	7630.6
Master Protein	P30084	Enoyl-CoA hydratase, mitochondrial OS=Homo sapiens GN=ECHS1 PE=1 SV=4	ECHS1	High	FALSE	17	217	17	0	161.11	564.7	57	290	31.4	8.07	13205.4	15138.2	11791.5	15142.6	15704.4	11292.8	15835.2	17707	14747.8	18187.5	18266.4	13891.6	13046.8	14782	12287	14610.2	15150.1	11456.6
Master Protein	P62136	Serine/threonine-protein phosphatase PP1-alpha catalytic subunit OS=Homo sapiens GN=PPP1CA PE=1 SV=1	PPP1CA	High	FALSE	17	215	3	0	161.067	591.54	60	330	37.5	6.33	10773.4	11910	10482.7	11741.8	12183.6	11046.8	12339.1	12903.8	11811.6	13040.6	13474.6	12233	12434.5	12833.2	11710	12999.8	13518.8	12111.3
Master Protein	Q9UMX0	Ubiquilin-1 OS=Homo sapiens GN=UBQLN1 PE=1 SV=2	UBQLN1	High	FALSE	11	129	4	0	161.003	337.36	26	589	62.5	5.11	1038.5	1071.2	938.4	1043.3	1130.5	1176.7	1484.2	1591.6	1422.9	1461.5	1568.7	1541.7	1176.8	1100.6	1090.7	1060.9	1214.7	1225.2
Master Protein	P05141	ADP/ATP translocase 2 OS=Homo sapiens GN=SLC25A5 PE=1 SV=7	SLC25A5	High	FALSE	23	343	8	0	160.983	910.85	54	298	32.8	9.69	23813.1	26184.9	17495.5	21817.6	20467.3	15768.7	25922.2	28118.7	19514.7	23747.4	22163.6	17343	22830.3	24519.5	17202.5	20396.3	19830.6	15597.9
Master Protein	O00160	Unconventional myosin-If OS=Homo sapiens GN=MYO1F PE=1 SV=3	MYO1F	High	FALSE	35	117	28	0	160.584	281.59	35	1098	124.8	9.11	6978.1	9894.1	7470.5	7257.2	7370.5	7883.8	6256	8441	6802.2	6191.5	6585.4	6992.8	6483.6	8880	7313.1	6569.3	6875	7380.1
Master Protein	P00325	Alcohol dehydrogenase 1B OS=Homo sapiens GN=ADH1B PE=1 SV=2	ADH1B	High	FALSE	23	175	8	0	160.248	477.27	66	375	39.8	8.29	8483	12324	14078.9	9316.5	9647.6	12776.7	10077.8	14041.9	15966.6	10197.9	10956.3	14241.4	7918.1	11883	13832.8	8380.2	9152.2	12088.7
Master Protein	P23396	40S ribosomal protein S3 OS=Homo sapiens GN=RPS3 PE=1 SV=2	RPS3	High	FALSE	19	540	19	0	160.244	1416	78	243	26.7	9.66	26385.7	27689.4	23973.6	28385.4	28963	24841	27041.6	27806.9	24346.6	28093.8	29347.5	24660.4	32867	34055.4	30539.5	34177.9	36272.5	31508.6
Master Protein	O14976	Cyclin-G-associated kinase OS=Homo sapiens GN=GAK PE=1 SV=2	GAK	High	FALSE	31	111	31	0	160.216	281.14	27	1311	143.1	5.73	8878.8	8932	8434.7	9632.8	7842.8	8348.3	6453.4	6539.7	6457.7	7276.8	5955.9	6443.3	4897.5	5115.2	4864.7	5196.4	4658.9	4951.3
Master Protein	P32969	60S ribosomal protein L9 OS=Homo sapiens GN=RPL9 PE=1 SV=1	RPL9	High	FALSE	10	321	10	0	159.845	866.85	56	192	21.9	9.95	12105.2	12835.8	10809.6	13248.7	13505.8	11621.5	12272.6	13263.2	11626	13362.1	13845.1	11852.2	15755.8	16523.5	15399.1	16801.8	17851	15991.8
Master Protein	P54578	Ubiquitin carboxyl-terminal hydrolase 14 OS=Homo sapiens GN=USP14 PE=1 SV=3	USP14	High	FALSE	24	146	24	0	159.688	391.79	45	494	56	5.3	7024.6	7466.1	6698.1	7789.2	7841.1	7414.1	7862.1	8123	7980.4	8349	8832.5	8604	7303.3	7811.9	7387.8	7827.9	8215	8054.1
Master Protein	Q96CW1	AP-2 complex subunit mu OS=Homo sapiens GN=AP2M1 PE=1 SV=2	AP2M1	High	FALSE	26	196	16	0	159.279	443.19	62	435	49.6	9.54	8673.6	9936.3	8925.9	9262.9	9121.3	9135.2	9865	10477.6	10018.4	10003.6	9908.6	10370.6	10226.1	11547	10746.4	10443.8	10923.2	11022.1
Master Protein	P62820	Ras-related protein Rab-1A OS=Homo sapiens GN=RAB1A PE=1 SV=3	RAB1A	High	FALSE	13	564	5	0	159.252	1432.56	72	205	22.7	6.21	4244.2	5000.6	3990.5	4411.7	4513.9	4416.2	4984.8	5735.3	4779.3	5087.6	5070.3	5265.8	5335.5	6348	5111.5	5432.1	5613.1	5672.3
Master Protein	Q13617-2	Isoform 2 of Cullin-2 OS=Homo sapiens GN=CUL2	CUL2	High	FALSE	28	105	28	0	158.935	263.74	38	764	89.4	7.11	3911.7	4041.7	4000.8	3965.1	4604.7	3860.9	6244.1	6931	6340.9	6382	7236.3	6450.6	6371.2	6787.4	6288.5	6295.3	7493.4	6677.9
Master Protein	P14317	Hematopoietic lineage cell-specific protein OS=Homo sapiens GN=HCLS1 PE=1 SV=3	HCLS1	High	FALSE	21	113	21	0	158.594	306.6	41	486	54	4.81	4968.8	7780.8	5426.3	4989.7	4959.9	5419.3	5833	8626	6146.4	5678.9	5622.5	6068.1	6103	9090.1	6891.6	6017.5	5947.6	6842.8
Master Protein	P16403	Histone H1.2 OS=Homo sapiens GN=HIST1H1C PE=1 SV=2	HIST1H1C	High	FALSE	21	377	4	0	158.355	1070.42	49	213	21.4	10.93	3214.2	5180.3	3558.8	5012.4	3647	4400	3560.1	6430.4	4091.9	6210.8	3695.4	5261.8	2536.2	4506.9	3119.8	4453	2593.8	3719.2
Master Protein	Q7Z460	CLIP-associating protein 1 OS=Homo sapiens GN=CLASP1 PE=1 SV=1	CLASP1	High	FALSE	35	88	1	0	158.352	227.07	25	1538	169.3	9.03	4048.8	4877.2	3835.9	4361.4	4484.2	4281.2	5328.3	5952.7	5183.8	5803.2	5840.9	5748.6	3882.3	4369.9	3666.4	4014.6	4132.9	4087.2
Master Protein	Q08043	Alpha-actinin-3 OS=Homo sapiens GN=ACTN3 PE=1 SV=2	ACTN3	High	FALSE	21	277	5	0	158.045	764.49	21	901	103.2	5.52	415.2	567.2	389.6	472	478.8	432.2							307.3	585.7	258.3	316.6	306.5	271.4
Master Protein	P43686	26S protease regulatory subunit 6B OS=Homo sapiens GN=PSMC4 PE=1 SV=2	PSMC4	High	FALSE	26	144	25	0	157.826	399.32	71	418	47.3	5.21	7481.7	8169.9	7002.8	8225.2	8046.8	7707.2	9685.8	9469.5	9207.8	9496.6	9207.3	9183.5	9315.7	9740.9	8348.5	9578.1	9637.9	9005.7
Master Protein	P00390	Glutathione reductase, mitochondrial OS=Homo sapiens GN=GSR PE=1 SV=2	GSR	High	FALSE	21	127	21	0	157.744	335.44	55	522	56.2	8.5	6093.1	6934.2	5982.1	6755.6	5254.6	6974.5	7142.9	7465.9	7029.8	7290.4	5671.8	7723.8	6425.1	7156.9	6399.8	7087.7	5436.9	6923.3
Master Protein	P12273	Prolactin-inducible protein OS=Homo sapiens GN=PIP PE=1 SV=1	PIP	High	FALSE	11	508	11	0	157.641	1491.14	73	146	16.6	8.05	12928	12625.6	48902.5	14723.4	13412.9	18311	16550.1	14821.8	53685.6	17192.4	16018.7	21650.5	16958.8	16063.1	54270.1	17460.5	16652.7	22351.2
Master Protein	O00754	Lysosomal alpha-mannosidase OS=Homo sapiens GN=MAN2B1 PE=1 SV=3	MAN2B1	High	FALSE	25	120	25	0	157.621	299.5	32	1011	113.7	7.28	4303	4951.6	4243.6	4352.1	4890	4287.4	4289.5	4723.6	4465.9	4454.8	4572.2	4411.8	7800.7	8608.4	7767.6	7676.5	8649.4	7727.4
Master Protein	P49736	DNA replication licensing factor MCM2 OS=Homo sapiens GN=MCM2 PE=1 SV=4	MCM2	High	FALSE	28	103	28	0	157.538	255.98	40	904	101.8	5.52	4356.6	4985.5	3680.3	4877.7	5978.6	4278.6	4692.5	4934.1	4246.7	5127.5	6664.3	4658.8	4154.7	4379.9	3605.4	4451.4	5334.4	4138
Master Protein	P30038	Delta-1-pyrroline-5-carboxylate dehydrogenase, mitochondrial OS=Homo sapiens GN=ALDH4A1 PE=1 SV=3	ALDH4A1	High	FALSE	25	132	25	0	157.323	362.91	53	563	61.7	8.07	10180	5719.9	6660.6	8058.8	6924	7249.7	12780.8	6326.9	8299.9	10197	7796.3	8731.6	10255.1	5795.9	6988.9	7670.4	6623.2	7164.5
Master Protein	Q9BZQ8	Protein Niban OS=Homo sapiens GN=FAM129A PE=1 SV=1	FAM129A	High	FALSE	25	111	25	0	156.924	261.83	33	928	103.1	4.78	4495.6	5024.6	4938.3	4913.3	4938.9	4588.2	6321.3	7118.6	7176.2	6839.9	6975.4	6518.6	6585.3	7372.8	7186.3	6603.5	7199.6	6693.8
Master Protein	P20774	Mimecan OS=Homo sapiens GN=OGN PE=1 SV=1	OGN	High	FALSE	13	416	13	0	156.769	1070.9	44	298	33.9	5.63	10923.9	18087.9	20450.8	12841.2	15139.1	18894.1	14393	20439.6	24210.6	15387.4	17555.5	22218.2	15760.2	23493.4	27993.3	18029.1	20274.7	25732.1
Master Protein	P32322-3	Isoform 3 of Pyrroline-5-carboxylate reductase 1, mitochondrial OS=Homo sapiens GN=PYCR1	PYCR1	High	FALSE	15	233	14	0	156.713	681.17	55	346	36	7.61	20251.1	9692.3	8744.3	9636.9	12666.3	9600.4	17076.4	8579.3	7834.4	8466.4	11062.2	8691.8	19724.8	10449.5	9674.8	10176.5	13026.9	10785.7
Master Protein	E7EVY3	Calpastatin OS=Homo sapiens GN=CAST PE=1 SV=1	CAST	High	FALSE	28	192	1	0	156.559	476.93	43	693	74.9	5.07	99.4	105.6	97.6	105.7	92.5	117.9
Master Protein	Q15008	26S proteasome non-ATPase regulatory subunit 6 OS=Homo sapiens GN=PSMD6 PE=1 SV=1	PSMD6	High	FALSE	28	140	28	0	156.473	300.03	62	389	45.5	5.62	8135.3	8863.8	7399.2	8831.9	8733	7851.5	7346.6	7356.3	6863.1	7677.8	7568.8	7360.9	8967.5	9493.1	8353.7	8921.2	9169.8	8780.1
Master Protein	Q9Y696	Chloride intracellular channel protein 4 OS=Homo sapiens GN=CLIC4 PE=1 SV=4	CLIC4	High	FALSE	17	145	17	0	156.395	365.71	74	253	28.8	5.59	5316.7	5578.3	5480.5	5042	6026.2	5748.6	5745.3	5893.9	6005.1	5518.8	6541.9	6300.3	5171.2	5619.9	5728.7	5140.8	6255.8	6117.8
Master Protein	Q99497	Protein DJ-1 OS=Homo sapiens GN=PARK7 PE=1 SV=2	PARK7	High	FALSE	16	289	16	0	156.357	691.8	89	189	19.9	6.79	14044.2	14925.8	14851.2	14246.1	14582.9	15365.5	17927.5	18273.3	18640.7	17273	16989.5	19027.1	14768.4	15408.2	15909.1	14139.4	14635.2	16193.8
Master Protein	Q9ULV4-3	Isoform 3 of Coronin-1C OS=Homo sapiens GN=CORO1C	CORO1C	High	FALSE	23	178	22	0	156.187	425.64	41	527	58.9	7.75	8233.4	9790.8	7928.4	7700.5	9020	9239.1	9587.6	11007.9	9359.3	8674.2	10506.5	10366.1	9907.1	11407.9	9449.3	8663.3	10701.9	10468.3
Master Protein	P16402	Histone H1.3 OS=Homo sapiens GN=HIST1H1D PE=1 SV=2	HIST1H1D	High	FALSE	22	350	6	0	156.061	1021.6	50	221	22.3	11.02	26561.5	46129.3	32513.7	34564.4	31672.3	34756.7	23447.7	38400.4	28144.4	29457.3	26385.9	28803.4	23735.9	38152.3	28449.8	28853.9	27119.7	30366.1
Master Protein	P22234-2	Isoform 2 of Multifunctional protein ADE2 OS=Homo sapiens GN=PAICS	PAICS	High	FALSE	20	178	20	0	156.022	470.98	49	432	47.9	7.69	7662.1	7567.2	6980.7	9278.8	8940.9	7842.7	9568.5	9470.4	8871.5	11098.2	10766.3	9677.7	9251.5	9129.7	8420.8	10719.5	10730.4	9367.2
Master Protein	Q16881	Thioredoxin reductase 1, cytoplasmic OS=Homo sapiens GN=TXNRD1 PE=1 SV=3	TXNRD1	High	FALSE	22	110	21	0	155.93	308.39	37	649	70.9	7.39	7218.8	7424.1	6781.7	6755.9	7516	7963.3	6187.1	6345.8	5790.9	5867.6	6335.4	6953.7	7424.5	7284.6	6426.7	6491	7577.6	7751.5
Master Protein	P42167-2	Isoform Gamma of Lamina-associated polypeptide 2, isoforms beta/gamma OS=Homo sapiens GN=TMPO	TMPO	High	FALSE	16	181	2	0	155.911	441.75	49	345	38.7	9.16	436.8	645.7	552.3	747	518.2	657.9	301.7	392.1	330.7	397.8	341.9	340.8	179.6	238	206.6	232.5	202.7	216.1
Master Protein	P07099	Epoxide hydrolase 1 OS=Homo sapiens GN=EPHX1 PE=1 SV=1	EPHX1	High	FALSE	22	204	22	0	155.871	530.88	53	455	52.9	7.25	11224.9	10637.1	12152.4	10331.8	9420.5	14427	15419.9	14817	16985.2	14230.9	13374.5	20138.4	12127	11589.1	13755.9	10862.1	10209	16043.7
Master Protein	Q6P2E9	Enhancer of mRNA-decapping protein 4 OS=Homo sapiens GN=EDC4 PE=1 SV=1	EDC4	High	FALSE	31	119	31	0	155.838	309.41	30	1401	151.6	5.86	5268.2	5642.7	5076	6325.5	5449	5224.6	6518.4	6834	6197.2	7562.9	6772.4	6385.8	6098.4	6337.2	5835.7	6957.6	6450.5	6137.6
Master Protein	Q9UI08-2	Isoform 1 of Ena/VASP-like protein OS=Homo sapiens GN=EVL	EVL	High	FALSE	21	152	20	0	155.72	353.22	52	418	44.8	8.84	3884	5110.8	4637.1	5119.8	3513.5	4520.4	4781.9	6294.9	5891.8	6576	4342.2	5761.6	7728.6	9667.3	9022	9689.3	7324.5	8990.7
Master Protein	O60749	Sorting nexin-2 OS=Homo sapiens GN=SNX2 PE=1 SV=2	SNX2	High	FALSE	22	134	20	0	155.714	331.97	44	519	58.4	5.12	6545.1	7305.6	6668.9	6866.3	6552.3	7286.5	6231.4	6917.2	6511	6742	6462.9	6904.2	6911.4	7496.9	6925.5	7011.1	6678.9	7243.7
Master Protein	Q14558-2	Isoform 2 of Phosphoribosyl pyrophosphate synthase-associated protein 1 OS=Homo sapiens GN=PRPSAP1	PRPSAP1	High	FALSE	17	127	14	0	155.513	341.07	63	385	42.4	8.47	2704.8	3391.2	2647.7	3052.9	3977.7	2796	2561	3228.3	2662.6	2911.4	4010.8	2763.7	2154.1	2679.2	2270	2484.8	3226.6	2324.2
Master Protein	Q93052	Lipoma-preferred partner OS=Homo sapiens GN=LPP PE=1 SV=1	LPP	High	FALSE	17	127	17	0	155.46	275.93	38	612	65.7	7.37	4551.5	5200	5285	4648.1	4991	5632.5	3500.4	4167.5	4142	3566.4	3860.7	4358.2	4369.1	4897.8	5302.2	4264	4758.8	5448
Master Protein	P23634	Plasma membrane calcium-transporting ATPase 4 OS=Homo sapiens GN=ATP2B4 PE=1 SV=2	ATP2B4	High	FALSE	30	107	19	0	155.408	254.16	29	1241	137.8	6.6	5930	6368.7	6365.4	6086.7	6796.2	6643.9	5106.2	5161.6	5759.8	5193.9	5638.2	5786.1	4468.8	4947.7	5243.3	4734	5368.5	5255.1
Master Protein	P12236	ADP/ATP translocase 3 OS=Homo sapiens GN=SLC25A6 PE=1 SV=4	SLC25A6	High	FALSE	20	315	2	0	155.362	822.83	60	298	32.8	9.74	4596.3	4821.3	3443.8	3493.6	3589.2	3044.7	4536	4996.7	3618.7	3801.2	3756.3	3382.7	5241.8	5429.2	4404.7	4191.7	4567.4	4147.5
Master Protein	O00148	ATP-dependent RNA helicase DDX39A OS=Homo sapiens GN=DDX39A PE=1 SV=2	DDX39A	High	FALSE	25	239	10	0	155.269	582.83	59	427	49.1	5.68	2716	3452.7	2542.4	3424.2	3547.2	3230.4	2193.2	2415.3	2051.8	2425.1	2592	2483.5	3207.5	4058.2	3312.5	3878	4485.4	4198.3
Master Protein	P09104	Gamma-enolase OS=Homo sapiens GN=ENO2 PE=1 SV=3	ENO2	High	FALSE	18	253	13	0	155.221	743.74	61	434	47.2	5.03	1373.5	1403.6	1430.8	1540.1	1730.5	1609	3130.7	3019.4	3234.6	3557.9	3431.3	3334.8	3058.3	2650.2	2837.7	3019.4	2983	2909.5
Master Protein	Q14566	DNA replication licensing factor MCM6 OS=Homo sapiens GN=MCM6 PE=1 SV=1	MCM6	High	FALSE	36	123	36	0	155.157	314.57	43	821	92.8	5.41	6516.9	6846.8	5455.7	7037.9	8067.9	6401.3	7082.7	7433.1	5878.9	7842.1	8781.3	6810.2	6739.6	6989	5517.3	7150.2	8614.4	6387.5
Master Protein	P47755	F-actin-capping protein subunit alpha-2 OS=Homo sapiens GN=CAPZA2 PE=1 SV=3	CAPZA2	High	FALSE	13	272	11	0	155.131	759.63	70	286	32.9	5.85	4637.1	5010.6	4622.2	4849.4	4819.9	4718.8	4084.7	4109.4	3942.4	3982	3945.9	3952.8	7126.7	6817.1	6721.8	6694.4	7126.5	6969.8
Master Protein	Q6PGP7	Tetratricopeptide repeat protein 37 OS=Homo sapiens GN=TTC37 PE=1 SV=1	TTC37	High	FALSE	30	102	30	0	154.984	228.11	21	1564	175.4	7.53	6353.1	6185.7	6218.3	6831.2	5913.1	6752.5	5664.7	5342.7	5446.5	6087.7	5365.4	5950.5	6337.1	6270.1	6398.4	6619.8	6063.9	6992.8
Master Protein	P48634	Protein PRRC2A OS=Homo sapiens GN=PRRC2A PE=1 SV=3	PRRC2A	High	FALSE	34	88	33	0	154.948	214.45	22	2157	228.7	9.45	3575.1	4314.1	3605	3964.3	4027	4006.1	3528.1	4074.5	3662.1	3894.9	3888.9	4000.8	4245.9	4903.5	4303.7	4484	4644.7	4738
Master Protein	P37837	Transaldolase OS=Homo sapiens GN=TALDO1 PE=1 SV=2	TALDO1	High	FALSE	22	338	22	0	154.864	875.9	50	337	37.5	6.81	25044.8	31119.9	24162.4	25828	24082	26658.6	22127.7	26697.7	21975.5	22656.5	21655.9	24050.4	22679.5	27288.8	21843.3	22414.1	21691.7	24039.5
Master Protein	Q9Y2W1	Thyroid hormone receptor-associated protein 3 OS=Homo sapiens GN=THRAP3 PE=1 SV=2	THRAP3	High	FALSE	36	162	35	0	154.803	388.45	33	955	108.6	10.15	8401.4	10275.1	8735.8	9043.1	8740.5	10209.4	9374.7	11411.2	10137.2	9931.9	9481.1	11687.6	9324	11402.9	10386.3	9761.2	9489.4	11910.4
Master Protein	Q9NVI7-2	Isoform 2 of ATPase family AAA domain-containing protein 3A OS=Homo sapiens GN=ATAD3A	ATAD3A	High	FALSE	30	133	10	0	154.754	361.56	54	586	66.2	9.25	7760.5	8857.6	7138.2	7434.8	9677.9	7529.9	8296.9	9728.8	7599.1	7588.4	10677.5	7889.7	8442.4	10058.6	8229.3	8109.4	10875.6	8564.2
Master Protein	H7C2I1	Protein arginine N-methyltransferase 1 OS=Homo sapiens GN=PRMT1 PE=1 SV=1	PRMT1	High	FALSE	20	149	20	0	154.74	383.26	55	371	42.4	5.35	7694.6	8750	6973.5	9415.5	8183.8	7669.8	7810.3	8664.3	7443.9	9466.8	8461.7	7874.2	8029.9	9337.3	7844.6	9899.2	8699.2	8493.6
Master Protein	G3XAI2	Laminin subunit beta-1 OS=Homo sapiens GN=LAMB1 PE=1 SV=1	LAMB1	High	FALSE	38	107	38	0	154.697	249.4	23	1810	200.3	4.96	7042.4	7847.6	7318.8	6548.9	9002.6	7824.3	6162.4	7411.5	7015.3	6246	8344.5	7488.7	6041.3	6634.2	6463.4	5812.8	7581.2	6888.1
Master Protein	Q9UKV8	Protein argonaute-2 OS=Homo sapiens GN=AGO2 PE=1 SV=3	AGO2	High	FALSE	29	96	22	0	154.378	234.95	46	859	97.1	9.19	2738.2	2757	2593.8	2744.5	3176.3	2709.1	6440.2	6241.4	5866.1	5990.2	7055.4	6166.4	5558.2	5609	5185.7	5160.5	5993	5428.5
Master Protein	P27695	DNA-(apurinic or apyrimidinic site) lyase OS=Homo sapiens GN=APEX1 PE=1 SV=2	APEX1	High	FALSE	20	218	20	0	154.332	654.41	71	318	35.5	8.12	8101.3	9467.6	7949.6	9239.1	10896.9	8365.1	13622.2	16531.4	14234.3	15821.4	19946	15187.1	11771.8	13925.2	11888.7	13194.2	16205.3	12554.4
Master Protein	P45954	Short/branched chain specific acyl-CoA dehydrogenase, mitochondrial OS=Homo sapiens GN=ACADSB PE=1 SV=1	ACADSB	High	FALSE	16	154	16	0	154.126	449.68	52	432	47.5	6.99	10534.5	6655.4	9425	10172.6	7773.2	6932.9	7848.1	5545.1	7479.7	7593.7	6212.2	5790.4	8785.8	6147.5	8182	8227.4	6828	6227.9
Master Protein	P02786	Transferrin receptor protein 1 OS=Homo sapiens GN=TFRC PE=1 SV=2	TFRC	High	FALSE	25	113	25	0	154.099	290.1	36	760	84.8	6.61	8891.4	7922	8066.4	8269.7	9381.1	8099.5	6826	6146.8	6558.3	6240.6	7206.1	6475.1	6054	5556.1	6011.5	5615.1	6751.5	5799
Master Protein	Q9NQC3-2	Isoform 2 of Reticulon-4 OS=Homo sapiens GN=RTN4	RTN4	High	FALSE	12	261	1	0	154.088	630.18	51	373	40.3	4.78	717.6	634.1	644.6	577.7	639.1	701.7	187.7	163.9	188.6	162.5	170.2	188.8	193.7	198.8	211.1	188.1	187	218.2
Master Protein	P23368	NAD-dependent malic enzyme, mitochondrial OS=Homo sapiens GN=ME2 PE=1 SV=1	ME2	High	FALSE	22	133	21	0	153.959	311.5	52	584	65.4	7.61	6236.5	7145.5	5715.5	6164.5	6603.3	6152.4	7248.2	7757.1	6274.1	6796	7364.8	6733.1	8221.7	9744.8	7430.9	8276.3	8806.1	7996.8
Master Protein	B3KS98	Eukaryotic translation initiation factor 3 subunit H OS=Homo sapiens GN=EIF3H PE=1 SV=1	EIF3H	High	FALSE	21	175	1	0	153.795	457.76	55	366	41.6	7.33	8033.9	8563.5	7378	7959	8797.2	7629.9	10847.7	11619.1	10271.7	10876.9	11853.5	10643.1	9588.2	10395.5	9385	9769.5	10617	9796.5
Master Protein	Q15276	Rab GTPase-binding effector protein 1 OS=Homo sapiens GN=RABEP1 PE=1 SV=2	RABEP1	High	FALSE	35	98	35	0	153.506	251.27	43	862	99.2	5.01	5538.2	5567.6	5402.6	6723.7	5314.3	6598.1	6728.4	6528.2	7173.3	8407.6	6126.2	8188.8	5900.6	5844.6	6281.1	7612.3	5368.5	7686.4
Master Protein	Q7Z2K6	Endoplasmic reticulum metallopeptidase 1 OS=Homo sapiens GN=ERMP1 PE=1 SV=2	ERMP1	High	FALSE	25	172	25	0	153.462	445.72	33	904	100.2	7.52	8007.8	7814.3	7281.1	6935.3	9019.3	7837.7	10925	10140.2	9690.7	8982.5	11335.2	10837.8	12070.8	10354.5	10133.7	9066.1	12073.3	11378
Master Protein	Q15181	Inorganic pyrophosphatase OS=Homo sapiens GN=PPA1 PE=1 SV=2	PPA1	High	FALSE	22	152	21	0	153.319	351.74	76	289	32.6	5.86	11561.5	9661	8453.1	10486.5	10416.5	8475.1	9295	7874.9	7087.5	8146.3	7980.2	6810.4	8878.3	7005.6	6369	7512.2	7449.4	6079.7
Master Protein	C9JIF9	Acylamino-acid-releasing enzyme OS=Homo sapiens GN=APEH PE=1 SV=1	APEH	High	FALSE	24	151	24	0	153.229	424.13	42	737	81.6	5.54	7272.1	5254.4	5784.6	6664	5042.5	5594.4	9198.4	6351.6	7252.2	8567.2	6196.8	7224.9	9496.8	7191.4	7730	8621.4	6898.8	7666.6
Master Protein	Q7Z460-4	Isoform 4 of CLIP-associating protein 1 OS=Homo sapiens GN=CLASP1	CLASP1	High	FALSE	35	86	1	0	153.212	221.2	25	1477	163	8.53	133.3	189.4	155.5	147.7	149.3	194.6							116.8	159.8	113.4	123.4	115.6	132.8
Master Protein	P49321	Nuclear autoantigenic sperm protein OS=Homo sapiens GN=NASP PE=1 SV=2	NASP	High	FALSE	28	109	28	0	153.015	268.96	41	788	85.2	4.3	5693.3	6817	4893.3	5852.1	8057	5679.7	7775.9	8939.4	6859.9	8311.4	10166.9	7685.7	5805.4	6998.7	4808.8	5741.5	8117.5	5774
Master Protein	O95071	E3 ubiquitin-protein ligase UBR5 OS=Homo sapiens GN=UBR5 PE=1 SV=2	UBR5	High	FALSE	37	98	37	0	152.998	191.62	16	2799	309.2	5.85	3048.7	3327.9	2917.1	3563.6	3376.2	3001	5562.2	5663	5280.7	6139	5744.7	5154.5	6106.5	6741.2	6201.8	7235.3	6863.5	6189.1
Master Protein	Q32MZ4-3	Isoform 3 of Leucine-rich repeat flightless-interacting protein 1 OS=Homo sapiens GN=LRRFIP1	LRRFIP1	High	FALSE	28	121	20	0	152.968	288.6	37	752	82.6	4.61	5836.8	6241.3	5734.5	5834.1	4882	6570.2	7526.7	7484.2	7213	7325.3	6198.8	7989.8	6788.9	7127.8	6393.2	6546.2	5584.7	7365.5
Master Protein	O75368	SH3 domain-binding glutamic acid-rich-like protein OS=Homo sapiens GN=SH3BGRL PE=1 SV=1	SH3BGRL	High	FALSE	11	335	11	0	152.879	805.04	90	114	12.8	5.25	12107.9	10323	12487.9	14846.3	10388	13027.2	14247.1	12321.3	15262.6	17278.6	12158.8	15677.7	15683.6	12734.1	16335.2	18624.1	13004.8	16851.1
Master Protein	P23142-4	Isoform C of Fibulin-1 OS=Homo sapiens GN=FBLN1	FBLN1	High	FALSE	21	199	5	0	152.858	403.68	41	683	74.4	5.24	1748.1	3175	3750.7	2233.1	2956.1	4472.8	1360.8	1931.3	2071.4	1730.2	1847.4	2254.6	1227.4	1579.3	1885.9	1389.9	1547.2	1894.5
Master Protein	P18621-3	Isoform 3 of 60S ribosomal protein L17 OS=Homo sapiens GN=RPL17	RPL17	High	FALSE	17	348	16	0	152.319	864.13	51	228	26.4	10.1	15356	17822.2	14861.3	17801.1	18850.3	15863.2	17131.9	18684.3	16970	18913.2	19478	17711.9	18226.2	20646.9	17883.1	20179	21217.2	18994.9
Master Protein	P62873	Guanine nucleotide-binding protein G(I)/G(S)/G(T) subunit beta-1 OS=Homo sapiens GN=GNB1 PE=1 SV=3	GNB1	High	FALSE	13	271	2	0	152.312	714.74	45	340	37.4	6	7083.3	7417.2	6993.6	7255.4	7209.8	7371.6	5700.4	5753.3	5601.6	5511.6	5400	5479.6	3949	4322.5	4312.2	4140.8	4015.9	4166
Master Protein	Q9UKM9-2	Isoform 1 of RNA-binding protein Raly OS=Homo sapiens GN=RALY	RALY	High	FALSE	18	212	1	0	152.186	615.09	69	290	30.3	9.63	307.3	356.4	312.3	371	312.5	338.8
Master Protein	A1L0T0	Acetolactate synthase-like protein OS=Homo sapiens GN=ILVBL PE=1 SV=2	ILVBL	High	FALSE	17	98	17	0	152.087	293.95	35	632	67.8	8.15	5118.4	4314.1	4370.5	5531	4564.4	4705.8	5171.5	4499.8	4658	5652.1	4867.2	5138.1	4694.7	3718.2	4063.2	4914.1	3856.1	4134.3
Master Protein	P49821	NADH dehydrogenase [ubiquinone] flavoprotein 1, mitochondrial OS=Homo sapiens GN=NDUFV1 PE=1 SV=4	NDUFV1	High	FALSE	19	110	19	0	152.034	239.78	55	464	50.8	8.21	6352.2	6536.5	5771.9	6371	6165.1	6074.1	6674.3	6970.4	6165.2	6492.2	6545.5	6308.7	5255.7	5420.4	4737.3	5278.8	5000.2	4756
Master Protein	P61019	Ras-related protein Rab-2A OS=Homo sapiens GN=RAB2A PE=1 SV=1	RAB2A	High	FALSE	15	250	7	0	152.033	687.03	83	212	23.5	6.54	16327.6	15392.5	15651.9	14531.1	17406.8	15245.5	13715.9	12510.4	13281.4	12017.3	14158.5	13103	12900.7	11907.5	12524.9	11447.4	13181.8	12372.8
Master Protein	P10644	cAMP-dependent protein kinase type I-alpha regulatory subunit OS=Homo sapiens GN=PRKAR1A PE=1 SV=1	PRKAR1A	High	FALSE	22	188	18	0	151.914	473.95	55	381	43	5.35	9101.5	11025.2	8598.1	10166.5	12507.2	9310.5	9657.1	11839.5	9081.4	10237.8	12809.7	9437.1	9151	10665.1	8526.6	9175.5	11678.2	8996.6
Master Protein	P61106	Ras-related protein Rab-14 OS=Homo sapiens GN=RAB14 PE=1 SV=4	RAB14	High	FALSE	14	299	13	0	151.669	750.24	79	215	23.9	6.21	10899.7	10529.8	9843.1	10410.3	11978.2	10118.2	11476.9	10614.6	10334.9	10577.8	11813.5	10233.9	14487.2	13890.1	13395.7	13431.1	16010.7	13952.8
Master Protein	Q7Z2W4	Zinc finger CCCH-type antiviral protein 1 OS=Homo sapiens GN=ZC3HAV1 PE=1 SV=3	ZC3HAV1	High	FALSE	26	105	1	0	151.512	279.14	37	902	101.4	8.4	137.1	131.2	142.1	158	160.4	145.9	29.7	33.4	25.1	31.3	26.9	25.5	68.4	66.6	65.3	69.8	65.7	64.9
Master Protein	Q9UL18	Protein argonaute-1 OS=Homo sapiens GN=AGO1 PE=1 SV=3	AGO1	High	FALSE	28	87	18	0	151.364	221.32	46	857	97.2	9.16	2375.7	2512.5	2476	2458.4	2451.1	2737.1	2659.7	2896.2	2904	2758.6	2784.3	3133.5	2709.5	2968	2842.6	2844	2839.4	3131.7
Master Protein	Q96PK6	RNA-binding protein 14 OS=Homo sapiens GN=RBM14 PE=1 SV=2	RBM14	High	FALSE	27	179	27	0	151.295	463.07	41	669	69.4	9.67	8439.3	10439.9	8295.5	9519.4	8898.7	9256.2	11688.6	13925.3	11218.6	12135.8	12075.7	12309.3	10865.2	13210.2	10872.9	11942.3	11358.6	11705.5
Master Protein	Q07866-9	Isoform I of Kinesin light chain 1 OS=Homo sapiens GN=KLC1	KLC1	High	FALSE	24	110	15	0	151.285	297.26	38	639	72.4	7.49	3992	4396.7	3916.3	4159.6	4285.7	4094.7	4078	4371.2	4020.4	4236.9	4172.9	4246.4	5104.7	5806.1	5174.2	5390.1	5399.8	5455.1
Master Protein	Q5T5C7	Serine--tRNA ligase, cytoplasmic OS=Homo sapiens GN=SARS PE=1 SV=1	SARS	High	FALSE	24	158	24	0	151.097	380.9	47	536	61.3	7.06	6932.9	8658.8	7758.2	7518.8	8842.6	7888.6	7048	8749.8	8058.6	7451.7	8852.3	8200.3	7041.2	8132.5	7537.6	7213.1	8173.6	7670.5
Master Protein	Q9UBE0	SUMO-activating enzyme subunit 1 OS=Homo sapiens GN=SAE1 PE=1 SV=1	SAE1	High	FALSE	21	138	21	0	151.085	338.89	70	346	38.4	5.3	5264.9	6156.6	5072.7	6254	6436.5	5453.8	7483.2	8536.6	7325.1	8490.4	8729.8	7818.4	7254.8	7918.9	7026.6	7982.3	8299	7481.6
Master Protein	P20073	Annexin A7 OS=Homo sapiens GN=ANXA7 PE=1 SV=3	ANXA7	High	FALSE	22	286	21	0	150.997	687.76	42	488	52.7	5.68	14826.2	12510.2	12667.5	12490.5	15126.5	12865.8	17453.8	14296.5	14684.5	14494.1	17281.5	14675.1	18223.6	15535.9	15786.6	15278.3	18680.4	15990.5
Master Protein	O94776	Metastasis-associated protein MTA2 OS=Homo sapiens GN=MTA2 PE=1 SV=1	MTA2	High	FALSE	33	144	29	0	150.922	314.48	54	668	75	9.66	8999.8	10280.2	8440.3	9367.6	10684.4	9031	9108.7	10845.7	8994	9891.4	11151.7	9523	7016.6	8551.3	7173.3	7299.6	9048.8	7531.1
Master Protein	Q9UHG3	Prenylcysteine oxidase 1 OS=Homo sapiens GN=PCYOX1 PE=1 SV=3	PCYOX1	High	FALSE	16	128	16	0	150.522	335.65	46	505	56.6	6.18	5952	6971.1	5508.5	5366.8	5803.4	5665.3	6720.7	8003.9	6378	5893.8	6069.5	6358.6	8524.4	9888.1	7753.1	7236.6	7904.4	7802.8
Master Protein	Q9UBT2	SUMO-activating enzyme subunit 2 OS=Homo sapiens GN=UBA2 PE=1 SV=2	UBA2	High	FALSE	26	141	26	0	150.247	336.84	47	640	71.2	5.29	6495.6	7645.7	6253.3	7483.7	8000.3	6698.4	8233.6	9722.9	8276	9747.6	10068.2	8710.1	7357.4	8305.6	7312.8	8361.1	8729.5	7761.5
Master Protein	P12235	ADP/ATP translocase 1 OS=Homo sapiens GN=SLC25A4 PE=1 SV=4	SLC25A4	High	FALSE	20	258	5	0	150.177	673.05	64	298	33	9.76	3752.4	3486.8	2584.2	2959.5	3472.4	2557	2926.8	2750.7	1979	2274	2620.2	1917.2	3185.8	2803.5	2440	2746.6	3124	2433.7
Master Protein	P62241	40S ribosomal protein S8 OS=Homo sapiens GN=RPS8 PE=1 SV=2	RPS8	High	FALSE	13	492	13	0	150.038	1144.21	54	208	24.2	10.32	18934.5	19338.1	17097	19920.7	20781.7	17720.8	16012.2	16498.7	15406.8	17189.7	17649	15813	22648.7	22438	20885.4	22947.7	23685.5	21547.7
Master Protein	P00387-3	Isoform 3 of NADH-cytochrome b5 reductase 3 OS=Homo sapiens GN=CYB5R3	CYB5R3	High	FALSE	15	220	15	0	150.016	542.25	50	334	38.2	6.9	7468.6	7306.2	6958.9	6670	7397.8	7294.8	12283.2	11416.7	11222.8	10123.1	11647.3	11213.8	13750.8	12844.8	11985.6	10893.9	13144.5	12071.1
Master Protein	P00747	Plasminogen OS=Homo sapiens GN=PLG PE=1 SV=2	PLG	High	FALSE	29	160	29	0	150.014	408.75	41	810	90.5	7.24	8761.5	10756.5	10330.9	9465.6	11260.2	10707.9	9349	11075.8	10734.6	9657.6	12000	11133.4	5921.6	7079.8	7020.7	6124.2	7757.7	7354.5
Master Protein	P46977	Dolichyl-diphosphooligosaccharide--protein glycosyltransferase subunit STT3A OS=Homo sapiens GN=STT3A PE=1 SV=2	STT3A	High	FALSE	24	215	22	0	149.966	496.2	29	705	80.5	8.07	13190.2	15686.1	12192.9	12316.4	15805.8	12713.5	10372.7	11687.4	9618.9	9425.8	11285.9	9501.1	11090.6	12109.8	10544.6	9979.6	12409.7	10685.1
Master Protein	P15880	40S ribosomal protein S2 OS=Homo sapiens GN=RPS2 PE=1 SV=2	RPS2	High	FALSE	19	292	19	0	149.94	763.17	59	293	31.3	10.24	16391.8	17859.2	14742.7	18288.2	18532	15393.8	15053.7	16147.8	14315.7	16295.5	16833.6	14703.4	17416.9	18316.8	16111.4	18294	19241.9	16165.3
Master Protein	P59998-3	Isoform 3 of Actin-related protein 2/3 complex subunit 4 OS=Homo sapiens GN=ARPC4	ARPC4	High	FALSE	15	263	15	0	149.915	708.17	67	187	21.6	8.59	14703.1	16391.8	14088	14759.5	15549.9	14342.4	12232.9	13248.9	12300.6	12411.8	13021.8	12418.5	13957.1	15043.4	14172.7	13663.1	14950.4	14056.5
Master Protein	O15061	Synemin OS=Homo sapiens GN=SYNM PE=1 SV=2	SYNM	High	FALSE	39	103	39	0	149.906	242.44	29	1565	172.7	5.16	3708.2	5139.3	4968	4103.4	6018	5592.5	5111.2	6974.5	6694.7	5590.4	7941	7066.6	5165.5	7180.6	6756.9	5678.4	8026.8	7352.7
Master Protein	Q8NC51	Plasminogen activator inhibitor 1 RNA-binding protein OS=Homo sapiens GN=SERBP1 PE=1 SV=2	SERBP1	High	FALSE	24	250	24	0	149.779	715.27	44	408	44.9	8.65	11564.7	14775.1	11449.7	12421.4	14860.4	12726	15515	19399.1	16519.1	16022.3	20052.6	16261.3	14748.3	17747.9	15076.7	14860.7	18079.2	15316
Master Protein	Q96NY7	Chloride intracellular channel protein 6 OS=Homo sapiens GN=CLIC6 PE=2 SV=3	CLIC6	High	FALSE	23	127	23	0	149.713	344.29	46	704	73	4.37	3800.7	3770.4	8301.2	3895.5	3654.2	5587	2425.4	2515.3	6208.1	2536.6	2307.4	4016.8	3944	3753.9	7420.9	3942.2	3694	5354.5
Master Protein	Q9UBC2-2	Isoform 2 of Epidermal growth factor receptor substrate 15-like 1 OS=Homo sapiens GN=EPS15L1	EPS15L1	High	FALSE	29	103	29	0	149.614	254.66	40	910	99.5	5.08	4581.1	4565.8	4372.4	4723.5	4488.6	4920.9	6195	6122.2	6021.3	6424.4	6241.7	6610.4	4047.1	4238.4	4214	4398.8	4470	4714.1
Master Protein	K7EM38	Actin, cytoplasmic 2, N-terminally processed (Fragment) OS=Homo sapiens GN=ACTG1 PE=1 SV=1	ACTG1	High	FALSE	10	1080	1	0	149.434	3052.37	71	133	14.5	5.27	276.6	250.5	253.2	244.1	269.6	259	726	662.1	684.9	718.7	679.5	692.4	418.3	444.6	442.4	431.8	374.5	424.7
Master Protein	E7ETB3	Aspartyl aminopeptidase OS=Homo sapiens GN=DNPEP PE=1 SV=2	DNPEP	High	FALSE	22	147	12	0	149.351	404.17	61	493	54.5	7.74	6376.8	6845.6	7191.2	6684	6128.1	7344.3	8109.3	8550.4	8816.3	8452.3	7871.8	9098.3	6831.3	7474.1	7457.1	7089.5	6636.2	7842.9
Master Protein	P08575	Receptor-type tyrosine-protein phosphatase C OS=Homo sapiens GN=PTPRC PE=1 SV=2	PTPRC	High	FALSE	28	116	28	0	149.347	260.88	22	1304	147.2	6.15	5556	8391.1	5911.7	5807.3	5998	5666.9	6484.2	9181.2	7317.3	7045.3	6958.6	7177	5307.2	8137.6	6040.5	5600.8	5863.2	5781.9
Master Protein	P05107	Integrin beta-2 OS=Homo sapiens GN=ITGB2 PE=1 SV=2	ITGB2	High	FALSE	24	146	3	0	149.187	348.17	40	769	84.7	6.95	4677.7	6066.1	4860.2	4624.5	4931.4	4929.5	7684.7	9063.4	7968	6937.1	7337.2	7613.9	7549.8	9368.3	8174.5	7531.2	7743.9	8033.4
Master Protein	Q9NQR4	Omega-amidase NIT2 OS=Homo sapiens GN=NIT2 PE=1 SV=1	NIT2	High	FALSE	18	168	18	0	149.185	445.74	72	276	30.6	7.21	8091.3	7134	7600.7	7618.5	7106.7	7487.7	9407.8	7909	8962.2	8733.4	7502	8523.5	9179.1	8742.2	9168.8	8785	8263.2	8928.2
Master Protein	P54819	Adenylate kinase 2, mitochondrial OS=Homo sapiens GN=AK2 PE=1 SV=2	AK2	High	FALSE	19	244	19	0	149.121	638.29	74	239	26.5	7.81	12124.3	11454.6	11480.7	10905.2	13129.1	10506.2	12777.5	11868.7	12296.5	11370.4	13146.6	11316.4	15557.7	14558.6	15181.6	14298.7	16793.3	14221.2
Master Protein	P46379-3	Isoform 3 of Large proline-rich protein BAG6 OS=Homo sapiens GN=BAG6	BAG6	High	FALSE	25	101	25	0	148.948	260.56	27	1162	122.3	5.69	3768.9	3726.7	3464.9	4009.1	3704.2	3747.5	5493.5	5352.8	5005	5385.6	5103.9	5116.6	5162.6	4943.7	4685.8	4974.9	4802	5045.6
Master Protein	P36873-2	Isoform Gamma-2 of Serine/threonine-protein phosphatase PP1-gamma catalytic subunit OS=Homo sapiens GN=PPP1CC	PPP1CC	High	FALSE	16	204	2	0	148.854	563.84	56	337	38.5	6.13	369.6	392.8	399.7	433.2	427.6	445.8	772.4	836.4	818.8	836.6	800.1	853.6	636.4	691.4	658.5	693.4	642.8	648.8
Master Protein	O95793-3	Isoform 3 of Double-stranded RNA-binding protein Staufen homolog 1 OS=Homo sapiens GN=STAU1	STAU1	High	FALSE	26	98	1	0	148.797	258.28	44	502	55.6	9.54							108.7	106.4	113	127.1	106.6	135.1	79.7	70.2	60.9	62	68.6	58.8
Master Protein	Q9H3S7	Tyrosine-protein phosphatase non-receptor type 23 OS=Homo sapiens GN=PTPN23 PE=1 SV=1	PTPN23	High	FALSE	34	111	34	0	148.792	299.07	24	1636	178.9	6.92	6984.1	6828.5	6839.1	7007.9	6924.1	7225.8	6445.9	6188.4	6477.8	6340.3	6424.8	6958	6662	6531	6754.1	6703	6862.3	7104.6
Master Protein	Q8IWZ3-6	Isoform 6 of Ankyrin repeat and KH domain-containing protein 1 OS=Homo sapiens GN=ANKHD1	ANKHD1	High	FALSE	30	93	13	0	148.687	219.16	17	2617	277	5.86	1245.1	1315.9	1289.4	1594	1264.9	1403.8	1443	1488.4	1529.7	1673.4	1502	1697.6	1739	1848.2	1812.2	1961.2	1830.5	1963.7
Master Protein	A0A087WZK9	Eukaryotic translation initiation factor 3 subunit H OS=Homo sapiens GN=EIF3H PE=1 SV=1	EIF3H	High	FALSE	21	163	1	0	148.565	413.59	58	349	39.6	6.39	424.4	354.3	362.3	397.6	443.2	365.6	338	321.4	323.5	338.4	361.7	355	189.6	164.8	170.8	186.3	182.2	154.4
Master Protein	P29692-3	Isoform 3 of Elongation factor 1-delta OS=Homo sapiens GN=EEF1D	EEF1D	High	FALSE	20	245	1	0	148.502	567.69	71	257	28.5	4.92							56.5	67.2	64.9	63.6	65.5	87.1	52.5	66.8	65	58.9	56.8	79.8
Master Protein	H0YM31	Phosphoenolpyruvate carboxykinase [GTP], mitochondrial OS=Homo sapiens GN=PCK2 PE=1 SV=2	PCK2	High	FALSE	17	197	1	0	148.392	506.73	48	509	54.6	7.75	2556	2362.3	2293.3	2766.8	2384.2	2436.1	1615.2	1513.9	1536	1638.2	1442.7	1536.6	2968	2782.8	2782.3	3012.5	2786.8	2901.5
Master Protein	P10909-2	Isoform 2 of Clusterin OS=Homo sapiens GN=CLU	CLU	High	FALSE	18	329	18	0	148.238	888.95	32	501	57.8	6.68	15936.4	14628.5	17752.1	13815.9	18119.1	14525.3	17865	16192.3	19907.6	14614.7	20050	16095.4	15028.8	14037.2	16838.4	12744	16526.7	14227
Master Protein	O14787-2	Isoform 2 of Transportin-2 OS=Homo sapiens GN=TNPO2	TNPO2	High	FALSE	22	133	13	0	148.22	302.46	29	887	100.3	4.98	1807	1956.6	1713.5	2200.6	2268.3	1820.5	1462.9	1721.3	1538.1	1806.1	2036.8	1588.7	2341.7	2670.1	2278.4	2615.2	3282.9	2402.8
Master Protein	Q9Y2Q3	Glutathione S-transferase kappa 1 OS=Homo sapiens GN=GSTK1 PE=1 SV=3	GSTK1	High	FALSE	13	174	13	0	148.216	470.14	65	226	25.5	8.41	11336.2	12941.4	10232.6	11637	11051.1	9424.1	10857	12056.4	10173.5	10910.8	10486.1	9119.9	9797.2	10669.4	9039.2	9761.2	9799.8	8489.5
Master Protein	P30520	Adenylosuccinate synthetase isozyme 2 OS=Homo sapiens GN=ADSS PE=1 SV=3	ADSS	High	FALSE	21	155	18	0	148.162	378.87	55	456	50.1	6.55	6998.4	5941.1	5571.1	6863.2	6248.8	6582.1	7617.6	6623.9	6430	7475	6742.8	7259.3	6797.1	6133.2	6067.6	7076	6510.2	7015.8
Master Protein	Q9NQC3	Reticulon-4 OS=Homo sapiens GN=RTN4 PE=1 SV=2	RTN4	High	FALSE	12	252	1	0	148.127	598.38	17	1192	129.9	4.5	8453.8	7998.6	8168.3	7991.6	7476.8	8645.9	6000.6	5645.9	5874	5534.4	5650.2	6247.8	8577.3	7420.2	8287.1	8015.1	7547.5	8706.6
Master Protein	P62140	Serine/threonine-protein phosphatase PP1-beta catalytic subunit OS=Homo sapiens GN=PPP1CB PE=1 SV=3	PPP1CB	High	FALSE	15	250	4	0	148.034	696.72	53	327	37.2	6.19	3252.1	3601.9	3153.2	3475.9	3832.4	3523.1	3688.4	3876.5	3682	3741.7	4149.1	3743.9	2702.4	3131.2	2809.1	2946.8	3337.9	2991.3
Master Protein	Q10713	Mitochondrial-processing peptidase subunit alpha OS=Homo sapiens GN=PMPCA PE=1 SV=2	PMPCA	High	FALSE	25	112	25	0	148.02	294.19	55	525	58.2	6.92	7833.8	6586.5	6200.3	7125.8	6844.3	6039.1	8865	6077.7	6028.6	6993.8	6305.9	5672.9	5650.9	4905.8	4760.8	4959	4894.9	4621.2
Master Protein	O95793	Double-stranded RNA-binding protein Staufen homolog 1 OS=Homo sapiens GN=STAU1 PE=1 SV=2	STAU1	High	FALSE	26	100	1	0	147.828	264.87	38	577	63.1	9.44	6899.1	5798.4	5133.1	6305.9	5878.8	5759.2	8659.7	7017.2	6524.7	8247.5	7106.3	7263.8	7475.2	5977.6	5448.9	6648.5	6129.8	5981.1
Master Protein	Q8N3C0	Activating signal cointegrator 1 complex subunit 3 OS=Homo sapiens GN=ASCC3 PE=1 SV=3	ASCC3	High	FALSE	40	89	40	0	147.714	189.25	19	2202	251.3	7.09	5700.2	5876	5019.5	5544	5542.9	5876.3	7304.5	7156.5	6262	6724.2	6896.8	7138.9	6533.6	6424.3	5683.8	6262.6	6770.9	6435.5
Master Protein	Q9BZZ5-2	Isoform 2 of Apoptosis inhibitor 5 OS=Homo sapiens GN=API5	API5	High	FALSE	21	155	21	0	147.496	426.58	45	504	56.7	5.92	8596.8	10861.3	8321.4	9530.1	9942.9	8663.6	10023	11270.8	9350.8	11222.5	10886.1	10026.6	8739.9	10716.2	8555.9	9565.2	10012.4	8982.5
Master Protein	P12081	Histidine--tRNA ligase, cytoplasmic OS=Homo sapiens GN=HARS PE=1 SV=2	HARS	High	FALSE	31	153	24	0	147.479	369.6	59	509	57.4	5.88	8381.7	8465.8	7962.7	9587	8521.6	9020.1	7562.8	7693.1	7411.9	8869	7361.7	8478.6	9246.5	9196.7	9112	10900.4	9320.8	10035.4
Master Protein	X6RLX0	ELKS/Rab6-interacting/CAST family member 1 OS=Homo sapiens GN=ERC1 PE=1 SV=1	ERC1	High	FALSE	35	77	35	0	147.471	188.31	35	1120	128.4	5.97	2898.6	3034.5	2931.9	3067.9	3436.2	3234.5	5169.6	5582.2	5511.7	5322.3	6023.1	5865.1	3373.9	3624.1	3634.8	3482.2	4066.5	3845.8
Master Protein	Q9Y2J8	Protein-arginine deiminase type-2 OS=Homo sapiens GN=PADI2 PE=1 SV=2	PADI2	High	FALSE	22	127	22	0	147.351	348.32	36	665	75.5	5.59	4917.3	6766	4662.1	4943.9	7998.8	4898.3	6146.3	7815.8	5824.1	5739.5	8660	6047.6	7135.5	9172	6770.9	7147.6	9927.8	7395.5
Master Protein	Q7Z4W1	L-xylulose reductase OS=Homo sapiens GN=DCXR PE=1 SV=2	DCXR	High	FALSE	15	185	15	0	147.12	442.93	84	244	25.9	8.1	17063.6	7881.1	7874.1	7387.8	7924.7	7546.7	21526.4	10365.2	10296.6	9806.5	10070	9656.6	19082.8	9715.7	9569.2	9510.3	9582	9128.6
Master Protein	P32455	Interferon-induced guanylate-binding protein 1 OS=Homo sapiens GN=GBP1 PE=1 SV=2	GBP1	High	FALSE	26	155	23	0	147.007	387.92	42	592	67.9	6.32	7460.8	12122.1	6401.9	7483.9	9183.5	7201.5	11595.5	17800.6	9669.2	11427.8	13921.4	10934.3	9687.8	15401.4	8547.7	9868.3	12168.3	9967
Master Protein	Q86UU1	Pleckstrin homology-like domain family B member 1 OS=Homo sapiens GN=PHLDB1 PE=1 SV=1	PHLDB1	High	FALSE	34	85	17	0	146.833	236.68	28	1377	151.1	8.63	4235.1	5060.7	5184.9	4379.3	4758	5708.6	3695.5	4450.4	4707.8	3770.3	3999.7	5010.1	3686.4	4247.6	4437.6	3585.2	3855.2	4733
Master Protein	P52948	Nuclear pore complex protein Nup98-Nup96 OS=Homo sapiens GN=NUP98 PE=1 SV=4	NUP98	High	FALSE	36	98	36	0	146.807	242.46	22	1817	197.5	6.4	5275.4	6500.7	5090.8	6065	5904.4	5727.7	6920.4	8716.6	7017.1	7886.9	7289.3	7665.7	6943.9	8443.8	6742.2	7392.7	7114.5	7398.6
Master Protein	P13674	Prolyl 4-hydroxylase subunit alpha-1 OS=Homo sapiens GN=P4HA1 PE=1 SV=2	P4HA1	High	FALSE	26	152	1	0	146.674	342.45	56	534	61	6.01	122.5	96.4	79.6	88.3	88	82.6	761.1	697	710.5	756.3	761.6	760.2	893.5	820.3	804.2	828.5	878.2	818
Master Protein	P05556	Integrin beta-1 OS=Homo sapiens GN=ITGB1 PE=1 SV=2	ITGB1	High	FALSE	21	166	21	0	146.62	401.6	28	798	88.4	5.39	10446.5	11962.4	10790.3	10371	13100.1	11830.3	10454.6	11774.5	10939.8	10310	12424.8	11731.2	8219.4	9510.6	8899.7	8373.1	10245.5	9778.5
Master Protein	P84085	ADP-ribosylation factor 5 OS=Homo sapiens GN=ARF5 PE=1 SV=2	ARF5	High	FALSE	10	491	5	0	146.579	1382.47	61	180	20.5	6.79	5506.2	5364.6	5019.5	5592.3	5104.7	5012.6	3417.3	3349.5	3230.1	3444	3292.4	3302.9	3731.7	3704.5	3443.7	3765.9	3616.2	3440.3
Master Protein	Q9Y315	Deoxyribose-phosphate aldolase OS=Homo sapiens GN=DERA PE=1 SV=2	DERA	High	FALSE	18	94	18	0	146.546	227.41	73	318	35.2	8.94	4242.6	4250.4	4103.7	4191.5	4186.7	4092.8	2437.3	2466.8	2405.8	2415.2	2372.1	2368.1	4244.7	3923.5	4108.7	4137.1	3493.7	4320.9
Master Protein	Q14C86-6	Isoform 6 of GTPase-activating protein and VPS9 domain-containing protein 1 OS=Homo sapiens GN=GAPVD1	GAPVD1	High	FALSE	30	94	30	0	146.496	242.69	22	1487	166.1	5.21	7173.9	6934.5	5814.1	7868.3	6985	6485.2	5836.7	5438.5	4754.4	5671.5	5178.3	5167.5	6215.2	6306.6	5415.6	6599.9	6209.6	6113.6
Master Protein	Q13740	CD166 antigen OS=Homo sapiens GN=ALCAM PE=1 SV=2	ALCAM	High	FALSE	19	110	19	0	146.44	267.9	49	583	65.1	6.25	11158.2	4119.4	7723.5	4997.5	4294.7	4673.9	10679.2	4065.1	7422.5	4908.4	4261.2	4800.7	8896.3	3505.6	6124.3	4171.2	3763.3	3974.3
Master Protein	P32119	Peroxiredoxin-2 OS=Homo sapiens GN=PRDX2 PE=1 SV=5	PRDX2	High	FALSE	14	380	13	0	146.418	1147.22	71	198	21.9	5.97	18781.3	24174.3	19900.1	21831.6	30451.2	19586.2	19507.3	23233.4	19854.3	21530.7	28167.6	19478.9	15428.1	19434.2	16389.3	17278.3	23586.3	15794.5
Master Protein	Q08380	Galectin-3-binding protein OS=Homo sapiens GN=LGALS3BP PE=1 SV=1	LGALS3BP	High	FALSE	20	292	20	0	146.385	766.96	43	585	65.3	5.27	12353.8	13729.7	10539.1	16583.4	13763.6	13850.6	11980.3	13475.7	10604.3	16044	13255.7	14221.3	11201.5	12255.2	9793.8	14678.6	12140.6	12880
Master Protein	P62495	Eukaryotic peptide chain release factor subunit 1 OS=Homo sapiens GN=ETF1 PE=1 SV=3	ETF1	High	FALSE	18	182	18	0	146.382	464.86	46	437	49	5.71	8173.5	7879	7779.9	9893.8	8762.4	8289	7171.5	7041.9	7149.4	8588.8	7718.8	7210.2	8417.6	8086.9	8458.9	9590.9	8876.1	8647.5
Master Protein	Q13596	Sorting nexin-1 OS=Homo sapiens GN=SNX1 PE=1 SV=3	SNX1	High	FALSE	22	123	19	0	146.366	321.55	42	522	59	5.15	4969.5	6112.1	5591.6	5663.3	5726.4	6025.9	5102.9	6131.5	5852.9	6005.1	5969	6111.9	5479.7	6163.5	5911.8	5992	6061.6	5944.5
Master Protein	P42566	Epidermal growth factor receptor substrate 15 OS=Homo sapiens GN=EPS15 PE=1 SV=2	EPS15	High	FALSE	30	88	30	0	146.282	215.81	38	896	98.6	4.64	3908.8	4757.9	4013.6	4041.6	4142.2	4226.2	4493.1	5065.6	4698.5	4477.4	4840.7	4968.2	4228.3	5276.5	4406.4	4289.4	4530.1	4633
Master Protein	P33992	DNA replication licensing factor MCM5 OS=Homo sapiens GN=MCM5 PE=1 SV=5	MCM5	High	FALSE	29	100	29	0	146.22	262.25	41	734	82.2	8.37	5898.4	6549.8	4987	5921.6	7302.8	5892.5	6292.5	6644.9	5132.2	6296.4	7461	5877.9	6246.7	6308.8	5308.9	5911.4	7215.8	5918.6
Master Protein	Q9H4G0-4	Isoform 4 of Band 4.1-like protein 1 OS=Homo sapiens GN=EPB41L1	EPB41L1	High	FALSE	31	105	28	0	146.198	267.25	50	701	78.8	7.09	5467.7	5857.3	5503.5	7634.2	6230.1	5867.1	6240.4	6571.7	5972.5	8754.4	7080.5	6202.2	6524.4	6997.1	6092.7	8893.6	7384.4	6592.2
Master Protein	Q7L2E3-2	Isoform 2 of Putative ATP-dependent RNA helicase DHX30 OS=Homo sapiens GN=DHX30	DHX30	High	FALSE	34	98	34	0	146.156	240.6	31	1222	136	8.6	6246.6	5648.9	5247.6	6238.3	5755.7	5895.8	7663.4	6212.7	6166.8	7297	6827.6	6450.6	7924.9	7082.3	6658.8	7925.5	7559.4	6931.1
Master Protein	P23921	Ribonucleoside-diphosphate reductase large subunit OS=Homo sapiens GN=RRM1 PE=1 SV=1	RRM1	High	FALSE	23	79	23	0	146.073	228.29	35	792	90	7.15	4633	4055.2	3654	5261.4	4497.7	4060.3	5030.3	4614.6	4280.9	5598.9	4728.8	4626.8	4669.4	4204.9	3889.2	5069.8	4603.9	4181.2
Master Protein	Q9H845	Acyl-CoA dehydrogenase family member 9, mitochondrial OS=Homo sapiens GN=ACAD9 PE=1 SV=1	ACAD9	High	FALSE	26	122	26	0	145.865	307.65	42	621	68.7	7.96	7750.7	8154	6699.8	6878.8	9087.6	6988.6	8012.9	8586.1	7207.4	7430.7	9676.9	7539.9	8754.8	9734.9	7986.1	7850.1	11218.2	8572.5
Master Protein	J3KNI1	Conserved oligomeric Golgi complex subunit 4 OS=Homo sapiens GN=COG4 PE=1 SV=1	COG4	High	FALSE	25	89	24	0	145.839	237.8	38	789	89.4	5.21	4303.2	3957.2	3951.5	5127.7	4105.6	4082.4	4003.2	3656.1	3674.5	4465.9	3701.4	3740.1	4695	4261.3	4304.2	5186	4398.5	4335.3
Master Protein	O14974	Protein phosphatase 1 regulatory subunit 12A OS=Homo sapiens GN=PPP1R12A PE=1 SV=1	PPP1R12A	High	FALSE	38	118	1	0	145.742	291.14	35	1030	115.2	5.4	5581.9	6534.6	5364.4	5460.8	5434.2	6142.3	8986.7	10820.1	9387	9158.8	9152	10512.3	6840.4	7597.1	6830.4	6577.7	6835.6	7671.5
Master Protein	Q02880	DNA topoisomerase 2-beta OS=Homo sapiens GN=TOP2B PE=1 SV=3	TOP2B	High	FALSE	38	114	30	0	145.74	260.17	25	1626	183.2	8	5933.7	6220.4	4737.4	5832.8	5435.3	5112	7230	7460.9	6004.8	6882.8	6674.8	6472.6	7473	8296.9	6660.5	7208.2	7417.8	7275.1
Master Protein	P51531	Probable global transcription activator SNF2L2 OS=Homo sapiens GN=SMARCA2 PE=1 SV=2	SMARCA2	High	FALSE	31	96	17	0	145.677	260.35	20	1590	181.2	7.2	3387.6	4314	3496.5	3652.9	3972.1	3837.2	4011	5103.9	4170.6	4129.9	4788	4417.5	6735.7	7895.8	6894.9	6796.5	7754.4	7231.9
Master Protein	O75396	Vesicle-trafficking protein SEC22b OS=Homo sapiens GN=SEC22B PE=1 SV=4	SEC22B	High	FALSE	11	281	11	0	145.444	758.18	48	215	24.6	6.92	16930.6	16824.2	14977.3	15745.9	15890.8	16562.8	14990.6	16822.9	14919.3	15662	15601.9	16905.5	18213.1	20283.5	17915.2	18639.9	18772.4	20674
Master Protein	Q13619	Cullin-4A OS=Homo sapiens GN=CUL4A PE=1 SV=3	CUL4A	High	FALSE	36	149	22	0	145.405	335	47	759	87.6	8.13	9010.1	8937.7	7863.4	8631	8822.6	9318.8	8979.2	8769.7	8324.5	8483.6	8656.8	9443.2	8464.6	8275.8	7570.4	7975.2	8307	9120.7
Master Protein	B1AVU8	Saposin-D OS=Homo sapiens GN=PSAP PE=1 SV=1	PSAP	High	FALSE	22	179	22	0	145.394	469.63	43	559	61.7	5.22	13599.3	10913.3	11805.3	11353	11295.7	9482	13303.9	10863	11844.1	11177.2	10931.7	9547.8	12908	10664.3	11272.1	10895.9	10753.4	9510.1
Master Protein	P12277	Creatine kinase B-type OS=Homo sapiens GN=CKB PE=1 SV=1	CKB	High	FALSE	16	179	15	0	145.285	466.46	61	381	42.6	5.59	4372.6	5528.1	4508	4569.6	9451.2	4804.6	5484.6	6938.1	5708.8	5741.8	13809.3	6245	5388.4	6276	5499	5445.5	10824.7	5856.3
Master Protein	O15357	Phosphatidylinositol 3,4,5-trisphosphate 5-phosphatase 2 OS=Homo sapiens GN=INPPL1 PE=1 SV=2	INPPL1	High	FALSE	30	96	28	0	145.221	236.21	30	1258	138.5	6.54	6433.6	4797.6	4173.2	4439	4709.2	4547.2	6448.8	4718	4279	4175.3	4512.4	4910	6902.2	4850.3	4226.9	4312.1	4636	4620.2
Master Protein	Q13418	Integrin-linked protein kinase OS=Homo sapiens GN=ILK PE=1 SV=2	ILK	High	FALSE	19	152	19	0	145.171	353.61	43	452	51.4	8.07	7216.2	8320.4	7823.1	7163.3	7340	8500.7	9904.8	10760.7	10294.8	9186.8	9694.8	11215.1	8473.3	9431.9	8954.8	8139.8	8452.9	9635.5
Master Protein	Q96E39	RNA binding motif protein, X-linked-like-1 OS=Homo sapiens GN=RBMXL1 PE=1 SV=1	RBMXL1	High	FALSE	31	416	7	0	145.121	1038.8	58	390	42.1	9.89	1960.5	2707.8	1940.8	1781.4	2310.3	2184.2	1641.4	2471.1	1780.2	1600	2100.5	2040.1	1450.5	1984.7	1393.7	1252.1	1646.9	1630.6
Master Protein	Q8WWM7	Ataxin-2-like protein OS=Homo sapiens GN=ATXN2L PE=1 SV=2	ATXN2L	High	FALSE	30	115	28	0	145.097	273.48	36	1075	113.3	8.59	4448.1	4895.9	3974.6	4731.9	4676	4431.7	7126.7	7928.9	6600.3	7421.8	7350.6	7154.6	6750.6	7337.6	6324.8	6854.6	6874.2	6980.1
Master Protein	P13674-2	Isoform 2 of Prolyl 4-hydroxylase subunit alpha-1 OS=Homo sapiens GN=P4HA1	P4HA1	High	FALSE	26	149	1	0	145.073	332.87	54	534	60.9	6.01	11862.4	7059	7527.4	7187.2	10567.9	8180	14722.6	7963.5	8615.4	8289.4	12246.1	8781.8	10270.6	6180.5	6560.9	5770.1	9043.2	6557.9
Master Protein	Q6ZRV2	Protein FAM83H OS=Homo sapiens GN=FAM83H PE=1 SV=3	FAM83H	High	FALSE	30	84	30	0	144.954	242.33	35	1179	127	6.98	4297.7	3855.9	3761.6	4721.2	4065.3	4734.6	3363.7	2881	2842.6	3455	3079.8	3686	3805.2	3556.3	3278.7	3853.2	3710.4	4140.5
Master Protein	Q9BXJ9	N-alpha-acetyltransferase 15, NatA auxiliary subunit OS=Homo sapiens GN=NAA15 PE=1 SV=1	NAA15	High	FALSE	35	108	29	0	144.947	257.18	39	866	101.2	7.42	8394.4	8989.4	7267.4	9496.3	8957.7	7958.3	8681.7	9105.7	7531.4	9563.6	8810.2	8132.3	7186.4	8018.5	6519	8356.5	7715.7	7079
Master Protein	P49257	Protein ERGIC-53 OS=Homo sapiens GN=LMAN1 PE=1 SV=2	LMAN1	High	FALSE	24	213	23	0	144.848	549.07	44	510	57.5	6.77	10428.2	11183.9	9394.4	9629.1	10202.9	11209	11166.5	12353.8	10838	11177.7	11034.3	12331.1	12569.2	13924.1	11768.7	12347.2	12685.5	13892
Master Protein	P29590-2	Isoform PML-5 of Protein PML OS=Homo sapiens GN=PML	PML	High	FALSE	30	175	1	0	144.699	459.89	53	611	67.4	6.34	29.4	41.1	36.2	32.6	25.9	38.9	44.9	66.4	61.3	45.3	45.9	63.1
Master Protein	Q14141	Septin-6 OS=Homo sapiens GN=SEPT6 PE=1 SV=4	SEPTIN6	High	FALSE	16	138	8	0	144.693	353.98	47	434	49.7	6.67	894.3	1144.3	933.5	995.1	917.5	966.4	1229	1592	1321.2	1323.6	1281.9	1343	1147.6	1487.3	1207.1	1256	1214.8	1269.1
Master Protein	Q12884	Prolyl endopeptidase FAP OS=Homo sapiens GN=FAP PE=1 SV=5	FAP	High	FALSE	23	128	22	0	144.349	286.96	33	760	87.7	6.65	5854	5869.4	6207.7	5694.2	5525.1	6633.1	6803.2	6497.2	7364	5992	6001.8	7974	7541.2	7514.1	8260.4	6986.4	6931.4	8744.7
Master Protein	Q16666	Gamma-interferon-inducible protein 16 OS=Homo sapiens GN=IFI16 PE=1 SV=3	IFI16	High	FALSE	29	129	25	0	144.248	297.16	42	785	88.2	9.28	4664.6	6237.6	5096.2	4900.4	4938	5346.6	4756.4	6376.8	5385.6	5151.2	5095	5796	7017.1	9791.5	7976.9	7247.2	7565.2	8314.9
Master Protein	P29590-3	Isoform PML-8 of Protein PML OS=Homo sapiens GN=PML	PML	High	FALSE	30	174	1	0	144.173	455.34	40	824	90.2	6.92	787.5	846.3	868.3	746.1	749.2	906.8	976.9	1176.6	1158.3	960	970.7	1138.5	782.5	909.4	824.2	694.9	726.2	820
Master Protein	P46063	ATP-dependent DNA helicase Q1 OS=Homo sapiens GN=RECQL PE=1 SV=3	RECQL	High	FALSE	24	114	24	0	144.167	289.69	40	649	73.4	7.88	5428.5	6857.6	5666.3	6326.4	6253	6380.3	7156.2	8907.8	7640.7	8078.8	8295.6	8606	6514.3	8361.3	6927.9	7382.6	7489.8	7653.1
Master Protein	P30044	Peroxiredoxin-5, mitochondrial OS=Homo sapiens GN=PRDX5 PE=1 SV=4	PRDX5	High	FALSE	12	219	12	0	144.162	608.25	66	214	22.1	8.7	9392.1	10233	8410.5	7841.4	9751.2	9568.6	9111.6	9060.6	7819.3	7606.3	8801.7	8638.3	12037.9	12282	10621.3	9645.6	12344.7	11820.1
Master Protein	P38159-2	Isoform 2 of RNA-binding motif protein, X chromosome OS=Homo sapiens GN=RBMX	RBMX	High	FALSE	31	471	1	0	143.975	1077.11	57	378	40.8	10.04	193	256.5	200.7	221.3	180	220
Master Protein	P01861	Ig gamma-4 chain C region OS=Homo sapiens GN=IGHG4 PE=1 SV=1	IGHG4	High	FALSE	15	447	7	0	143.925	1123.04	60	327	35.9	7.36	2272.1	2149.7	2108.6	1756	2085.3	1981.2	2138	2035.3	2106	1635.4	1940.4	1983.1	4708.6	4684.5	4835.7	4088.5	4775.4	5061.2
Master Protein	P20592	Interferon-induced GTP-binding protein Mx2 OS=Homo sapiens GN=MX2 PE=1 SV=1	MX2	High	FALSE	28	134	25	0	143.873	375.89	42	715	82	8.76	3451.5	4207.6	3557.2	3690.7	3450.3	4034	6504.7	8127.8	6836.4	6609	6396.6	7693.2	4762.2	5824.2	5110.5	5132.7	5071.2	5592.4
Master Protein	Q12955	Ankyrin-3 OS=Homo sapiens GN=ANK3 PE=1 SV=3	ANK3	High	FALSE	37	82	31	0	143.854	199.27	10	4377	480.1	6.49	4881.1	5258.1	5069.2	4475.7	5466.7	5366.6	4813.3	5358.1	4903.4	4190.2	5250.9	5157.1	4683.3	5105.4	4665.8	3954.5	5061.6	4951.9
Master Protein	P17661	Desmin OS=Homo sapiens GN=DES PE=1 SV=3	DES	High	FALSE	22	394	16	0	143.81	985.03	41	470	53.5	5.27	3135	3610.4	3154.7	2755.3	3205.5	3299.9	4003	5023.8	4173	3593	4058.7	4453.9	3035.9	3976.6	3317.2	2848.1	3089.5	3412.7
Master Protein	J3KS54	Protein flightless-1 homolog OS=Homo sapiens GN=FLII PE=1 SV=1	FLII	High	FALSE	23	110	1	0	143.81	267.64	41	700	78	6.32	369.4	353	312.9	368	323.4	336	816.8	895.6	775	783.4	822.3	1032.9	640.4	689.8	601.8	603.9	643.8	817.3
Master Protein	K7ELL7	Glucosidase 2 subunit beta OS=Homo sapiens GN=PRKCSH PE=1 SV=1	PRKCSH	High	FALSE	20	237	20	0	143.65	526.31	38	535	60.2	4.41	13907.8	16186.6	13115.9	12755.2	16962.4	14808.2	12185.6	14344	11353.9	10940	14663.2	12576.7	16567.3	20267.5	15368.6	13971.4	21426.5	18170.3
Master Protein	Q96HC4-6	Isoform 6 of PDZ and LIM domain protein 5 OS=Homo sapiens GN=PDLIM5	PDLIM5	High	FALSE	19	113	1	0	143.588	258.67	38	625	67.7	8.37	45.5	45.7	45.9	36.9	36.2	63.9
Master Protein	P62750	60S ribosomal protein L23a OS=Homo sapiens GN=RPL23A PE=1 SV=1	RPL23A	High	FALSE	14	421	14	0	143.464	999.63	53	156	17.7	10.45	24295.3	26490.1	21736.6	26783.8	27471.9	22782.5	29010.7	30841.3	26727.3	31244.8	31056.2	27258.5	24382.9	26086.9	22182.7	25490.9	26845.1	23071.8
Master Protein	A0A087X1Z3	Proteasome activator complex subunit 2 OS=Homo sapiens GN=PSME2 PE=1 SV=1	PSME2	High	FALSE	14	250	14	0	143.278	736.58	58	254	29.1	6.71	13114.4	15237.7	11388	14712.1	12083.7	12539.2	11500	13051.5	10599.5	12705.3	10460	10905	12881.9	14502.6	11492.1	14660.9	11610	11894.8
Master Protein	P62753	40S ribosomal protein S6 OS=Homo sapiens GN=RPS6 PE=1 SV=1	RPS6	High	FALSE	19	231	19	0	143.038	575.36	53	249	28.7	10.84	15921.8	18293.1	14285.1	17047.5	18211.8	15153.7	18047.6	19715.4	16923.2	18664.8	19919.7	17394.4	16968.4	19309	15979.7	17681.2	19101.3	16619
Master Protein	G8JLA2	Myosin light polypeptide 6 OS=Homo sapiens GN=MYL6 PE=4 SV=1	MYL6	High	FALSE	12	377	1	0	142.969	985.41	84	152	17.1	4.55													104.7	103.4	107.2	126.4	93.5	105.5
Master Protein	Q9Y4F1	FERM, RhoGEF and pleckstrin domain-containing protein 1 OS=Homo sapiens GN=FARP1 PE=1 SV=1	FARP1	High	FALSE	28	103	28	0	142.835	304.17	35	1045	118.6	8.15	5899.1	6969.2	7585.9	6070.7	6372.3	7972.1	5432.3	6412.4	7482.3	5577.5	5878.9	8081.1	5678.5	6430.7	7492.5	5758	6045.2	7802.7
Master Protein	O14974-4	Isoform 4 of Protein phosphatase 1 regulatory subunit 12A OS=Homo sapiens GN=PPP1R12A	PPP1R12A	High	FALSE	38	115	1	0	142.579	282.03	37	971	109	5.41	74	118.4	102.9	73.3	70.6	121.3
Master Protein	P28288	ATP-binding cassette sub-family D member 3 OS=Homo sapiens GN=ABCD3 PE=1 SV=1	ABCD3	High	FALSE	25	196	25	0	142.573	476.95	38	659	75.4	9.36	10967.8	9529.2	9908.5	11802.9	9996.1	10643.6	16558.3	14307.2	15421.6	17644.9	14864.1	16162.2	15073.2	13376.8	13998.8	15756.7	14049.2	14673
Master Protein	Q9NVA2-2	Isoform 2 of Septin-11 OS=Homo sapiens GN=SEPT11	SEPTIN11	High	FALSE	18	157	9	0	142.511	376.81	44	439	50.8	7.01	5596.1	6775.3	6376.6	5782.5	6072.8	6832.4	7790.2	9629.6	9068.8	7923.2	8024.1	9363.3	6697.7	7876.9	7887.8	6836.2	7153.4	8168.6
Master Protein	Q7Z478	ATP-dependent RNA helicase DHX29 OS=Homo sapiens GN=DHX29 PE=1 SV=2	DHX29	High	FALSE	36	88	35	0	142.396	204.32	28	1369	155.1	8.09	3328.3	3426.8	3283.2	3855.8	3731	3405.8	6082.3	6255.1	6278.8	7205.3	6754.1	6477.5	5598.6	5637.8	6066	6607.8	6409.7	6068.9
Master Protein	P20340	Ras-related protein Rab-6A OS=Homo sapiens GN=RAB6A PE=1 SV=3	RAB6A	High	FALSE	14	241	9	0	142.297	510.23	57	208	23.6	5.54	7755.2	7733.4	6830.1	7967.7	8474.1	9305.6	6280.6	6499.2	5800.9	6355	6937	7717.5	8029.3	8295.4	7639.9	8097.7	9018.8	9793.4
Master Protein	B0QY89	Eukaryotic translation initiation factor 3 subunit L OS=Homo sapiens GN=EIF3L PE=1 SV=1	EIF3L	High	FALSE	26	185	26	0	142.118	494.5	42	607	70.9	6.65	13057.4	12876.7	11339	11986.1	13501.8	11558.4	12308.3	12734.8	11673.1	11737	13240.6	11900.8	12319.8	12704.1	11213.4	11301.5	13043.7	11475.1
Master Protein	Q99729-3	Isoform 3 of Heterogeneous nuclear ribonucleoprotein A/B OS=Homo sapiens GN=HNRNPAB	HNRNPAB	High	FALSE	18	213	2	0	141.937	566.26	53	285	30.6	7.91	8148.6	10081.2	7433.8	10260.5	8414.6	8225.6	8351	10091.5	7894.9	9954.9	8307	8617.5	6422.8	7873.1	6026.3	7602.5	6236	6585.5
Master Protein	P24844	Myosin regulatory light polypeptide 9 OS=Homo sapiens GN=MYL9 PE=1 SV=4	MYL9	High	FALSE	13	412	3	0	141.932	955.93	71	172	19.8	4.92	2544.4	2218.7	2403.6	2154.3	2405.6	2627.1	1593.4	1582.6	1647.3	1524.8	1622	1789.2	3848.5	3603.1	3772.2	3474.5	3723.8	4097.1
Master Protein	B4DUT8	Calponin OS=Homo sapiens GN=CNN2 PE=1 SV=1	CNN2	High	FALSE	13	146	12	0	141.723	406.06	42	330	35.9	7.3	8344.1	9149.9	10029.3	7227.6	7556.4	10094.9	6976.7	7522.4	8486.8	5662.5	6079.4	8548.3	8263.3	8879	9952.6	6951.2	7411.6	9870.8
Master Protein	P61586	Transforming protein RhoA OS=Homo sapiens GN=RHOA PE=1 SV=1	RHOA	High	FALSE	15	215	7	0	141.692	576.01	79	193	21.8	6.1	16240.9	14443	13586.5	13487.6	14349.5	13448.6	15286.2	13676.8	12817.3	13106.5	13580	12917.9	13239.8	11915.7	10821.6	10714.3	11737.8	11043.3
Master Protein	Q12802-2	Isoform 2 of A-kinase anchor protein 13 OS=Homo sapiens GN=AKAP13	AKAP13	High	FALSE	29	81	29	0	141.682	203.78	12	2817	307.7	5.2	2957.2	4191.9	3054.9	3136.7	3160.6	3386.4	3142.4	4238.9	3537.4	3201.5	3321.2	3638.7	4128.6	5464.1	4363.6	4075.9	4418.1	4692.5
Master Protein	P23786	Carnitine O-palmitoyltransferase 2, mitochondrial OS=Homo sapiens GN=CPT2 PE=1 SV=2	CPT2	High	FALSE	25	149	25	0	141.464	363.99	41	658	73.7	8.18	7632.3	8767.7	7526	7814.9	7941.4	7519.2	11196	12549.5	11381.5	11084	11341.6	11230.2	9614.4	10503.4	9368.6	9104.7	9782.1	9213.4
Master Protein	P25685	DnaJ homolog subfamily B member 1 OS=Homo sapiens GN=DNAJB1 PE=1 SV=4	DNAJB1	High	FALSE	23	175	22	0	141.437	381.03	54	340	38	8.63	6839.3	7424.1	7012.6	7722.1	9181.6	8776	9457.6	9887.4	9711.5	10392.7	12059.2	11741.2	10449.4	10710.4	10765.3	11432.6	12847.1	12916.8
Master Protein	P09382	Galectin-1 OS=Homo sapiens GN=LGALS1 PE=1 SV=2	LGALS1	High	FALSE	10	499	10	0	141.425	1312.3	78	135	14.7	5.5	28267.4	27082.4	30274.1	27150.8	30726.8	32645.1	24697.6	23593.2	26661.3	23441.3	26151.5	28114.1	24775.2	24148	26574.5	23609	27062.1	28591.8
Master Protein	Q9UJ70-2	Isoform 2 of N-acetyl-D-glucosamine kinase OS=Homo sapiens GN=NAGK	NAGK	High	FALSE	17	223	17	0	141.377	641.49	48	390	42	6.68	9343.1	11375.2	10009.5	10119.6	9373.5	10194.6	8339.4	9085.6	8871.9	8514.9	7694.6	9225.7	8868.7	10157.4	9086	9176.8	8544.9	9485.9
Master Protein	P08559-4	Isoform 4 of Pyruvate dehydrogenase E1 component subunit alpha, somatic form, mitochondrial OS=Homo sapiens GN=PDHA1	PDHA1	High	FALSE	22	150	22	0	141.365	356.92	53	428	47.5	8.54	7614.5	8412.8	7257.1	7912.5	8723.2	7191.3	7830.1	8689.5	7633.4	7939.6	8752.2	7448.4	8559.9	9543	8574.1	8758.2	9928.2	8432.8
Master Protein	Q66K14	TBC1 domain family member 9B OS=Homo sapiens GN=TBC1D9B PE=1 SV=3	TBC1D9B	High	FALSE	31	111	28	0	141.305	275.69	29	1250	140.4	5.25	4736	4743.4	4580.8	5141.8	4630.7	4634.5	5968.8	5843.9	5760.2	6295.6	5318.8	6147.1	6939.1	6853.2	6892.1	7426.3	6474.7	7079.7
Master Protein	O75390	Citrate synthase, mitochondrial OS=Homo sapiens GN=CS PE=1 SV=2	CS	High	FALSE	18	229	13	0	141.073	542.23	50	466	51.7	8.32	13766.7	12066.2	11182.1	11787.3	12540.3	10879.3	15115.1	12917.5	12132.3	12472.7	13207.8	11757.9	17154.4	14511.8	14012.6	14418.6	15319.3	13165.7
Master Protein	Q9P2M7	Cingulin OS=Homo sapiens GN=CGN PE=1 SV=2	CGN	High	FALSE	39	94	37	0	140.999	234.86	34	1197	136.3	5.54	4361	5042.8	4307.7	5954.9	4428.9	4969.3	5578	6551.3	6046.4	7845.8	5763.4	6982.5	4124.1	4738.4	4073.9	5686.8	4304.2	4626.6
Master Protein	Q9UNF1	Melanoma-associated antigen D2 OS=Homo sapiens GN=MAGED2 PE=1 SV=2	MAGED2	High	FALSE	23	120	22	0	140.99	331.05	48	606	64.9	9.32	8494.9	5786.9	6049.5	8168.9	5983.8	7140.1	8035.3	5623	6089.9	8069.6	5913.6	7344.3	7394.7	5639.6	5985	7410.8	6066.5	7069.6
Master Protein	Q15020	Squamous cell carcinoma antigen recognized by T-cells 3 OS=Homo sapiens GN=SART3 PE=1 SV=1	SART3	High	FALSE	33	104	33	0	140.965	248.19	36	963	109.9	5.57	6458.9	8083.6	6621.1	6912.9	6625.5	7201.4	7111.5	8798.8	7335.4	7357.8	7142.7	7811.1	6720.6	8298.8	7086.8	6822.1	6812.4	7382.3
Master Protein	Q9BS26	Endoplasmic reticulum resident protein 44 OS=Homo sapiens GN=ERP44 PE=1 SV=1	ERP44	High	FALSE	23	164	21	0	140.91	445.5	57	406	46.9	5.26	8286.3	9646.7	7553.5	8002.2	8845.6	7985.6	8479.6	9497.9	8061	7959.2	9098.9	8370	8178.1	8757.7	7525.8	7506.2	8174.5	7860.3
Master Protein	B2RTR1	CLASP2 protein OS=Homo sapiens GN=CLASP2 PE=1 SV=1	CLASP2	High	FALSE	35	86	5	0	140.836	205.08	25	1515	165.8	8.31	2904	3292.1	2988.4	3057.6	3141.3	3162.2	4323	4601	4050.1	4304.8	4241.5	4386.6	4859.1	4694.8	4155.5	4332.8	4569.4	4514.2
Master Protein	P13804	Electron transfer flavoprotein subunit alpha, mitochondrial OS=Homo sapiens GN=ETFA PE=1 SV=1	ETFA	High	FALSE	15	152	15	0	140.553	440.21	61	333	35.1	8.38	10800.4	9131.3	8737.7	11811.2	9321.1	8127.5	9593.5	8224.4	8286.6	10028.1	8363.3	7674.2	7663.6	7110.4	6914.6	7786	7213	6533.5
Master Protein	P49747	Cartilage oligomeric matrix protein OS=Homo sapiens GN=COMP PE=1 SV=2	COMP	High	FALSE	16	127	14	0	140.542	325.25	28	757	82.8	4.6	3915.7	3700	4428.7	3561.7	3885.4	5131.9	3515.9	2607.9	3325	2386.1	2896.7	3841.8	4625.8	4066.5	5247.1	3928.1	4298.9	6228.4
Master Protein	G3V1V0	Myosin light polypeptide 6 OS=Homo sapiens GN=MYL6 PE=4 SV=1	MYL6	High	FALSE	12	376	1	0	140.498	976.67	80	161	18	4.77	19369.7	21732.2	19041.2	17941.8	19376.1	21629.3	23923.6	27104.1	24709.5	22741	24488	27425.6	24986	27168.1	24932.6	22912.8	25383.4	27786.2
Master Protein	Q5JTV8	Torsin-1A-interacting protein 1 OS=Homo sapiens GN=TOR1AIP1 PE=1 SV=2	TOR1AIP1	High	FALSE	22	147	1	0	140.492	384.83	44	583	66.2	8.18	324.1	365.2	296.8	341.2	279.9	366.9	240.9	302.1	172.7	278.2	199	205	284.7	323.1	244.1	337.7	266.3	264.8
Master Protein	C9J6P4	Zinc finger CCCH-type antiviral protein 1 OS=Homo sapiens GN=ZC3HAV1 PE=1 SV=1	ZC3HAV1	High	FALSE	26	98	1	0	140.461	266.99	31	1024	114	8.56	5149.7	5640.6	4878	5159.4	5410.2	5217.5	5586.2	5749.1	5169.7	5471.2	5436	5560	6845.6	7386.4	6445.1	6831.9	7156.7	6997.2
Master Protein	Q12769	Nuclear pore complex protein Nup160 OS=Homo sapiens GN=NUP160 PE=1 SV=3	NUP160	High	FALSE	28	76	28	0	140.401	164.55	27	1436	162	5.5	3043.6	3547.1	3050.1	3505	3308.1	3361.4	4308.4	4211.2	3951.4	4431.4	4275.2	4081.1	3051.3	3458.1	3117.4	3430.4	3330	3278.3
Master Protein	Q15424-3	Isoform 3 of Scaffold attachment factor B1 OS=Homo sapiens GN=SAFB	SAFB	High	FALSE	27	148	19	0	140.238	364.46	26	917	102.8	5.49	6148.3	8790.6	6828.1	7575.8	7300.2	7723.8	7583.3	10291.5	8329.9	8791.6	8273.7	9582.8	7391.7	9933.4	8137.2	8936.8	8160.5	8867.7
Master Protein	P51572-2	Isoform 2 of B-cell receptor-associated protein 31 OS=Homo sapiens GN=BCAP31	BCAP31	High	FALSE	22	206	22	0	139.955	533.93	43	313	34.7	7.84	22452.1	22830.2	17382.6	21484.8	16147.1	18053.4	18713.4	19154.2	14107.2	17169.6	12579.5	14624.5	19168.3	19292.3	14662.8	17160.8	13072.2	15230.9
Master Protein	J3KN66	Torsin-1A-interacting protein 1 OS=Homo sapiens GN=TOR1AIP1 PE=1 SV=1	TOR1AIP1	High	FALSE	22	144	1	0	139.937	365.92	43	599	67.8	7.9	7375.3	9374.4	7628.5	8923.1	8691.8	8517.5	6461.9	8522.4	7052.4	7646.6	7715.7	7727.2	6385.8	8065.9	6686.6	7607.9	7461.7	7187.2
Master Protein	P10515	Dihydrolipoyllysine-residue acetyltransferase component of pyruvate dehydrogenase complex, mitochondrial OS=Homo sapiens GN=DLAT PE=1 SV=3	DLAT	High	FALSE	15	128	15	0	139.851	323.08	31	647	69	7.84	4244	5076.1	4388.6	4375	5561.3	4123.1	4803.5	5773.9	5014	4913.3	6135.9	4625.2	5310.1	6088.9	5905.1	5093.8	6769.1	4985.3
Master Protein	H0YK48	Tropomyosin alpha-1 chain OS=Homo sapiens GN=TPM1 PE=1 SV=1	TPM1	High	FALSE	25	275	3	0	139.705	757.59	61	248	28.6	4.77	1659.4	1594.3	1635.8	1394.3	1252	1844.2	1514.4	1169.5	1287.3	1098.1	1073.9	1490.7	2334.5	2238.8	2255.1	1928.5	1854.9	2482
Master Protein	H0YAR2	Polyadenylate-binding protein 1 (Fragment) OS=Homo sapiens GN=PABPC1 PE=1 SV=1	PABPC1	High	FALSE	25	234	1	0	139.676	559.79	64	284	32.2	9.04	144.9	138.8	144.9	158.6	153.1	152.8	241	255.3	223.1	251.1	241.9	248.1	221	210.2	190.3	218.1	202.9	189.4
Master Protein	Q9UNZ2-5	Isoform 3 of NSFL1 cofactor p47 OS=Homo sapiens GN=NSFL1C	NSFL1C	High	FALSE	17	148	2	0	139.54	439.56	55	372	40.8	5.15	9186.2	9512.1	8399.5	8328.4	9039.6	9149.2	8159.7	8194.2	8175.7	7582.8	8294	8792.1	6901.8	7484.9	6316.2	6319.6	7204.3	7120.9
Master Protein	F5H5R8	Arylamine N-acetyltransferase 1 OS=Homo sapiens GN=NAT1 PE=1 SV=1	NAT1	High	FALSE	15	159	15	0	139.507	381.5	50	352	40.8	6.9	3882.6	3408.4	6191.6	8099.4	3453.1	6768.2	4557.9	4289.7	6642.3	8116.5	4132.5	7068.7	3701.9	3468.6	5713	7260	3548.7	6193.8
Master Protein	D3DSM0	Integrin beta OS=Homo sapiens GN=ITGB2 PE=3 SV=1	ITGB2	High	FALSE	21	135	1	0	139.367	325.86	39	712	78.3	6.87	269	313.3	266.5	302	321.5	296.9	543.1	612.1	579.4	566.7	559.5	588.7	398.2	442.9	411.7	398.7	406.4	417
Master Protein	Q13492	Phosphatidylinositol-binding clathrin assembly protein OS=Homo sapiens GN=PICALM PE=1 SV=2	PICALM	High	FALSE	19	110	14	0	139.275	290.82	36	652	70.7	7.9	5776.2	6601.1	5906.9	5407.3	6069.3	6266.3	6011.3	6786.2	6334.3	5518.9	6149.5	6356.1	5319.8	6452.6	5719.4	5045.1	5506.5	5852.2
Master Protein	Q9BUQ8	Probable ATP-dependent RNA helicase DDX23 OS=Homo sapiens GN=DDX23 PE=1 SV=3	DDX23	High	FALSE	31	94	31	0	139.22	254.24	38	820	95.5	9.55	4900.5	5540.9	4798.4	5316.2	5129.2	5251.5	6683	7446.6	6696.3	7246.7	7038.6	7179.9	6013.7	6867.7	5799	6376.1	6242.2	6128.6
Master Protein	H3BQK0	ATP-dependent RNA helicase DDX19B OS=Homo sapiens GN=DDX19B PE=4 SV=1	DDX19B	High	FALSE	21	121	3	0	139.203	299.82	55	484	54.5	7.87	316.7	347.3	282.7	347.6	524.9	286.7	105	97.1	102.8	120.9	104.8	110.7	433.8	421.1	396.9	549.5	389.2	439.6
Master Protein	Q15942	Zyxin OS=Homo sapiens GN=ZYX PE=1 SV=1	ZYX	High	FALSE	15	196	15	0	139.12	503.3	38	572	61.2	6.67	7069.1	6921	6798.8	5849.6	6208.5	7441.1	9071	8623.1	8881.4	7249	7240.5	9308	10601.3	10231.5	10911.6	8495.7	8987.2	11282.5
Master Protein	Q9P2D3	HEAT repeat-containing protein 5B OS=Homo sapiens GN=HEATR5B PE=1 SV=2	HEATR5B	High	FALSE	31	74	31	0	138.704	174.45	19	2071	224.2	7.17	4193.9	4966.4	4113.4	4519.8	4585.1	4431.5	4773.3	5446.4	5050.1	5086.1	4676.5	5146.9	5267.5	6056.3	5401.1	5346.9	5382.5	5729.6
Master Protein	O95486	Protein transport protein Sec24A OS=Homo sapiens GN=SEC24A PE=1 SV=2	SEC24A	High	FALSE	21	103	19	0	138.676	262.29	24	1093	119.7	7.66	5219.6	4979.6	5030.7	5541	5019.5	5367	5026.6	4788	4657.4	5172	4559.4	4931.4	4258.8	4266.6	3995.5	4388.5	3990.2	4179.7
Master Protein	Q9NQW7-3	Isoform 3 of Xaa-Pro aminopeptidase 1 OS=Homo sapiens GN=XPNPEP1	XPNPEP1	High	FALSE	27	106	26	0	138.656	248.38	50	666	74.8	5.88	6008.5	6243.9	5177.1	5340.8	6045.1	5010	8059.6	7949.2	6965.6	7138.1	7771.8	6763.5	6467.3	6520	5920.3	5784.5	6386.4	5773.6
Master Protein	P33993	DNA replication licensing factor MCM7 OS=Homo sapiens GN=MCM7 PE=1 SV=4	MCM7	High	FALSE	33	97	33	0	138.573	234.29	50	719	81.3	6.46	4510.7	4731.8	3792.6	5069.7	5455.1	4196	8092	7980.8	6870.7	8180.6	9313.1	7669.7	4706.9	4639.2	3944.7	4742.8	5511.8	4365.3
Master Protein	P31942	Heterogeneous nuclear ribonucleoprotein H3 OS=Homo sapiens GN=HNRNPH3 PE=1 SV=2	HNRNPH3	High	FALSE	10	270	9	0	138.573	652.05	40	346	36.9	6.87	8310.5	8610.1	7800	8875.9	9000.2	8252.7	10613.5	11525.3	10876.8	11404.1	11759.9	11118.6	9639.6	10575.6	9413	10002.3	10372.6	9701.3
Master Protein	Q9Y6Y8	SEC23-interacting protein OS=Homo sapiens GN=SEC23IP PE=1 SV=1	SEC23IP	High	FALSE	30	130	29	0	138.353	293.46	35	1000	111	5.54	8583.6	8490.1	7198.5	8132.5	8082.9	8031.2	8625.9	8602.6	7381.6	8125.3	7670.1	7814.7	8248.9	8208.2	7149.7	7881.9	7472.1	7503.1
Master Protein	Q9BUP0	EF-hand domain-containing protein D1 OS=Homo sapiens GN=EFHD1 PE=1 SV=1	EFHD1	High	FALSE	16	191	14	0	138.25	521.32	68	239	26.9	5.39	15148	6053.4	7629.7	6953.1	8020.3	7850	15530.7	7884.2	9296.3	8772.9	9485	10168.3	16066.7	6709.3	8389.5	7792.6	8394.6	8618.8
Master Protein	O15371	Eukaryotic translation initiation factor 3 subunit D OS=Homo sapiens GN=EIF3D PE=1 SV=1	EIF3D	High	FALSE	20	107	20	0	137.965	266.27	48	548	63.9	6.05	5433.2	6007	5434	5749.4	5933.4	5601.5	3722.7	3825.6	4130.9	3997.9	4059.2	3678.7	5827.8	6234	5887	5990.5	6543.4	5862.1
Master Protein	Q13409-2	Isoform 2B of Cytoplasmic dynein 1 intermediate chain 2 OS=Homo sapiens GN=DYNC1I2	DYNC1I2	High	FALSE	18	135	18	0	137.926	370.77	40	632	70.6	5.24	5628.1	4732.5	4735.4	5205.9	4764.7	4773.8	5437	5269.2	5017.8	5323.6	5248.2	5249.3	7303.7	7213.1	7003.6	7364.6	7388.2	7406
Master Protein	P22033	Methylmalonyl-CoA mutase, mitochondrial OS=Homo sapiens GN=MUT PE=1 SV=4	MUT	High	FALSE	22	124	22	0	137.911	319.64	31	750	83.1	6.93	5904.1	5774.7	4980.5	6035.4	6273.2	5460.4	7758.1	7039.3	6437.8	7336.7	7682.3	6790.9	8247.1	7817	7118.7	8126.3	8195.3	7501.8
Master Protein	B0I1T2	Unconventional myosin-Ig OS=Homo sapiens GN=MYO1G PE=1 SV=2	MYO1G	High	FALSE	27	71	25	0	137.8	209.14	34	1018	116.4	8.73	3048.7	3953.6	3051.9	3230.9	3274.4	3034.7	2043.6	2498.3	2130.4	2177.3	2314.2	2107	3767.2	4941.7	3957.9	3899.6	4179.9	3815.5
Master Protein	O75122	CLIP-associating protein 2 OS=Homo sapiens GN=CLASP2 PE=1 SV=2	CLASP2	High	FALSE	31	86	1	0	137.713	203.13	27	1294	141	8.47	56.4	59.7	52.5	60.1	55.6	58.9	262.3	211.3	222.6	258.4	238.7	222.3	275.9	288	369.9	320.7	294.4	304.7
Master Protein	Q16204	Coiled-coil domain-containing protein 6 OS=Homo sapiens GN=CCDC6 PE=1 SV=2	CCDC6	High	FALSE	21	96	21	0	137.697	236.06	45	474	53.3	7.34	5691.3	5479.8	5583.4	6017.5	5742.7	5678.2	4277.5	3991.3	4381.9	4357.6	4288.4	4492.5	6515	6204.7	6456.4	6576.8	6586.1	6439.5
Master Protein	P54868	Hydroxymethylglutaryl-CoA synthase, mitochondrial OS=Homo sapiens GN=HMGCS2 PE=1 SV=1	HMGCS2	High	FALSE	18	147	17	0	137.444	340.54	40	508	56.6	8.16	12632	4454.8	6947.7	8991.3	4384.3	5032.8	17885.8	4298.9	8806.6	11934	4366.3	5697.6	16303	5291.7	8958.3	11154.5	5387.8	6346.9
Master Protein	P36955	Pigment epithelium-derived factor OS=Homo sapiens GN=SERPINF1 PE=1 SV=4	SERPINF1	High	FALSE	18	193	18	0	137.441	506.34	49	418	46.3	6.38	7745.2	7310.1	9569.8	7185.4	9651.4	10193	9176.9	8665	10322.8	8440.1	10083.2	10981.2	11227.3	10092.8	12774.7	9882.4	12658.7	13672.3
Master Protein	Q9UNH7	Sorting nexin-6 OS=Homo sapiens GN=SNX6 PE=1 SV=1	SNX6	High	FALSE	23	158	20	0	137.419	387.25	56	406	46.6	6.16	9415.5	10142.6	9113.1	9970.8	9485.8	10257.3	9785.7	11085	10137.8	10365.6	10020.8	10995.1	9925.1	11666.4	10757.6	10642.3	10725	11690.7
Master Protein	P30622-2	Isoform 3 of CAP-Gly domain-containing linker protein 1 OS=Homo sapiens GN=CLIP1	CLIP1	High	FALSE	38	75	33	0	137.15	176.25	30	1392	156.7	5.36	4322.3	4425	3710.8	3770.9	4209.8	4104	6557.5	6991.1	6349.2	6149.8	6869.6	6638.9	4238.6	4452.1	3890.5	3878	4452	4185
Master Protein	Q8IVF2	Protein AHNAK2 OS=Homo sapiens GN=AHNAK2 PE=1 SV=2	AHNAK2	High	FALSE	37	65	35	0	137.085	153.62	21	5795	616.2	5.36	2104.4	2431.5	2608.1	2116.7	2376.2	2634.9	2959.3	3264.7	3498.3	2890.7	3226.8	3435.3	2262	2400	2597	2320	2408.4	2683.7
Master Protein	O15296	Arachidonate 15-lipoxygenase B OS=Homo sapiens GN=ALOX15B PE=1 SV=3	ALOX15B	High	FALSE	18	136	18	0	137.081	326.69	40	676	75.8	6.1	8924.3	2703	4943.6	3094.6	2854.9	2932.5	9448.7	4049.3	6030.5	4436.7	4381.2	4392.5	10968.8	5311.2	7298.2	5425.9	5375.1	5247.9
Master Protein	Q96B97-2	Isoform 2 of SH3 domain-containing kinase-binding protein 1 OS=Homo sapiens GN=SH3KBP1	SH3KBP1	High	FALSE	23	100	1	0	137.068	248.5	42	628	68.5	7.5	100.4	137.5	103.9	116.4	109.6	105.1
Master Protein	Q9UJZ1	Stomatin-like protein 2, mitochondrial OS=Homo sapiens GN=STOML2 PE=1 SV=1	STOML2	High	FALSE	13	158	13	0	136.957	413.77	41	356	38.5	7.39	3729.6	4309.6	3687	4213.6	4719.4	3796.9	4253.7	4601.5	4165.3	4536.8	5062.3	4320.1	6599.8	7690.8	6660.2	7074.2	8264.5	6950.7
Master Protein	Q15907	Ras-related protein Rab-11B OS=Homo sapiens GN=RAB11B PE=1 SV=4	RAB11B	High	FALSE	16	318	3	0	136.927	751.22	68	218	24.5	5.94	15176.1	15176.4	13909.3	15520.1	14295.7	13761.7	16631.4	15667.3	15177.6	15870.5	15223	15137.3	18864.1	18416.3	17661.8	18621.2	17547.4	17473.1
Master Protein	O75306	NADH dehydrogenase [ubiquinone] iron-sulfur protein 2, mitochondrial OS=Homo sapiens GN=NDUFS2 PE=1 SV=2	NDUFS2	High	FALSE	17	159	17	0	136.819	378.29	49	463	52.5	7.55	5539.8	5622.9	4894.6	5613.5	5662.5	5167.8	6620.3	6469.7	6558.2	6294.6	6443	5979.3	5840	5622.6	5939.6	5798.6	5816.9	5286.8
Master Protein	Q63ZY3	KN motif and ankyrin repeat domain-containing protein 2 OS=Homo sapiens GN=KANK2 PE=1 SV=1	KANK2	High	FALSE	28	87	25	0	136.703	224.13	44	851	91.1	5.63	3247.2	4003.2	4100.8	3406.3	3862.8	4514.6	3645.3	4870.6	5216.1	4074.5	4474.1	5448	4431.5	5742.6	5837.8	4774.7	5424.6	6420.6
Master Protein	Q6YN16	Hydroxysteroid dehydrogenase-like protein 2 OS=Homo sapiens GN=HSDL2 PE=1 SV=1	HSDL2	High	FALSE	25	88	25	0	136.697	253.69	54	418	45.4	7.99	7862.1	5298.4	5340	6893.2	6051	5620	8079	5682.3	5860	7310.9	6298	6049.4	9523.5	6532.5	6610.8	8514	7491.3	6709.1
Master Protein	Q9Y224	UPF0568 protein C14orf166 OS=Homo sapiens GN=C14orf166 PE=1 SV=1	C14orf166	High	FALSE	18	170	18	0	136.667	447.01	76	244	28.1	6.65	8158.4	9306.7	7977.5	8172.3	8929.6	8813.1	8604.8	9165	8254.8	8230.5	8709.1	8972.1	11265.1	12033	11034.7	10745	11548.6	12113.7
Master Protein	O00764	Pyridoxal kinase OS=Homo sapiens GN=PDXK PE=1 SV=1	PDXK	High	FALSE	14	134	14	0	136.654	370.49	49	312	35.1	6.13	5131	5704.2	4634.9	5150.9	5389.2	5104.6	5999.2	6511.8	5678.9	5844.4	6112.8	6233	6046.1	6918.7	5746.5	5823.3	6179	6652.1
Master Protein	Q02878	60S ribosomal protein L6 OS=Homo sapiens GN=RPL6 PE=1 SV=3	RPL6	High	FALSE	18	256	18	0	136.551	722.27	56	288	32.7	10.58	20557	22944.3	18631.4	21203.3	23119.9	19716.4	22336.5	24596.9	20572.2	23141	24922.4	21612.8	18205.2	20721.4	17197.3	18766.9	21435.3	18103.2
Master Protein	Q03518	Antigen peptide transporter 1 OS=Homo sapiens GN=TAP1 PE=1 SV=2	TAP1	High	FALSE	15	123	15	0	136.482	303.65	28	808	87.2	8.02	5186.8	6778	4756.4	5724.4	5747.8	4812	6085.5	7478.5	4840.9	5885.3	6170.5	5050.6	5063.5	5791.7	4442.3	5285.5	4973.6	4602.6
Master Protein	P07741	Adenine phosphoribosyltransferase OS=Homo sapiens GN=APRT PE=1 SV=2	APRT	High	FALSE	15	172	15	0	136.428	465.35	83	180	19.6	6.02	9968.1	10809.7	9190.5	12767.9	13319.6	8741.9	8027.1	8409	7227.3	9935.8	10782.2	6914.1	8086.1	8625.9	7736	9942.4	10482.1	7400.6
Master Protein	Q7L1Q6-3	Isoform 3 of Basic leucine zipper and W2 domain-containing protein 1 OS=Homo sapiens GN=BZW1	BZW1	High	FALSE	23	130	21	0	136.306	357.13	50	451	51.2	6.62	9154	8547.6	7439.4	10929.8	8116.1	8184.2	9029.4	8195.9	7315.8	11002.4	7226.2	7989.4	6579.6	6375.3	5733.7	7597.2	5545.9	6249.6
Master Protein	P52566	Rho GDP-dissociation inhibitor 2 OS=Homo sapiens GN=ARHGDIB PE=1 SV=3	ARHGDIB	High	FALSE	14	195	14	0	135.935	539.99	70	201	23	5.21	10895.4	14809.1	11734.2	12177.7	10350.5	10892.4	11237.6	15441	12549.6	12436	10623.7	11797.8	9093.4	12681.1	10463.8	10206.8	8642	9993.7
Master Protein	Q12789	General transcription factor 3C polypeptide 1 OS=Homo sapiens GN=GTF3C1 PE=1 SV=4	GTF3C1	High	FALSE	39	76	39	0	135.862	172.15	21	2109	238.7	7.3	4898.9	5254.3	4427.3	5321.4	5204.1	4764.4	5626.1	6362.7	5234.4	6292.3	5767.3	5798.4	3327.6	3618.7	3147.7	3532.5	3499.4	3364
Master Protein	O95466-2	Isoform 2 of Formin-like protein 1 OS=Homo sapiens GN=FMNL1	FMNL1	High	FALSE	30	102	26	0	135.734	222.21	29	1104	122.3	5.83	5545	7085.4	5585.5	5650.8	5650	5833.4	6080.3	7989.5	6541.8	6387.2	6667.4	7035.8	4975.8	6639.7	5314.8	5062.7	5347.4	5671.7
Master Protein	Q13136	Liprin-alpha-1 OS=Homo sapiens GN=PPFIA1 PE=1 SV=1	PPFIA1	High	FALSE	30	79	24	0	135.709	206.67	29	1202	135.7	6.29	4913.3	4674.2	4229.4	5183.9	4379.3	5622	4018.9	3531.1	3442.6	4121.6	3503.6	4500.3	3930.2	3721.5	3420.5	4166.5	3510.1	4531.8
Master Protein	Q13724	Mannosyl-oligosaccharide glucosidase OS=Homo sapiens GN=MOGS PE=1 SV=5	MOGS	High	FALSE	23	155	23	0	135.709	426.18	34	837	91.9	8.9	7126.9	8967	6435.4	7035	9125.2	7349.6	8603.1	10769.5	8229	8403.1	11094	9026.4	6887.9	8803.5	6411.3	6883.4	8758	7327.5
Master Protein	Q96B97	SH3 domain-containing kinase-binding protein 1 OS=Homo sapiens GN=SH3KBP1 PE=1 SV=2	SH3KBP1	High	FALSE	23	100	1	0	135.701	247.23	39	665	73.1	6.62	5285.4	7192	5405.9	5132.8	6660.2	5581.2	4945.6	6945.3	5391.1	4932.5	6321.9	5481.2	4659.8	6376.8	5138.7	4653	6097.9	5213
Master Protein	Q9UMS4	Pre-mRNA-processing factor 19 OS=Homo sapiens GN=PRPF19 PE=1 SV=1	PRPF19	High	FALSE	16	153	16	0	135.464	366.66	46	504	55.1	6.61	5772.6	6357.6	5507.6	6053	6575	5993.7	7488.4	7775.7	7008.6	7432.4	8026.1	7468.6	6346.5	6296.6	5585.8	5950.5	6349.4	6131
Master Protein	P09914	Interferon-induced protein with tetratricopeptide repeats 1 OS=Homo sapiens GN=IFIT1 PE=1 SV=2	IFIT1	High	FALSE	22	139	21	0	135.44	344.2	51	478	55.3	7.2	6716.8	6660	5588.5	7316.9	6525.1	6308	10009.3	9897	8310.1	10922.1	9546.5	9847.3	9122.6	8346.5	7175.7	8865.3	8495.1	7872.7
Master Protein	Q9NR30	Nucleolar RNA helicase 2 OS=Homo sapiens GN=DDX21 PE=1 SV=5	DDX21	High	FALSE	27	100	24	0	135.398	281.59	38	783	87.3	9.28	5188.1	5170.1	4291.8	5867.9	7169.3	4495.2	6704.6	6436.2	6532.8	7116.6	8410.8	5788	5670.2	5743.7	5136.7	6197.1	7428.5	5132.1
Master Protein	O43290	U4/U6.U5 tri-snRNP-associated protein 1 OS=Homo sapiens GN=SART1 PE=1 SV=1	SART1	High	FALSE	26	93	26	0	135.324	251.72	39	800	90.2	6.13	4028.7	4841.4	3876.1	4348.4	4314.2	4479.2	4346.9	5144.3	4360.8	4533.5	4690.3	4755.3	4817.9	6053.3	5093.4	5264.5	5427.1	5487.2
Master Protein	Q15717-2	Isoform 2 of ELAV-like protein 1 OS=Homo sapiens GN=ELAVL1	ELAVL1	High	FALSE	13	163	12	0	135.26	441.83	50	353	39	9.45	8543.6	9499.4	7823.6	9146	9862.4	8521.7	7364.2	8402.8	7065.9	7718	8248.3	7391.9	8755.1	9763.1	8433.6	9314.7	9884	9097.6
Master Protein	Q9Y4K1	Absent in melanoma 1 protein OS=Homo sapiens GN=AIM1 PE=1 SV=3	AIM1	High	FALSE	27	70	27	0	135.082	173.78	20	1723	188.6	5.86	4348.6	3677.4	3380.7	3509.7	3421	3870.4	3332.4	2614	2717.6	2511.3	2580.1	3114.6	4424	3599.5	3511.8	3525.4	3686.4	4043.8
Master Protein	O00267	Transcription elongation factor SPT5 OS=Homo sapiens GN=SUPT5H PE=1 SV=1	SUPT5H	High	FALSE	31	81	31	0	135.029	196.51	35	1087	120.9	5.06	3074.4	3517.6	2895.6	3339.5	3934.3	3135.6	4433.6	4899.5	4401.1	4883.9	5567.6	4677.9	4731.8	5380.6	4688.2	5401.2	6100.4	4989.2
Master Protein	Q9H3P7	Golgi resident protein GCP60 OS=Homo sapiens GN=ACBD3 PE=1 SV=4	ACBD3	High	FALSE	19	107	19	0	134.975	307.06	59	528	60.6	5.06	4461.6	4566.7	4076	4661.7	4061.4	4946.7	5701.3	5588.2	5207.4	6184.3	5401.4	5747.6	5166.6	4955.1	4686.4	5675.3	4750.2	5164.7
Master Protein	Q9P265	Disco-interacting protein 2 homolog B OS=Homo sapiens GN=DIP2B PE=1 SV=3	DIP2B	High	FALSE	29	76	27	0	134.882	169.5	22	1576	171.4	8.09	5580.4	5511.1	5082.8	5650.6	6528.2	5266.6	3511.3	3255.2	3310.4	3381.1	3690.6	3462.7	4120.3	4212.6	4000.8	4016.1	4625.5	4036.1
Master Protein	B3KTC7	Double-strand break repair protein MRE11A OS=Homo sapiens GN=MRE11A PE=1 SV=1	MRE11A	High	FALSE	25	102	1	0	134.693	233.69	42	711	81	6.15	4651.6	5689.7	4865.6	5159.5	4780.2	4946.5	4026.5	4837.3	4340.8	4542.3	4215.7	4242.6	5298.6	6180.7	5768.6	5754.6	5658.5	5878.3
Master Protein	Q96CX2	BTB/POZ domain-containing protein KCTD12 OS=Homo sapiens GN=KCTD12 PE=1 SV=1	KCTD12	High	FALSE	19	212	19	0	134.541	563.13	63	325	35.7	5.64	7737.2	9937.3	8946	7963.7	8748.3	9728.9	8880.8	10616.5	9893.2	8647.4	9332	10558	7456.7	9135.6	8743.8	7474.6	8056.7	9162.8
Master Protein	P12883	Myosin-7 OS=Homo sapiens GN=MYH7 PE=1 SV=5	MYH7	High	FALSE	32	82	18	0	134.488	175.44	19	1935	223	5.8	2766.7	4759	3392.8	3334.9	2855.9	2679.5	2263.3	5469.8	3460	3225.2	2484.1	2212.4	2036	4599.8	3143.8	2866.7	2395.5	2323.2
Master Protein	Q8IXQ6	Poly [ADP-ribose] polymerase 9 OS=Homo sapiens GN=PARP9 PE=1 SV=2	PARP9	High	FALSE	28	82	28	0	134.346	218.98	36	854	96.3	7.91	6689.2	7210	5630.9	6614.2	5738	6325.3	7084.9	7186.8	5948.2	6667.3	5391	6605.3	4926.2	5062.7	4418.8	4721.9	4130.4	4791.8
Master Protein	Q8NDA8	Maestro heat-like repeat-containing protein family member 1 OS=Homo sapiens GN=MROH1 PE=2 SV=3	MROH1	High	FALSE	33	78	32	0	134.183	177.39	21	1641	181.1	6.89	3919.1	3555.4	3354.1	3320.3	3822.1	3394.9	4684.8	4473.5	4288.7	4058	4951.5	4549.6	6839.2	6482.7	6468.5	5780.8	6842.2	6848
Master Protein	O15540	Fatty acid-binding protein, brain OS=Homo sapiens GN=FABP7 PE=1 SV=3	FABP7	High	FALSE	10	375	10	0	134.136	946.68	80	132	14.9	5.59	46781.1	10855.4	13324.1	10551.5	11520	10191.1	54506.1	13949.5	17134.6	13194.9	14427	13758.5	46840.3	11733.3	14363.8	11068.7	12149.9	11237.5
Master Protein	Q14444	Caprin-1 OS=Homo sapiens GN=CAPRIN1 PE=1 SV=2	CAPRIN1	High	FALSE	17	164	17	0	134.064	389.53	28	709	78.3	5.25	7316.6	8091.1	6576.9	7949.5	7421.8	7045.1	11389	12236.5	10439.6	11820.1	11415.5	11415.8	11360.4	12486.3	10473.5	11855.5	11613.6	11662.4
Master Protein	Q96N67	Dedicator of cytokinesis protein 7 OS=Homo sapiens GN=DOCK7 PE=1 SV=4	DOCK7	High	FALSE	37	78	32	0	133.818	165.51	19	2140	242.4	6.8	4170	4813.8	4203.5	4647.5	4385.2	4558.1	4904.1	5896.5	5154.1	5118.5	5364.1	5315.7	3550.7	3792.4	3324.5	3519.4	3522.6	3437.6
Master Protein	O75400	Pre-mRNA-processing factor 40 homolog A OS=Homo sapiens GN=PRPF40A PE=1 SV=2	PRPF40A	High	FALSE	25	89	1	0	133.776	210.09	27	957	108.7	7.56													120.2	124.7	129.6	148.3	130.8	141.4
Master Protein	O60547	GDP-mannose 4,6 dehydratase OS=Homo sapiens GN=GMDS PE=1 SV=1	GMDS	High	FALSE	21	158	21	0	133.775	388.98	62	372	41.9	7.31	8334.7	11799.6	8225.2	7638.4	11624.5	7770.5	7580.5	11042.4	7678	6905.1	10964	7397.8	7396.4	10699.5	7424.6	6446	10425.1	6854.2
Master Protein	O95678	Keratin, type II cytoskeletal 75 OS=Homo sapiens GN=KRT75 PE=1 SV=2	KRT75	High	FALSE	21	332	1	0	133.635	780.77	25	551	59.5	7.74	1315.2	731.2	875.2	1121.1	613.5	828.8	1432.5	786.5	1058.8	1185.1	795.8	939.3	919.6	541.2	656.1	768.8	520.2	601
Master Protein	Q8IYI6	Exocyst complex component 8 OS=Homo sapiens GN=EXOC8 PE=1 SV=2	EXOC8	High	FALSE	29	106	29	0	133.611	246.94	42	725	81.7	5.49	4967.8	5090.4	4491.5	5396.1	4557.5	4797	5162.7	4455.2	4195.9	4786.7	4038.1	4436	5240.8	5608.7	5077.1	5769.6	5099.3	5955.1
Master Protein	P07203	Glutathione peroxidase 1 OS=Homo sapiens GN=GPX1 PE=1 SV=4	GPX1	High	FALSE	11	131	11	0	133.606	288.64	65	203	22.1	6.55	5311	5861.8	5578.9	5632.1	5397.4	6077.2	4243.3	4746.2	4624	4418	4453.6	4830.8	5137.4	5725.9	5623.2	5473.6	5387	5906.8
Master Protein	Q14669-3	Isoform 3 of E3 ubiquitin-protein ligase TRIP12 OS=Homo sapiens GN=TRIP12	TRIP12	High	FALSE	32	78	1	0	133.591	177.19	18	2040	225.4	8.69	4500.7	5402	4241.6	5093.7	4490.2	4784.4	3871.8	4615.2	3759.7	4330.5	3647.4	4067.3	3429.4	3875.2	3124.6	3694.8	3353.9	3486.4
Master Protein	O75436	Vacuolar protein sorting-associated protein 26A OS=Homo sapiens GN=VPS26A PE=1 SV=2	VPS26A	High	FALSE	18	134	16	0	133.524	307.22	61	327	38.1	6.57	7153.8	5821.4	5612.6	6131.1	6006.5	5831.5	6988	6628.7	6205.9	6672.1	6839.6	6324.9	6971.9	6274.4	6010.3	6286	6281.7	6083.1
Master Protein	P62906	60S ribosomal protein L10a OS=Homo sapiens GN=RPL10A PE=1 SV=2	RPL10A	High	FALSE	17	250	17	0	133.393	667.58	62	217	24.8	9.94	15103.9	16472.7	14308.7	16204.1	17539.1	15499.4	17783.6	18870.8	17275.6	18688.4	19953.3	17840.1	16280	17940.5	15657.6	17066.3	18831.7	16579.9
Master Protein	O95336	6-phosphogluconolactonase OS=Homo sapiens GN=PGLS PE=1 SV=2	PGLS	High	FALSE	13	157	13	0	133.303	498.16	66	258	27.5	6.05	6720	7247.1	6676.9	7779.7	8298.6	10032.4	7672.3	8052.6	7909	8774.7	9040.3	11301.6	7204.9	7631.2	7496.1	8270	8514.1	10181.6
Master Protein	Q14669-2	Isoform 2 of E3 ubiquitin-protein ligase TRIP12 OS=Homo sapiens GN=TRIP12	TRIP12	High	FALSE	32	78	1	0	132.851	176.63	19	2025	223.8	8.4													218.6	307.5	274.2	231.7	221.2	224.2
Master Protein	F8W7U8	Double-strand break repair protein MRE11A OS=Homo sapiens GN=MRE11A PE=1 SV=1	MRE11A	High	FALSE	25	94	1	0	132.825	217.02	42	707	80.5	5.9							188.9	232.1	195.6	213.3	182.6	205.3
Master Protein	Q9Y295	Developmentally-regulated GTP-binding protein 1 OS=Homo sapiens GN=DRG1 PE=1 SV=1	DRG1	High	FALSE	18	95	18	0	132.761	264.28	52	367	40.5	8.9	5062.1	6230.2	4487.5	5235.9	7083.5	4769.1	4707.7	5454.2	4337.9	4553.9	5787.5	4405	4173.7	5269.9	3629.1	3983.1	5781.7	3861.3
Master Protein	Q8WTW3	Conserved oligomeric Golgi complex subunit 1 OS=Homo sapiens GN=COG1 PE=1 SV=1	COG1	High	FALSE	26	77	26	0	132.691	173.78	32	980	108.9	7.31	4099.8	3821.7	3877.4	4939.7	3632.7	3802.1	2838	2573.7	2658.4	3255.1	2649.1	2694.1	3164.7	2979.4	2967.2	3655.7	3030.7	3054.3
Master Protein	P52306-5	Isoform 5 of Rap1 GTPase-GDP dissociation stimulator 1 OS=Homo sapiens GN=RAP1GDS1	RAP1GDS1	High	FALSE	20	98	1	0	132.574	269.91	39	608	66.3	5.31	319.8	292.4	284.3	357	327	324.3
Master Protein	J3KTL2	Serine/arginine-rich-splicing factor 1 OS=Homo sapiens GN=SRSF1 PE=1 SV=1	SRSF1	High	FALSE	19	385	19	0	132.544	989.03	52	253	28.3	10.08	18913.7	20600.8	17820.3	21768	20045.6	18943.5	19369	20067.8	17847.1	21134.5	19566.1	18977	20176.3	21045	18699.5	22112.3	20597.2	19870.8
Master Protein	O94906	Pre-mRNA-processing factor 6 OS=Homo sapiens GN=PRPF6 PE=1 SV=1	PRPF6	High	FALSE	34	100	34	0	132.442	238.7	35	941	106.9	8.25	6496.5	7881.7	6640.4	7398.6	7559.7	7228.4	7635.7	8802.8	7724.2	8557.6	8373.4	8477.4	5484.1	6415	5685	6087.7	6260.2	6165.3
Master Protein	A0A075B6N7	Ig alpha-2 chain C region (Fragment) OS=Homo sapiens GN=IGHA2 PE=4 SV=1	IGHA2	High	FALSE	13	167	5	0	132.385	432.02	56	340	36.6	6.27	1581.9	2145.3	1966.5	1916.7	1806.1	2443.1	1585.7	1807	1696.7	1838.9	1705.4	1866.4	2170.7	2863.1	2548.1	2614.5	2457	3114.8
Master Protein	P08195-4	Isoform 4 of 4F2 cell-surface antigen heavy chain OS=Homo sapiens GN=SLC3A2	SLC3A2	High	FALSE	17	127	17	0	132.339	332.7	28	661	71.1	4.97	5259.8	5859.1	4802.8	5845.7	7527.9	5032.2	5499.2	6434	4805.3	5637.7	8692	5024.8	6201.9	7046.6	5583.3	6350.9	9234.1	5908
Master Protein	Q14005	Pro-interleukin-16 OS=Homo sapiens GN=IL16 PE=1 SV=4	IL16	High	FALSE	23	114	23	0	132.32	271.91	24	1332	141.7	8.06	4518.6	7184	4925.5	4672.3	4689.5	4771.7	5414.1	8366.3	6130	5442.5	5714.5	5730.2	5004.9	7694.7	5405.5	4914.8	4997	5300.9
Master Protein	P14735	Insulin-degrading enzyme OS=Homo sapiens GN=IDE PE=1 SV=4	IDE	High	FALSE	27	105	27	0	132.315	234.12	27	1019	117.9	6.61	5456.4	4461.4	4152.2	4855	4038.4	4315.8	7236.3	6185.5	5982.7	6655.7	5416.6	5770	7123.6	5966.7	5906.6	6462.4	5469.4	5807
Master Protein	O15254	Peroxisomal acyl-coenzyme A oxidase 3 OS=Homo sapiens GN=ACOX3 PE=1 SV=2	ACOX3	High	FALSE	24	110	24	0	132.301	268.38	47	700	77.6	7.25	5698.1	4947.9	5104.4	7521.3	4971.3	5270	6339.4	5584.1	5854.9	7471.6	5677.4	6099	4607.5	4248.3	4386.3	5423.9	4064.2	4453.7
Master Protein	P25789	Proteasome subunit alpha type-4 OS=Homo sapiens GN=PSMA4 PE=1 SV=1	PSMA4	High	FALSE	16	174	16	0	132.262	429.7	68	261	29.5	7.72	7887.7	8955.1	7675.1	8492.2	8650.6	8440.8	8745.9	9374.9	8403.4	8951.9	9184.2	8977.6	8153.3	8527.3	7720.9	8033.2	8450.6	8130
Master Protein	P42285	Superkiller viralicidic activity 2-like 2 OS=Homo sapiens GN=SKIV2L2 PE=1 SV=3	SKIV2L2	High	FALSE	29	85	29	0	132.244	215.03	31	1042	117.7	6.52	4039.5	4562.8	4139.7	4917.1	4978	4498.8	4073.7	4454.5	4034.7	4759.6	4691.7	4408	4260.9	4739.8	4482.5	4871.8	4943.1	4690.3
Master Protein	Q9NR45	Sialic acid synthase OS=Homo sapiens GN=NANS PE=1 SV=2	NANS	High	FALSE	16	186	16	0	132.188	431.37	60	359	40.3	6.74	8548.1	9061.8	8357.3	9751.1	9024.1	10637.5	7524.3	8169.7	7776.6	8923	8029.2	9473.5	8218.3	8867.6	8615.1	9356.5	8968.6	10430.6
Master Protein	O60568	Procollagen-lysine,2-oxoglutarate 5-dioxygenase 3 OS=Homo sapiens GN=PLOD3 PE=1 SV=1	PLOD3	High	FALSE	25	138	25	0	132.115	387.5	35	738	84.7	6.05	5549.9	7246.9	5138.3	5696	8217.9	5823.1	7601.2	8984.8	6720.2	7155.4	10523.7	7366.3	6180	7638.7	5963.4	6238.1	8853.9	6432
Master Protein	J3KQE5	GTP-binding nuclear protein Ran (Fragment) OS=Homo sapiens GN=RAN PE=1 SV=1	RAN	High	FALSE	12	204	12	0	131.947	613.46	47	234	26.8	9.58	12032.2	12578.7	10599.3	12484.7	14326.4	11571.2	12525.6	12857.5	11068.5	13478.8	15064.3	11787.6	13109.8	13363	12160.5	13446.1	15434.6	12299.6
Master Protein	P27338	Amine oxidase [flavin-containing] B OS=Homo sapiens GN=MAOB PE=1 SV=3	MAOB	High	FALSE	21	178	16	0	131.915	492.52	43	520	58.7	7.5	9385.1	9241.9	17071.5	9070.2	9782.5	16165.1	8092.4	8113.8	15992.3	8116.7	9059.2	15129.4	6847.1	7173.2	13842.5	6927.1	7620.1	12956.1
Master Protein	Q96P48	Arf-GAP with Rho-GAP domain, ANK repeat and PH domain-containing protein 1 OS=Homo sapiens GN=ARAP1 PE=1 SV=3	ARAP1	High	FALSE	31	101	31	0	131.835	258.21	26	1450	162.1	6.23	5961.6	5218.1	4658.3	4795.3	4757.6	5222.9	5912.2	5331.7	5000.9	4901.2	4985.7	5509.6	6776.6	6306.8	6048.1	5713.6	5982.2	6727.3
Master Protein	Q9NTI5	Sister chromatid cohesion protein PDS5 homolog B OS=Homo sapiens GN=PDS5B PE=1 SV=1	PDS5B	High	FALSE	31	90	27	0	131.782	205.8	22	1447	164.6	8.47	3728.4	4614	3846.1	4092.7	4578.7	4398.4	5005.6	6168.3	5436.3	5164.2	6200.2	6043.3	4104.5	4803.4	4009.5	3929.2	4598.8	4545.6
Master Protein	Q9UHD9	Ubiquilin-2 OS=Homo sapiens GN=UBQLN2 PE=1 SV=2	UBQLN2	High	FALSE	11	97	5	0	131.765	274.81	24	624	65.7	5.22	3325.4	3500.9	3105.7	3502.9	3439.5	3391.7	1725.8	1872.2	1673.9	1779.9	1744.6	1774.4	3273.5	3783	3399.8	3671	3488.2	3581.8
Master Protein	Q13283	Ras GTPase-activating protein-binding protein 1 OS=Homo sapiens GN=G3BP1 PE=1 SV=1	G3BP1	High	FALSE	16	179	16	0	131.726	422.67	50	466	52.1	5.52	6252.9	6272.8	5614.7	6354.3	6003.2	6057.4	6552.9	6344	5636.3	6090.9	6123.8	6378.7	7737.3	7593.5	7339.1	8078.4	7589	7779
Master Protein	Q86SF2	N-acetylgalactosaminyltransferase 7 OS=Homo sapiens GN=GALNT7 PE=1 SV=1	GALNT7	High	FALSE	24	101	24	0	131.37	260.51	40	657	75.3	7.11	6564.8	3995.7	4180.4	5811.3	4066.6	5331.7	11087.2	6801.2	7243.7	9674.6	6383.1	9816.5	7377.5	4550.6	4665.1	6151	4304.3	6228.7
Master Protein	Q9H2G2	STE20-like serine/threonine-protein kinase OS=Homo sapiens GN=SLK PE=1 SV=1	SLK	High	FALSE	34	105	32	0	131.232	246.75	25	1235	142.6	5.15	6126.6	6346.2	6045.8	6126.7	5708.8	6266.9	5028.7	5143.9	5151.7	5372.5	4637.6	5147.5	7716.7	7809.1	7992.5	7852.5	7175.8	7961.7
Master Protein	P23588	Eukaryotic translation initiation factor 4B OS=Homo sapiens GN=EIF4B PE=1 SV=2	EIF4B	High	FALSE	22	172	22	0	131.192	430.63	32	611	69.1	5.73	8308.7	8434.9	7687.7	7871.9	7788.6	8362.4	10212	10580.5	9856.1	9733	9693.3	10769.5	9995.9	10153.6	9412.5	9398	9434.7	10096.8
Master Protein	Q15637-5	Isoform 5 of Splicing factor 1 OS=Homo sapiens GN=SF1	SF1	High	FALSE	15	119	13	0	130.941	304.51	30	673	71.7	9.58	3236.5	4064.5	3400.9	3651.9	3619.6	3891	6776.7	8336.7	6871.1	7251.2	7085.5	7642.2	5933	7244	6167.3	6316.9	6580.2	6754.8
Master Protein	O43615	Mitochondrial import inner membrane translocase subunit TIM44 OS=Homo sapiens GN=TIMM44 PE=1 SV=2	TIMM44	High	FALSE	23	126	23	0	130.937	307.75	44	452	51.3	8.32	8041.9	8972	7472.1	8419.6	10746.9	7975.9	5496.2	6392.6	5364.3	5706.7	7545.3	5709.4	5620	6707.1	5610.6	5845.6	7944.6	5912.7
Master Protein	Q15418-2	Isoform 2 of Ribosomal protein S6 kinase alpha-1 OS=Homo sapiens GN=RPS6KA1	RPS6KA1	High	FALSE	31	85	20	0	130.853	227.66	46	744	83.9	8.78	3798.9	4133.2	3763.2	3672.4	3715.4	3662.8	6576.5	7676.4	6704.7	6501.6	6593.9	6590.1	5618.5	6346.5	5734.9	5611.9	6082.1	5769.6
Master Protein	J3KNE0	RanBP2-like and GRIP domain-containing protein 3 OS=Homo sapiens GN=RGPD3 PE=4 SV=2	RGPD3	High	FALSE	29	74	1	0	130.845	196.74	18	1760	197.5	6.58													70.4	48.1	55.6	63.1	59	48.1
Master Protein	Q96I24	Far upstream element-binding protein 3 OS=Homo sapiens GN=FUBP3 PE=1 SV=2	FUBP3	High	FALSE	27	157	23	0	130.668	394.64	55	572	61.6	8.38	9532.8	9912	8144.9	9849.2	8892.7	9045.3	8682	8603.4	7340.2	9026.4	7798	8155.4	7732.2	7678.2	6777.8	7947	7125.3	7376.1
Master Protein	Q96RP9	Elongation factor G, mitochondrial OS=Homo sapiens GN=GFM1 PE=1 SV=2	GFM1	High	FALSE	28	109	28	0	130.648	244.94	40	751	83.4	7.01	7121.6	5972.6	5668.9	6642.7	6717.4	5595.4	7962.9	7106.6	6922.1	7703	8126.5	6658.8	5707.5	5070.2	5078.9	5572.1	5755.6	4895.7
Master Protein	Q9Y618	Nuclear receptor corepressor 2 OS=Homo sapiens GN=NCOR2 PE=1 SV=2	NCOR2	High	FALSE	34	67	33	0	130.493	156.14	18	2525	274.6	7.59	2384.1	2876	2537.1	2985.3	2488.6	2780.5	4310.7	4745.9	4697.9	5382	4586.7	5090.4	3689.8	3955.5	3765.6	4327.5	3629.8	4175.2
Master Protein	P27361	Mitogen-activated protein kinase 3 OS=Homo sapiens GN=MAPK3 PE=1 SV=4	MAPK3	High	FALSE	20	146	13	0	130.462	383.32	54	379	43.1	6.74	7830.8	8432.3	7896.5	7962.5	7936.3	7949.9	9248.4	9690.8	9599.7	9305.3	9742.8	9707.4	7933.2	8328.4	8007.7	7550.9	8280.9	8227.8
Master Protein	O75976	Carboxypeptidase D OS=Homo sapiens GN=CPD PE=1 SV=2	CPD	High	FALSE	28	96	28	0	130.421	232.41	24	1380	152.8	6.05	6254.8	5991.3	5087.1	7976	6428.9	5488.1	4765.5	4960.7	4456.5	5479.8	5210.4	4929.6	4889.2	4655.8	4339.3	5754.2	5139.6	4743.9
Master Protein	P30048	Thioredoxin-dependent peroxide reductase, mitochondrial OS=Homo sapiens GN=PRDX3 PE=1 SV=3	PRDX3	High	FALSE	12	306	12	0	130.387	889.37	46	256	27.7	7.78	14784.7	14925.5	14080.2	16022	15225.4	12752.9	15098.2	14706.6	14527.4	15857.6	15155.1	12667.1	14517	14310	13967.9	15234	15043.2	12346
Master Protein	P22087	rRNA 2'-O-methyltransferase fibrillarin OS=Homo sapiens GN=FBL PE=1 SV=2	FBL	High	FALSE	18	138	15	0	130.381	397.65	68	321	33.8	10.18	7839.7	9378.3	7697.5	9336.9	9177	8638.4	9264.6	11453.8	10203.5	10601.3	10846.6	11235.7	8167.3	10187.3	9354.1	9413.3	9576	10439.5
Master Protein	Q99598	Translin-associated protein X OS=Homo sapiens GN=TSNAX PE=1 SV=1	TSNAX	High	FALSE	17	115	17	0	130.337	300.29	71	290	33.1	6.55	4862.9	5665.9	4790.6	5460.4	6052.9	5321.8	4116.2	4606.8	4154.5	4656.9	4550.6	4482.1	5430.4	6078.3	5389.3	5965.9	6279.3	5718.8
Master Protein	Q9HAV4	Exportin-5 OS=Homo sapiens GN=XPO5 PE=1 SV=1	XPO5	High	FALSE	24	80	24	0	130.172	195.07	25	1204	136.2	5.8	3513.7	3552.8	3126.1	4228.3	4276.7	3343.1	3416.4	3405.1	2983.1	4186.4	4358.7	3261	3837.2	3874	3528.2	4587.3	4769.9	3758.5
Master Protein	P49790	Nuclear pore complex protein Nup153 OS=Homo sapiens GN=NUP153 PE=1 SV=2	NUP153	High	FALSE	25	77	25	0	130.139	164.63	23	1475	153.8	8.73	3269.8	4060.8	3139.4	3433.2	3469.5	3586.9	5240.9	6874.8	5067.8	5229.4	5453.8	5839.6	4021.2	4747.4	3727.9	3892.1	3966.9	4154.7
Master Protein	P57740	Nuclear pore complex protein Nup107 OS=Homo sapiens GN=NUP107 PE=1 SV=1	NUP107	High	FALSE	24	81	24	0	130.099	206.62	32	925	106.3	5.43	3603.9	4426.1	3559.2	4166.8	4086.2	3964.4	3900.1	4476.1	4053.6	4455.6	4496.7	4523.4	3518.2	4231.6	3697	4174.3	3911.4	3955.6
Master Protein	Q14498	RNA-binding protein 39 OS=Homo sapiens GN=RBM39 PE=1 SV=2	RBM39	High	FALSE	16	140	15	0	130.093	313.28	35	530	59.3	10.1	5680.3	6231.2	5310.5	6531.2	6096.1	5983.5	6124.8	6783.4	6128.5	7173.1	6375.8	6797.1	6138.4	6802.1	6126	7086.2	6718.8	6663.2
Master Protein	P46926	Glucosamine-6-phosphate isomerase 1 OS=Homo sapiens GN=GNPDA1 PE=1 SV=1	GNPDA1	High	FALSE	14	104	9	0	130.036	223.96	65	289	32.6	6.92	6016.7	6430.8	6025.4	6256	6254.2	6151	3108.7	3323.4	3251.9	3277.1	3103.5	3425.5	5221.6	4839	5246	5103.6	5012.7	5284.3
Master Protein	Q00325	Phosphate carrier protein, mitochondrial OS=Homo sapiens GN=SLC25A3 PE=1 SV=2	SLC25A3	High	FALSE	16	229	16	0	129.977	572.56	43	362	40.1	9.38	19920	17977.2	17405.5	18019.1	18520.5	16141.1	15196.3	13488.5	13402.6	13395.2	13830.9	12176.4	15653.8	13775.1	13503.7	13813.1	14613.2	12698.6
Master Protein	Q68CZ2	Tensin-3 OS=Homo sapiens GN=TNS3 PE=1 SV=2	TNS3	High	FALSE	24	87	21	0	129.958	235.44	24	1445	155.2	6.81	2491.3	2640	2605.2	2626.8	2881.1	2701.4	3770.6	4107.4	3997.3	3971.8	4296.9	4100.4	2779.9	2851.4	2728.5	2634.3	3095.8	2826.6
Master Protein	Q7KZ85	Transcription elongation factor SPT6 OS=Homo sapiens GN=SUPT6H PE=1 SV=2	SUPT6H	High	FALSE	26	84	26	0	129.908	192.87	17	1726	198.9	4.91	5546.1	5953	6009.2	6414.7	5911.7	6099.4	4360.3	4624	3993.1	5322.6	4396.8	4577.7	4244.9	4245.5	4079.5	4791.8	4334.3	4465
Master Protein	Q9NUU7	ATP-dependent RNA helicase DDX19A OS=Homo sapiens GN=DDX19A PE=1 SV=1	DDX19A	High	FALSE	22	125	4	0	129.907	305.88	49	478	53.9	6.58	4960.6	5600.7	4837.5	5545.9	5344.8	5189.8	8760.7	8906.6	8041.2	9287.3	8551.3	8740.4	8600.1	9426.6	8334.9	9159.6	8897.7	8800.2
Master Protein	P35658-5	Isoform 5 of Nuclear pore complex protein Nup214 OS=Homo sapiens GN=NUP214	NUP214	High	FALSE	29	79	29	0	129.794	198.18	18	2093	215.3	7.69	4445	4959.3	4275.7	5042.1	4744.3	4818.8	5179.8	5706	5050.4	5539.2	5238.8	5548.5	4908.1	4855.9	4443.9	4888.9	4801.8	4984.8
Master Protein	O43149	Zinc finger ZZ-type and EF-hand domain-containing protein 1 OS=Homo sapiens GN=ZZEF1 PE=1 SV=6	ZZEF1	High	FALSE	30	71	30	0	129.65	179.85	12	2961	330.9	5.95	2389.7	2619.4	2280.3	2724	2504.3	2529.6	6267.8	6411	6130.3	6555.3	6353.8	6444.6	5463.4	5888.8	5443.2	5833.7	5512.6	5616.2
Master Protein	P29966	Myristoylated alanine-rich C-kinase substrate OS=Homo sapiens GN=MARCKS PE=1 SV=4	MARCKS	High	FALSE	15	205	14	0	129.614	612.53	54	332	31.5	4.45	7879.9	9723.6	8018.4	7766	7839.2	9116.3	10487.6	12109.7	10554.5	10425.7	9776.3	12056	9370.9	11702.5	9581	9074	9000.7	10746.5
Master Protein	P50895	Basal cell adhesion molecule OS=Homo sapiens GN=BCAM PE=1 SV=2	BCAM	High	FALSE	19	128	19	0	129.501	295.2	37	628	67.4	5.81	4377.7	4505.6	4675.2	7474.4	4380.3	5974.9	5430.2	5564.7	6016.2	8687.4	5043.8	7602.5	4280	4403.4	4682.3	6852.1	4094.3	5966.6
Master Protein	Q15691	Microtubule-associated protein RP/EB family member 1 OS=Homo sapiens GN=MAPRE1 PE=1 SV=3	MAPRE1	High	FALSE	17	133	15	0	129.489	280.88	68	268	30	5.14	5482	5352.4	4599.1	5228.4	5092.7	4955	5599.3	5777.2	5068.7	5383.9	5397.1	5240	7418.8	7351.6	6031.1	6788.3	7129.8	6632.8
Master Protein	P20339	Ras-related protein Rab-5A OS=Homo sapiens GN=RAB5A PE=1 SV=2	RAB5A	High	FALSE	11	191	8	0	129.419	408.76	78	215	23.6	8.15	4042.1	4119.2	4063.6	4317.8	4562.2	4282.8	3535.1	3676.4	3667.6	3565.2	3798.4	3833.4	3077.6	2943.5	3035.3	3079.8	3121.7	3014.7
Master Protein	Q9NRF8	CTP synthase 2 OS=Homo sapiens GN=CTPS2 PE=1 SV=1	CTPS2	High	FALSE	23	117	20	0	129.354	308.46	45	586	65.6	6.9	7585.6	8919.5	6657	7984.7	6917.7	7095.4	7200.7	8459.3	6185.7	7136.7	7089.8	6520.9	8458.7	9829	7530.3	8702.4	7760.8	7792.1
Master Protein	O95994	Anterior gradient protein 2 homolog OS=Homo sapiens GN=AGR2 PE=1 SV=1	AGR2	High	FALSE	9	314	8	0	129.247	734.28	54	175	20	9	14350.8	8087.9	11062.5	20447.5	8916.3	14495.7	18617.6	10897.5	14640.6	24960.7	11537.8	18616.2	15639.5	9090.6	12271.1	21566.6	9817.2	15706.8
Master Protein	Q9Y6G9	Cytoplasmic dynein 1 light intermediate chain 1 OS=Homo sapiens GN=DYNC1LI1 PE=1 SV=3	DYNC1LI1	High	FALSE	22	96	21	0	129.244	266.75	52	523	56.5	6.42	5535.4	5558.3	4855.8	5174.1	5430.9	5325.7	5798.1	5788.7	5611.5	5310.6	5525.9	5697.9	5244.7	4983.3	4621	4854	4940.8	5022.2
Master Protein	E7ESA6	Focal adhesion kinase 1 OS=Homo sapiens GN=PTK2 PE=1 SV=1	PTK2	High	FALSE	28	88	27	0	129.233	216.61	28	1096	124	6.62	4623.6	4865.6	4560.7	4554.4	5662	4619.6	4788.8	4694.9	4717.5	4192.5	5172	4550.4	5069.2	4950.4	5081.6	4519.7	5485.4	4804.5
Master Protein	Q9Y5K6	CD2-associated protein OS=Homo sapiens GN=CD2AP PE=1 SV=1	CD2AP	High	FALSE	22	103	22	0	129.067	227.16	37	639	71.4	6.4	5684.7	5745.5	4839.9	5634.2	5048.2	5567.4	7502.1	7580.9	6711.6	7532.4	7060.7	7529.5	5570.8	5773.5	5010.6	5178	5179.1	5623.9
Master Protein	J3KQ32	Obg-like ATPase 1 OS=Homo sapiens GN=OLA1 PE=1 SV=1	OLA1	High	FALSE	19	147	19	0	129.048	349.24	50	416	46.9	8.06	8015.4	7798.2	7409.2	7817.4	8830.2	8215.4	9997.1	9400.1	9059.9	9761.1	10627.4	10200.9	9816.1	9454.2	8819	9570.2	10768.5	9983.1
Master Protein	Q92734	Protein TFG OS=Homo sapiens GN=TFG PE=1 SV=2	TFG	High	FALSE	14	204	14	0	129.042	483.41	41	400	43.4	5.1	7236	7442.3	7443.9	7291.9	9007.1	8363.6	8137	8438.7	8810.7	8343.7	10159.7	9629.1	8420.8	9024.3	9285.7	8460.2	10587.2	10079.1
Master Protein	Q01105	Protein SET OS=Homo sapiens GN=SET PE=1 SV=3	SET	High	FALSE	14	246	14	0	128.982	642.44	51	290	33.5	4.32	10099.4	11055.9	9189.8	11923.2	11306.9	9741.7	9919.1	10934.7	9465.1	11440.7	10933.3	9826.3	11912.8	13081.3	11388.3	13614.2	13355.2	11958.4
Master Protein	P51114	Fragile X mental retardation syndrome-related protein 1 OS=Homo sapiens GN=FXR1 PE=1 SV=3	FXR1	High	FALSE	23	120	20	0	128.863	328.34	41	621	69.7	6.15	6524.1	7287.5	6404.8	7531.8	7511.6	7039.2	6798.5	7143	6109.4	7458.4	7080.4	6845.1	9829.4	10585.8	8981.5	10668.5	10674.5	10182.8
Master Protein	Q8WUF5	RelA-associated inhibitor OS=Homo sapiens GN=PPP1R13L PE=1 SV=4	PPP1R13L	High	FALSE	26	97	26	0	128.682	261.59	39	828	89	6.81	3866.3	3919.5	3696.1	4206	4150	4041.8	6569.2	6516	6441.8	7281.1	7078.2	7067.3	6907.9	6957.1	6970.7	7626.3	7612.5	7459
Master Protein	O75400-3	Isoform 3 of Pre-mRNA-processing factor 40 homolog A OS=Homo sapiens GN=PRPF40A	PRPF40A	High	FALSE	25	88	1	0	128.489	209.88	26	939	106.8	7.43	5815	6881	5549.8	7300.7	6425.1	6442.4	5994.4	7133.3	5977.1	7469.7	6369.8	6742.4	5112.1	6278.9	5048.8	6601.5	5502	5813.5
Master Protein	O15143	Actin-related protein 2/3 complex subunit 1B OS=Homo sapiens GN=ARPC1B PE=1 SV=3	ARPC1B	High	FALSE	19	146	10	0	128.373	385.32	54	372	40.9	8.35	7159.9	7713.1	6585	6922	7263.3	6823.1	9513.2	9661.2	8936.1	9347.6	9213.1	9309.3	9652.6	10336.1	9396.4	9463.2	9832.9	9756.4
Master Protein	Q9UNZ2-4	Isoform 2 of NSFL1 cofactor p47 OS=Homo sapiens GN=NSFL1C	NSFL1C	High	FALSE	16	142	1	0	128.326	418.1	54	339	37.3	5.11	137.7	166.8	115.2	125.8	136.2	133.1	355.2	381.7	243.5	272.7	310.1	310.2
Master Protein	Q9NZT1	Calmodulin-like protein 5 OS=Homo sapiens GN=CALML5 PE=1 SV=2	CALML5	High	FALSE	11	324	11	0	128.23	842.6	84	146	15.9	4.44	20098.5	12290.1	8828.4	9800.5	13347.5	9251.5	18849.8	11516.7	9068.1	9583.9	12701.6	9312.4	20944.6	13026.3	10294	11110.3	14360	10494.4
Master Protein	P52306-4	Isoform 4 of Rap1 GTPase-GDP dissociation stimulator 1 OS=Homo sapiens GN=RAP1GDS1	RAP1GDS1	High	FALSE	20	96	1	0	128.129	263.65	39	607	66.3	5.31	4320.8	4201.7	3855.3	4967	4372.2	4848.2	5939	5617	5416.4	6785.7	5671.9	6466.4	4638.5	4418.5	4217.7	5418.6	4311.6	5341.8
Master Protein	O43432-3	Isoform 3 of Eukaryotic translation initiation factor 4 gamma 3 OS=Homo sapiens GN=EIF4G3	EIF4G3	High	FALSE	33	100	20	0	128.102	227.15	20	1591	177.2	5.39	2417.7	2550.7	2552.5	2639.4	2371.5	3023.9	2208.5	2234.8	2201.1	2214.7	2051.5	2759.6	3104.9	3069.2	3092.5	2910.6	2894.7	4105.9
Master Protein	P16401	Histone H1.5 OS=Homo sapiens GN=HIST1H1B PE=1 SV=3	HIST1H1B	High	FALSE	21	314	14	0	128.032	895.81	48	226	22.6	10.92	14182.4	23835	13786.9	18302.7	17851.3	12510.6	15715	26145.3	15371.5	20240.5	19337.2	13231.8	14614.9	23592.4	14277.5	17853.3	17935.5	12834.8
Master Protein	P19525	Interferon-induced, double-stranded RNA-activated protein kinase OS=Homo sapiens GN=EIF2AK2 PE=1 SV=2	EIF2AK2	High	FALSE	19	111	19	0	127.943	260.87	40	551	62.1	8.4	5785.6	6416.2	4662.9	5826	4596.4	5544.6	6284.5	6487.1	5134.9	6145.4	5151.2	5832.5	7993.8	8455.6	6847.2	8043.9	6920.3	7778.8
Master Protein	O95155-4	Isoform 4 of Ubiquitin conjugation factor E4 B OS=Homo sapiens GN=UBE4B	UBE4B	High	FALSE	29	71	28	0	127.919	176.48	27	1353	151.5	5.62	4455.8	4447.5	3995.9	4323.3	5018.3	4273.4	4050.8	3901.9	3766.5	3756.1	4323	3866.8	3483.7	3373.2	3189.2	3141.6	3846.6	3298.3
Master Protein	Q86X10	Ral GTPase-activating protein subunit beta OS=Homo sapiens GN=RALGAPB PE=1 SV=1	RALGAPB	High	FALSE	25	69	25	0	127.898	165.81	25	1494	166.7	6.79	4438	4090.4	4091.6	4588.7	4144.1	4434.1	3299.1	2948.5	2975.1	3307.5	3063.5	3184	2535.9	2222.2	2232.1	2539.1	2371.5	2368.6
Master Protein	O60256	Phosphoribosyl pyrophosphate synthase-associated protein 2 OS=Homo sapiens GN=PRPSAP2 PE=1 SV=1	PRPSAP2	High	FALSE	19	105	16	0	127.885	284.84	68	369	40.9	7.44	4038.6	4537.6	4128.8	4689.3	4830.1	4138.6	5718.1	6377.1	5676.2	6332.2	6782.3	6047.6	3977.4	4300.1	3906.7	4230.8	4530.5	4205.1
Master Protein	Q5T4U5	Acyl-Coenzyme A dehydrogenase, C-4 to C-12 straight chain, isoform CRA_a OS=Homo sapiens GN=ACADM PE=1 SV=1	ACADM	High	FALSE	20	123	20	0	127.827	323.05	48	454	50.2	7.8	7050.6	7032.6	8162.1	6450	7077.1	6764.2	8131.4	7619.9	8719.8	7621.9	7850.3	7494.5	7360.3	7415.4	8868.3	6709	7337.1	7550.8
Master Protein	O14979	Heterogeneous nuclear ribonucleoprotein D-like OS=Homo sapiens GN=HNRNPDL PE=1 SV=3	HNRNPDL	High	FALSE	19	208	17	0	127.8	482.75	36	420	46.4	9.57	12156.7	13388.4	11218.2	13731.4	12110.3	13187.2	11983.4	12394.2	11484.2	13147.3	11944.7	12867.6	14465	14509.2	13324.1	15017.3	13806.2	14792.8
Master Protein	Q9H4A3-7	Isoform 6 of Serine/threonine-protein kinase WNK1 OS=Homo sapiens GN=WNK1	WNK1	High	FALSE	31	86	26	0	127.791	206.1	12	2833	299.5	6.48	4191.5	4655.1	4034.7	4411	4908.8	4306.5	6999.7	7103.8	6535.2	6987.7	7686.1	7008.7	6518.7	6790.8	6162.4	6430.5	7283.2	6471.8
Master Protein	O95758-4	Isoform 4 of Polypyrimidine tract-binding protein 3 OS=Homo sapiens GN=PTBP3	PTBP3	High	FALSE	16	166	11	0	127.726	436.24	34	558	60.4	9.19	2170.8	2270.5	1931.9	2335.1	2419.9	2127.5	2111.2	2154.3	1974.5	2193.6	2105.7	2063.9	2118.4	2188.4	1969.2	2102.2	2149.1	2126.1
Master Protein	P61006	Ras-related protein Rab-8A OS=Homo sapiens GN=RAB8A PE=1 SV=1	RAB8A	High	FALSE	14	255	7	0	127.706	635.85	65	207	23.7	9.07	6453.6	7755.5	6369	6879.5	7344.6	7272.2	5014.6	5905.1	5102.4	5369.4	5881.7	5778.5	3797.3	4414.9	3816.6	3966	4437.7	4200.6
Master Protein	O94826	Mitochondrial import receptor subunit TOM70 OS=Homo sapiens GN=TOMM70A PE=1 SV=1	TOMM70A	High	FALSE	26	124	26	0	127.644	286.03	45	608	67.4	7.12	9599	8604.6	7845.9	8849.1	9205.5	7679.3	10068.2	8944.9	8636.2	9506.5	9709	8537.1	10426.3	9253.9	8946.2	9324.8	9832.3	9109.8
Master Protein	R4GMU1	GDH/6PGL endoplasmic bifunctional protein OS=Homo sapiens GN=H6PD PE=4 SV=1	H6PD	High	FALSE	25	104	25	0	127.584	256.98	35	802	90.1	7.23	5176.8	6517.5	5658.3	5412.8	5699.6	5712.7	5322.8	6851.9	6210.1	5449.1	5997.6	6038	4496.9	5628.9	4987.8	4722.7	5226	4889.5
Master Protein	Q9UH65	Switch-associated protein 70 OS=Homo sapiens GN=SWAP70 PE=1 SV=1	SWAP70	High	FALSE	31	103	31	0	127.456	235.88	48	585	69	5.87	6694.5	9087.4	6491.3	6746.2	8099.2	7355.5	6804.9	9215.1	7042.5	6696.7	7194	7691.7	5137.5	6629.2	4961.6	4874.8	5368.9	5358
Master Protein	O00151	PDZ and LIM domain protein 1 OS=Homo sapiens GN=PDLIM1 PE=1 SV=4	PDLIM1	High	FALSE	19	104	19	0	127.452	274.23	78	329	36	7.02	6528.3	5751.2	5896.6	5099.8	4714.5	6011.8	6719.1	6135.7	6409	5493.9	5132.3	6252.8	6295.9	5555.5	6177	5206.2	4849.4	6044.2
Master Protein	O60341-2	Isoform 2 of Lysine-specific histone demethylase 1A OS=Homo sapiens GN=KDM1A	KDM1A	High	FALSE	27	76	27	0	127.44	178.98	43	876	95.1	6.25	4101.7	4295.9	3617.6	4601.9	4551.8	3840.3	3736.4	3614.2	3393.7	4031.1	4087	3497.2	2604.1	2896.5	2708.9	3049.6	3022	2875.1
Master Protein	O95861	3'(2'),5'-bisphosphate nucleotidase 1 OS=Homo sapiens GN=BPNT1 PE=1 SV=1	BPNT1	High	FALSE	17	127	17	0	127.42	331.15	61	308	33.4	5.69	6917.6	7183.5	6125	7785.4	7506.1	6858.2	6525.3	7049.7	6030.4	7908	7111.2	6710.5	6115.9	6495.6	5592.5	6759.9	6552	6283.7
Master Protein	Q16643-3	Isoform 3 of Drebrin OS=Homo sapiens GN=DBN1	DBN1	High	FALSE	23	133	23	0	127.298	372.49	35	695	76.3	4.51	6166	7013.7	6234.4	6934.9	6907.9	7330.3	4954.2	5600.9	4996.5	5324.3	5427.1	6058.8	6126	7043.4	6460.3	6514.5	6644.6	7490.1
Master Protein	Q92688	Acidic leucine-rich nuclear phosphoprotein 32 family member B OS=Homo sapiens GN=ANP32B PE=1 SV=1	ANP32B	High	FALSE	15	294	9	0	127.18	692.51	51	251	28.8	4.06	14453.1	17156	13041.3	16320	17223.5	14047	16287.7	18432.6	14571.3	17857.1	18361.1	15695.2	14442.3	15831.7	12897.8	14917	15600.7	13328.1
Master Protein	P16885	1-phosphatidylinositol 4,5-bisphosphate phosphodiesterase gamma-2 OS=Homo sapiens GN=PLCG2 PE=1 SV=4	PLCG2	High	FALSE	33	84	33	0	127.138	160.68	28	1265	147.8	6.64	5419	7988.4	5964.5	6021.1	7074.1	5933	1844.1	2866.2	2104.4	2001.4	2539.2	2082.1	4039.8	5985.7	4350.4	4224.7	5437.3	4382
Master Protein	Q9H6S3	Epidermal growth factor receptor kinase substrate 8-like protein 2 OS=Homo sapiens GN=EPS8L2 PE=1 SV=2	EPS8L2	High	FALSE	23	89	23	0	127.099	237.84	37	715	80.6	6.84	5831.5	7752.3	5451.7	6642.9	5182.2	5416.3	4382.2	6175.2	4405.4	5081.4	4041.1	4465.9	4806.7	6101.3	4656	5318.2	4258.6	4621.2
Master Protein	P49448	Glutamate dehydrogenase 2, mitochondrial OS=Homo sapiens GN=GLUD2 PE=1 SV=2	GLUD2	High	FALSE	20	255	1	0	127.075	747.27	35	558	61.4	8.46	98	243.4	89.3	89.5	80.6	100.7	308.6	761.8	233.2	233.2	217.6	281.9	460.4	1014.7	428.2	425.6	455.7	483.3
Master Protein	Q9UKK3	Poly [ADP-ribose] polymerase 4 OS=Homo sapiens GN=PARP4 PE=1 SV=3	PARP4	High	FALSE	27	74	27	0	127.062	181.31	18	1724	192.5	5.66	3738.4	3660.3	3570.2	3512.2	3884.8	3649.4	4529.6	4650.5	4447.1	4389.4	4899.1	4539.5	4471.1	4718.9	4399.7	4210.7	4931.6	4467
Master Protein	Q6NZI2	Polymerase I and transcript release factor OS=Homo sapiens GN=PTRF PE=1 SV=1	PTRF	High	FALSE	16	167	16	0	126.74	444.9	40	390	43.5	5.6	6564.1	7620.8	9265.1	6759.1	7178.7	9644.9	10688.9	12327.8	14954.8	11263.6	11463.8	15161.2	9229.6	10406.9	12481.9	9363	9742.8	12807.2
Master Protein	P62829	60S ribosomal protein L23 OS=Homo sapiens GN=RPL23 PE=1 SV=1	RPL23	High	FALSE	12	341	12	0	126.671	905.96	77	140	14.9	10.51	12736.8	13714	11897.4	14474.4	14655.4	12122.2	16760.1	17720.2	15680.3	18753.4	19726.6	16137.3	14370	15280	13435	15673.9	16349.1	13577.4
Master Protein	Q96AY3	Peptidyl-prolyl cis-trans isomerase FKBP10 OS=Homo sapiens GN=FKBP10 PE=1 SV=1	FKBP10	High	FALSE	22	117	21	0	126.621	277.98	46	582	64.2	5.62	6767.7	6745.2	6288.4	5798.7	7399	7366.2	9156.7	8345.8	8613.4	7812.8	9969.2	9563.6	7826	7544.2	7357	6725.2	8871.8	8366.8
Master Protein	Q8IY21	Probable ATP-dependent RNA helicase DDX60 OS=Homo sapiens GN=DDX60 PE=1 SV=3	DDX60	High	FALSE	34	84	32	0	126.555	165.77	22	1712	197.7	7.59	4933.9	5347.8	4432.2	5741	4825.7	4903	3683.9	3661.9	3434.5	4219.1	3529.2	3757.7	5137.6	5369.5	4726.3	5667.3	4881.6	5100.1
Master Protein	Q9NPH2	Inositol-3-phosphate synthase 1 OS=Homo sapiens GN=ISYNA1 PE=1 SV=1	ISYNA1	High	FALSE	16	158	16	0	126.366	358.13	31	558	61	5.76	6436.3	5574.5	5958.2	7637.7	6285.7	12950.5	7222.3	6233.1	6932.9	7987.6	6895.9	12558.2	8174.7	7866.1	8116.6	9230.1	8469.8	14751.8
Master Protein	Q9BY44	Eukaryotic translation initiation factor 2A OS=Homo sapiens GN=EIF2A PE=1 SV=3	EIF2A	High	FALSE	18	94	18	0	126.219	243.8	35	585	64.9	8.87	4961.7	5097	4479.6	5031.5	5613.9	5017.4	5783.1	6035.2	5379.2	5587.1	6528.4	5719.6	6277.8	6628.8	5896.3	5963.3	6756.3	6598.3
Master Protein	Q12882	Dihydropyrimidine dehydrogenase [NADP(+)] OS=Homo sapiens GN=DPYD PE=1 SV=2	DPYD	High	FALSE	27	71	27	0	126.203	152.29	31	1025	111.3	7.05	3172.5	3613.8	3290.7	3203.2	3251	3644.4	3578.1	3836.3	3771.7	3466.2	3595.9	4137.1	4248.7	4369.6	4330.2	3948.5	4150.8	4715.5
Master Protein	Q96GK7	Fumarylacetoacetate hydrolase domain-containing protein 2A OS=Homo sapiens GN=FAHD2A PE=1 SV=1	FAHD2A	High	FALSE	14	78	3	0	126.199	213.68	60	314	34.6	8.24	3022.3	4292.5	3277.9	3313.2	6161.9	3260.8	2915.8	3954.1	3149.8	3186.2	5722.3	3210.2	4259.4	5049.1	4349.6	4559.1	7199.4	4406.2
Master Protein	Q14643	Inositol 1,4,5-trisphosphate receptor type 1 OS=Homo sapiens GN=ITPR1 PE=1 SV=3	ITPR1	High	FALSE	36	95	22	0	126.163	226.07	12	2758	313.7	6.04	2376.6	3076.6	2554.3	2623.6	2370.8	2892.6	1963.1	2641.1	2300.5	2036.3	2177.8	2577.3	2089.8	2449.3	2272.2	2132.9	2184.5	2488.1
Master Protein	P11908-2	Isoform 2 of Ribose-phosphate pyrophosphokinase 2 OS=Homo sapiens GN=PRPS2	PRPS2	High	FALSE	15	95	7	0	126.122	240.55	55	321	35	6.46	4820.1	6188.6	4742.3	5513.4	5900.2	5007.9	5042.4	5956.2	4694.7	5868.7	5699.9	5016.4	3809	4934.9	3626.4	4080.9	4727.3	3867.2
Master Protein	Q92626	Peroxidasin homolog OS=Homo sapiens GN=PXDN PE=1 SV=2	PXDN	High	FALSE	27	71	27	0	126.11	176.03	25	1479	165.2	7.17	2388.7	2405.8	2075.2	2159.5	2388.6	2528.4	3555.2	3749.8	3258.8	3294	4005.9	3915.8	3809.9	4181.7	3567.3	3677.6	4359	4314
Master Protein	P07686	Beta-hexosaminidase subunit beta OS=Homo sapiens GN=HEXB PE=1 SV=3	HEXB	High	FALSE	20	163	19	0	126.093	370	39	556	63.1	6.76	8692.6	8393.8	8514.1	8336.4	7573.5	7177.9	10335.8	9741.6	9808.4	9726.8	8975.4	8902.3	9941.1	9402.1	9707.1	9447.4	8796.8	8690.6
Master Protein	P15531-2	Isoform 2 of Nucleoside diphosphate kinase A OS=Homo sapiens GN=NME1	NME1	High	FALSE	11	268	1	0	126.065	695.41	60	177	19.6	5.58	1798.7	1699.3	1539.5	2567	1760.2	1766	1727.4	1605.4	1541	3125	1652.2	1670.3	1755.9	1748.3	1578.3	2508.7	1790.7	1812.6
Master Protein	Q15833	Syntaxin-binding protein 2 OS=Homo sapiens GN=STXBP2 PE=1 SV=2	STXBP2	High	FALSE	23	93	23	0	126.055	231.55	44	593	66.4	6.55	4103.7	4297.3	3867.9	3949.8	3930.7	4045.2	5478.3	5822.3	5194.4	4880.9	5076.9	5560.6	5564.9	5699.5	5085.6	5060.5	5243.2	5560.9
Master Protein	P27635	60S ribosomal protein L10 OS=Homo sapiens GN=RPL10 PE=1 SV=4	RPL10	High	FALSE	14	241	3	0	125.994	536.15	56	214	24.6	10.08	13790.8	14487.8	12417	14247.3	15743.8	13207.7	11115.8	10822.4	9713.8	10524.4	11283.1	9752	12621	13200.2	11708.8	12687	14221.7	12052.9
Master Protein	P51532	Transcription activator BRG1 OS=Homo sapiens GN=SMARCA4 PE=1 SV=2	SMARCA4	High	FALSE	30	89	16	0	125.928	237.97	19	1647	184.5	7.88	2481.6	2583.5	2462.2	3258.4	2790.1	2451.7	2199.6	2262.6	2190.2	2514.7	2375.9	2185.1	1483.7	1539.1	1471.7	1648.4	1608.6	1554.4
Master Protein	Q9BXS5-2	Isoform 2 of AP-1 complex subunit mu-1 OS=Homo sapiens GN=AP1M1	AP1M1	High	FALSE	21	102	17	0	125.756	236.46	57	435	49.8	7.61	4907	5265	4584.4	4915.7	5214.4	5390.5	5806.8	6183.3	5869.2	5787.7	5691.5	6240.8	4630.3	4776	4496.9	4556.9	4922.2	5070.4
Master Protein	Q9Y3L3	SH3 domain-binding protein 1 OS=Homo sapiens GN=SH3BP1 PE=1 SV=3	SH3BP1	High	FALSE	23	87	23	0	125.753	221.16	45	701	75.7	6.77	3550.7	4736.7	3680.6	3754.7	3875.2	3891.8	3711.1	4566	3771	4011.6	3915.1	4187.6	4712.7	6001	4817.5	4784.7	6236.6	5135.3
Master Protein	P35270	Sepiapterin reductase OS=Homo sapiens GN=SPR PE=1 SV=1	SPR	High	FALSE	12	176	12	0	125.522	430.04	54	261	28	8.05	5881.9	5306.4	6461.1	6294.1	5176.5	6011.5	6789.2	6091.8	7695.3	7157.2	5821.7	7374.3	5552.8	5214.3	6282.7	5853.5	5227.7	5893.2
Master Protein	E9PAU2	Ribonucleoprotein PTB-binding 1 OS=Homo sapiens GN=RAVER1 PE=1 SV=1	RAVER1	High	FALSE	20	72	20	0	125.503	190.64	38	756	79.5	8.92	2912.2	3200.8	2828.6	3164.5	3455.1	2867.7	1510.7	1690.1	1594	1633.9	1892.8	1671.9	3345.9	3950.9	3504.5	3573.7	4319.6	3621.7
Master Protein	Q96AQ6	Pre-B-cell leukemia transcription factor-interacting protein 1 OS=Homo sapiens GN=PBXIP1 PE=1 SV=1	PBXIP1	High	FALSE	22	106	22	0	125.411	250.62	35	731	80.6	5.33	6551.1	5463.1	4455.6	4721.9	6018.9	5284.3	6299.9	4955.3	4146.4	3937.2	5221.8	4517.4	6785.5	5874.2	5282.7	5105.5	6219	5528.3
Master Protein	O15067	Phosphoribosylformylglycinamidine synthase OS=Homo sapiens GN=PFAS PE=1 SV=4	PFAS	High	FALSE	27	91	27	0	125.389	231.56	24	1338	144.6	5.76	4919.2	5333.8	4920.8	5580.3	5618.5	5643.5	5796.6	6113.9	5663	6129.3	6666.3	6515	4457.9	4882.7	4404.4	4663.6	5076.5	5082.1
Master Protein	Q9P0M6	Core histone macro-H2A.2 OS=Homo sapiens GN=H2AFY2 PE=1 SV=3	H2AFY2	High	FALSE	16	160	14	0	125.33	478.12	43	372	40	9.69	5030.8	5055.1	4865.7	4979.2	4604.4	4709.6	4316	4768.8	4764.8	4939.3	4472.1	4847.8	4536.5	4867.2	4886.5	5153.1	4940.8	4928.9
Master Protein	P30043	Flavin reductase (NADPH) OS=Homo sapiens GN=BLVRB PE=1 SV=3	BLVRB	High	FALSE	10	248	10	0	125.286	690.93	67	206	22.1	7.65	8146.2	6869.6	7387.9	7843.8	7119	8211.3	9586.1	8024.9	8780.7	8680.4	8400.6	9257.8	11135.1	9920.4	9961.6	10331	10547.5	10526.5
Master Protein	H7BY58	Protein-L-isoaspartate O-methyltransferase OS=Homo sapiens GN=PCMT1 PE=1 SV=1	PCMT1	High	FALSE	16	123	16	0	125.136	309.36	58	286	30.3	6.73	5807.5	6179.3	5836.9	6657.2	6241.1	6217.1	5912.1	6120.1	5711.1	6681	6378.5	6144.5	6864.5	7241.2	6794.5	7490.5	7311.1	7287
Master Protein	Q9ULT8	E3 ubiquitin-protein ligase HECTD1 OS=Homo sapiens GN=HECTD1 PE=1 SV=3	HECTD1	High	FALSE	32	64	32	0	125.099	143.52	15	2610	289.2	5.35	3920.8	3673	3262.5	3809.2	3407.6	3399.6	3568.1	3638.9	3424.9	3602.5	3365.8	3539.5	3730.8	3600	3579.3	3792.4	3717.9	3822.8
Master Protein	Q96CS3	FAS-associated factor 2 OS=Homo sapiens GN=FAF2 PE=1 SV=2	FAF2	High	FALSE	17	88	17	0	124.896	249.42	48	445	52.6	5.62	4473.3	4169.3	3884.8	4722.9	3793.1	4413.6	3707.9	3227.6	3299.4	4096.1	2848.2	3792.6	5072.6	4693.1	4563.2	5535.3	4195.2	5884.7
Master Protein	Q86W92-2	Isoform 2 of Liprin-beta-1 OS=Homo sapiens GN=PPFIBP1	PPFIBP1	High	FALSE	27	71	24	0	124.857	169.74	31	1005	113.1	5.67	3360.5	3648.8	3367.8	3268.7	3920.2	3728.1	3232.7	3694.4	3875.3	3233	4065.1	3924.4	3084.6	3544.5	3515.2	3243.3	4001.6	3798.8
Master Protein	Q9UGP8	Translocation protein SEC63 homolog OS=Homo sapiens GN=SEC63 PE=1 SV=2	SEC63	High	FALSE	22	104	22	0	124.769	296.11	31	760	87.9	5.31	5477.6	6654.6	5065.4	5847.5	6843.8	5596.1	6623.3	7426.9	6248.3	6565.4	7443.4	6728	5649.4	6603	5126	5475.1	6545.3	5555
Master Protein	Q5JWF2	Guanine nucleotide-binding protein G(s) subunit alpha isoforms XLas OS=Homo sapiens GN=GNAS PE=1 SV=2	GNAS	High	FALSE	20	141	4	0	124.756	371.86	24	1037	111	5.03	8462.3	10525.7	8824.7	8967	9644.4	9302	6460.2	8512.4	7487.5	7256.7	7415.7	7824.5	8885.7	11442.1	9842.3	9170.4	10242.3	10322.8
Master Protein	Q9NUQ8	ATP-binding cassette sub-family F member 3 OS=Homo sapiens GN=ABCF3 PE=1 SV=2	ABCF3	High	FALSE	24	85	24	0	124.743	192.58	44	709	79.7	6.34	5560	5397.5	4893.7	6033.9	5335.5	5219.4	4520	4491.6	4352.1	4724.8	4183	4530.8	5588.5	5554	5223.9	5998.4	5432.3	5740.7
Master Protein	E9PBG7	Calcium/calmodulin-dependent protein kinase type II subunit delta OS=Homo sapiens GN=CAMK2D PE=1 SV=1	CAMK2D	High	FALSE	18	119	1	0	124.74	291.09	41	512	57.7	7.27	4955.1	5069.4	5080.2	4011.6	4470.9	4608.8	5885.2	6242.7	6244.3	4696.5	5036.6	5446.9	9184.6	9489	9781	7285.7	8086.2	8585.8
Master Protein	A0A087WXF0	Methyl-CpG-binding protein 2 OS=Homo sapiens GN=MECP2 PE=1 SV=1	MECP2	High	FALSE	18	89	18	0	124.712	221.4	37	509	54.8	9.96	4120.2	6115	5188.3	4729.6	4486.1	5538.3	4952.3	7096.2	6305.4	5454.7	5121	6605.6	4022.7	6002.8	5329.8	4493.9	4170.7	5470.1
Master Protein	Q15113	Procollagen C-endopeptidase enhancer 1 OS=Homo sapiens GN=PCOLCE PE=1 SV=2	PCOLCE	High	FALSE	18	145	18	0	124.591	311.04	55	449	47.9	7.43	4844.3	4927.8	5639.7	4538.8	5292.1	6410.2	4897.4	5019.2	5695.7	4625.9	5494.7	6299.6	4761.3	4896.7	5475.8	4609.3	5373.2	6066.7
Master Protein	P04220	Ig mu heavy chain disease protein OS=Homo sapiens PE=1 SV=1		High	FALSE	18	211	2	0	124.289	499.01	63	391	43	5.24	403.9	985.4	567.7	456.7	554.1	551.2	1059	5329.7	2315.5	1424.3	2199.2	1776.9	1624.8	6361.3	2767.8	1986	2744.4	2418.3
Master Protein	Q8N766	ER membrane protein complex subunit 1 OS=Homo sapiens GN=EMC1 PE=1 SV=1	EMC1	High	FALSE	25	95	25	0	124.18	241.96	30	993	111.7	7.66	5568.8	6475.9	5230.3	5796	6311	5728.1	5218.3	5521.3	4507.5	5315.5	5781.7	4966.6	4715.1	5124.5	4243.4	4633.4	5162.7	4498.9
Master Protein	Q9UI10	Translation initiation factor eIF-2B subunit delta OS=Homo sapiens GN=EIF2B4 PE=1 SV=2	EIF2B4	High	FALSE	20	71	1	0	124.086	179.75	53	523	57.5	9.38	127.5	159.9	144.6	157.8	143	137.9	141.1	142.6	145.5	127.8	142.8	155.9	126.5	134.2	134.9	110.5	124.4	154.4
Master Protein	Q9NYL9	Tropomodulin-3 OS=Homo sapiens GN=TMOD3 PE=1 SV=1	TMOD3	High	FALSE	20	87	18	0	124.071	229	60	352	39.6	5.19	5624.6	6031.4	5264.2	5104.2	5081.4	5550.1	4439.4	4508.1	4180.1	3917.3	3788	4442.3	5966.4	6092.9	5701.9	5173.3	5533.1	6010
Master Protein	Q9NZU5	LIM and cysteine-rich domains protein 1 OS=Homo sapiens GN=LMCD1 PE=1 SV=1	LMCD1	High	FALSE	20	113	20	0	124.058	285.77	57	365	40.8	7.93	5225.8	5611.5	5448.2	4623.7	5749.6	6913.7	6976.2	7516.5	7129.7	6046.8	7648.6	9114.5	8049.6	8378.9	7876.1	6393.6	8701.2	10391.7
Master Protein	O95671	N-acetylserotonin O-methyltransferase-like protein OS=Homo sapiens GN=ASMTL PE=1 SV=3	ASMTL	High	FALSE	23	74	23	0	124.012	206.52	46	621	68.8	6.07	2742.3	3072.8	2541.7	2872.3	2429.7	2750.1	5216.1	5577.4	4901.9	4915.1	4566.4	5134.5	4488.8	4881.3	4364.1	4336	4233.6	4522.5
Master Protein	P17301	Integrin alpha-2 OS=Homo sapiens GN=ITGA2 PE=1 SV=1	ITGA2	High	FALSE	24	85	4	0	123.966	205.71	24	1181	129.2	5.31	3901.1	4220.9	3886.5	4095.3	5842.7	4229.6	4900	5165.3	5007.9	5025.4	7106.3	5448.4	4746.9	4871.6	4771.8	4623.4	7228.9	5320.3
Master Protein	P11172	Uridine 5'-monophosphate synthase OS=Homo sapiens GN=UMPS PE=1 SV=1	UMPS	High	FALSE	26	104	26	0	123.863	286.99	53	480	52.2	7.24	6161.6	6445.1	5626	6371.1	6710.8	5899.2	7238.8	7383.1	6698.8	7221.6	7814.6	7345.1	7212.9	7242.7	6425.7	6989.6	7688.9	7010
Master Protein	Q96K76-4	Isoform 4 of Ubiquitin carboxyl-terminal hydrolase 47 OS=Homo sapiens GN=USP47	USP47	High	FALSE	27	74	26	0	123.85	167.34	23	1355	154.6	5.06	3463.6	3889.7	3312.5	4217.3	3369.5	3516	3757.7	3914.5	3380.8	3894.4	3295.7	3756	4538	4524	3879.8	4485.4	3761.4	4057.2
Master Protein	Q9BTV4	Transmembrane protein 43 OS=Homo sapiens GN=TMEM43 PE=1 SV=1	TMEM43	High	FALSE	19	152	19	0	123.763	404.74	54	400	44.8	8.13	9044.2	9462.2	8849.4	8003.9	9632.2	9623.2	9432.5	9524	9197.1	7966.8	9515.8	9880.9	8465	8757.1	8249.9	7251.3	8609.4	8595.8
Master Protein	P62879	Guanine nucleotide-binding protein G(I)/G(S)/G(T) subunit beta-2 OS=Homo sapiens GN=GNB2 PE=1 SV=3	GNB2	High	FALSE	13	262	5	0	123.446	696.82	49	340	37.3	6	1665.8	1679.8	1693	1757.4	1649.3	1739.1	2529	2598.4	2693.5	2658.7	2524.6	2719.1	3161	3345.6	3333	3204.8	3146.6	3306.2
Master Protein	Q99729-4	Isoform 4 of Heterogeneous nuclear ribonucleoprotein A/B OS=Homo sapiens GN=HNRNPAB	HNRNPAB	High	FALSE	17	189	1	0	123.401	492.24	52	286	30.7	7.91							80	76	77.8	79.7	75.8	78.5
Master Protein	P18031	Tyrosine-protein phosphatase non-receptor type 1 OS=Homo sapiens GN=PTPN1 PE=1 SV=1	PTPN1	High	FALSE	19	113	19	0	123.387	240.5	51	435	49.9	6.27	7029.7	6379.7	5641	7071	5958.1	6258	8533.2	7769.7	7220.4	8020.7	7291.3	7755.3	5507.1	5313.1	4667.7	5578	4761.8	5146.9
Master Protein	P63241-2	Isoform 2 of Eukaryotic translation initiation factor 5A-1 OS=Homo sapiens GN=EIF5A	EIF5A	High	FALSE	13	204	7	0	123.339	614.04	60	184	20.2	7.01	13722.9	15780.2	13200.9	14807.7	16420.6	14491.2	13358.6	15003	12897.5	14318.7	15303.4	13941.6	12406.8	13832.4	12333.9	12705.5	14477.7	12915.4
Master Protein	O00534	von Willebrand factor A domain-containing protein 5A OS=Homo sapiens GN=VWA5A PE=2 SV=2	VWA5A	High	FALSE	24	85	24	0	123.213	222.94	40	786	86.4	6.58	5773.1	3995.1	4767.2	3478.8	3739.7	4546.4	5139.9	3896.4	4551.4	3539.7	3982.5	4346	5477	4014.2	4658.5	3655	3909.6	4544.5
Master Protein	P31689	DnaJ homolog subfamily A member 1 OS=Homo sapiens GN=DNAJA1 PE=1 SV=2	DNAJA1	High	FALSE	19	125	18	0	123.175	284.67	55	397	44.8	7.08	4097.2	4215.6	3417.3	4247.2	4022.5	3899.9	5501.5	4990.1	4248.6	5247.6	4358.2	4688.8	7833.4	7330.5	6771.8	7944.3	7145.9	7310.4
Master Protein	Q2TAY7	WD40 repeat-containing protein SMU1 OS=Homo sapiens GN=SMU1 PE=1 SV=2	SMU1	High	FALSE	19	100	19	0	123.159	273.56	46	513	57.5	7.18	4326.7	5294.6	4307.7	4882.7	5085.1	4715.7	5190.7	6126.3	5249.8	5627.7	5791	5551.7	4484.7	5117.8	4509	4774	5105.3	4786.8
Master Protein	Q96KR1	Zinc finger RNA-binding protein OS=Homo sapiens GN=ZFR PE=1 SV=2	ZFR	High	FALSE	23	80	23	0	123.141	222.62	24	1074	116.9	9.04	3972.2	4973.4	3803.7	4431.1	4504.7	4351.8	4385.7	5766	4499.1	4935.2	5040.3	4800	5326.7	6525.1	5146.5	5709.8	5739.8	5710.2
Master Protein	Q6P1N0	Coiled-coil and C2 domain-containing protein 1A OS=Homo sapiens GN=CC2D1A PE=1 SV=1	CC2D1A	High	FALSE	26	81	26	0	123.055	210.39	32	951	104	8.09	4768.7	5693.1	4744.1	5045.9	5434.2	5621.4	4279.7	5044.8	4552.5	4715.8	5341	5102.1	4733.5	5454.8	4727.4	4845.3	5681	5175.2
Master Protein	Q14139-2	Isoform 2 of Ubiquitin conjugation factor E4 A OS=Homo sapiens GN=UBE4A	UBE4A	High	FALSE	25	74	25	0	122.945	179.12	29	1073	123.4	5.24	3561.9	3616.5	3449.3	3512.8	3883.1	3496.8	2964.1	2841.6	2804.9	3074.7	3085.7	2997	4515.4	4459.3	4674.5	4398.2	4926.7	4444.3
Master Protein	Q13557-12	Isoform Delta 12 of Calcium/calmodulin-dependent protein kinase type II subunit delta OS=Homo sapiens GN=CAMK2D	CAMK2D	High	FALSE	18	124	1	0	122.924	298.33	44	478	54.1	7.12	96.4	77.7	142.2	69.7	72	76.6	442.7	542.5	461.3	454.2	473.2	453.1	370.5	386.3	363.6	371.4	352.2	348.7
Master Protein	Q96CM8-2	Isoform 2 of Acyl-CoA synthetase family member 2, mitochondrial OS=Homo sapiens GN=ACSF2	ACSF2	High	FALSE	21	106	21	0	122.87	273.35	41	640	70.6	7.84	6195.9	3889.9	4423.5	8087.4	3711.1	4492	7484.2	5175.4	5919.9	9097.9	5140.3	6102.4	7316.7	4995.3	5793.8	9170.6	4884	6135.5
Master Protein	P52895	Aldo-keto reductase family 1 member C2 OS=Homo sapiens GN=AKR1C2 PE=1 SV=3	AKR1C2	High	FALSE	17	125	11	0	122.813	297.27	65	323	36.7	7.49	3222.5	3931.8	3304.4	3448.6	4445	14634.3	3661.8	4420.2	3840.3	3676.2	4601.5	12962.4	4594.5	4906.6	4806.3	4568.4	5368.4	14632.3
Master Protein	P05165	Propionyl-CoA carboxylase alpha chain, mitochondrial OS=Homo sapiens GN=PCCA PE=1 SV=4	PCCA	High	FALSE	26	99	26	0	122.796	240.07	44	728	80	7.52	4720.1	4871.2	4580.8	4425.4	4501.2	4546.8	5635.4	5919.1	5474.6	5091.2	5534.1	5321	5560.5	5663.5	5227.5	4956.1	5265.7	4939.1
Master Protein	P08754	Guanine nucleotide-binding protein G(k) subunit alpha OS=Homo sapiens GN=GNAI3 PE=1 SV=3	GNAI3	High	FALSE	15	157	7	0	122.573	351.97	48	354	40.5	5.69	2509.9	3078.6	2992.4	2614.2	2770	3005.3	2083.4	2496	2420	2112.5	2233.4	2547.1	2827.1	3405.1	3445.5	2976	3172.5	3412.2
Master Protein	P27105	Erythrocyte band 7 integral membrane protein OS=Homo sapiens GN=STOM PE=1 SV=3	STOM	High	FALSE	12	186	12	0	122.573	479.69	56	288	31.7	7.88	6713.9	6119.3	6841.8	6136.7	7057.4	7612.3	8527.3	7984.9	9060.4	7984.5	9133.9	10283.2	9345.3	8656.8	9631.8	8462.2	9818.6	10703.6
Master Protein	Q9Y3R5	Protein dopey-2 OS=Homo sapiens GN=DOPEY2 PE=1 SV=5	DOPEY2	High	FALSE	29	65	28	0	122.523	149.82	15	2298	258.1	6.29	3671	3307.5	3049.7	3628.2	3212.2	3359.9	5047.8	4467.6	4300.8	4987.6	4354.3	4783.8	4430.8	3912.8	3824.8	4250.7	3727.2	4159.4
Master Protein	Q9NTZ6	RNA-binding protein 12 OS=Homo sapiens GN=RBM12 PE=1 SV=1	RBM12	High	FALSE	23	113	23	0	122.519	281.75	24	932	97.3	8.63	5923.9	6342.9	5306.2	5840.3	6181.2	5688.5	4955.2	5079.8	4508.7	4824.3	5038.4	4745.1	4993	5020.9	4515.9	4742.8	5100.9	4885.7
Master Protein	Q9UBG0	C-type mannose receptor 2 OS=Homo sapiens GN=MRC2 PE=1 SV=2	MRC2	High	FALSE	26	125	26	0	122.289	310.25	21	1479	166.6	5.83	4618.4	5813.9	5903.9	4578.5	4739.7	6438.8	5256.4	6155.8	6429.7	5013.5	5118.7	7158.7	5605.1	7001.7	7326.5	5372.8	5503.2	8227.1
Master Protein	P40222	Alpha-taxilin OS=Homo sapiens GN=TXLNA PE=1 SV=3	TXLNA	High	FALSE	26	84	26	0	122.134	228.69	53	546	61.9	6.52	4853.8	4634.6	4254.4	4458.3	4338.1	4504.3	6136.9	6360	5924.4	6032	5952.9	6198.9	5161.4	5282	4984.4	4887.1	5153.8	5124.7
Master Protein	O95865	N(G),N(G)-dimethylarginine dimethylaminohydrolase 2 OS=Homo sapiens GN=DDAH2 PE=1 SV=1	DDAH2	High	FALSE	15	221	14	0	122.119	575.01	68	285	29.6	6.01	6692.3	7447.6	7440.9	6928	6955.7	7634.7	6988.3	7678.6	7650.2	7198.1	7053.5	7619.2	7120.5	8046.1	7913.3	7524	7405.1	8114.6
Master Protein	O00116	Alkyldihydroxyacetonephosphate synthase, peroxisomal OS=Homo sapiens GN=AGPS PE=1 SV=1	AGPS	High	FALSE	24	67	24	0	122.083	165.4	49	658	72.9	7.34	3557.4	3629.6	3316.1	4782.9	3946.2	3421.6	3083	3111.5	2959.9	4091.5	3330.1	2910.3	3053.1	3073.9	2990	3988.9	3466.5	2906.1
Master Protein	P30042	ES1 protein homolog, mitochondrial OS=Homo sapiens GN=C21orf33 PE=1 SV=3	C21orf33	High	FALSE	14	131	14	0	122.076	369.46	61	268	28.2	8.27	5924.2	6449	5515.4	5743.3	6101.2	5756.2	7530.9	8473.1	7675.6	7698.6	7696.2	7712	6946.4	7449.5	6813.5	6800.3	7213.1	6880.8
Master Protein	P52888	Thimet oligopeptidase OS=Homo sapiens GN=THOP1 PE=1 SV=2	THOP1	High	FALSE	30	108	30	0	122.066	261.44	43	689	78.8	6.05	4742.4	5716.6	5151.5	4817.1	5376.8	5462.3	8210.4	9455.8	8910.4	8923.6	9215.3	9225.8	8039.7	9416.7	8660.1	8287.3	8873.4	8997
Master Protein	F8W0G4	Poly(rC)-binding protein 2 (Fragment) OS=Homo sapiens GN=PCBP2 PE=1 SV=1	PCBP2	High	FALSE	9	272	1	0	121.968	734.79	70	158	16.6	7.77	22.8	22.2	20.8	26.4	25.4	24.7
Master Protein	P36957	Dihydrolipoyllysine-residue succinyltransferase component of 2-oxoglutarate dehydrogenase complex, mitochondrial OS=Homo sapiens GN=DLST PE=1 SV=4	DLST	High	FALSE	14	178	14	0	121.934	512.31	34	453	48.7	8.95	7981.5	7437.3	7789.6	8678.8	7614.3	7470.6	8592.3	8147.2	8362.7	9036.8	8159.4	8153.6	7082.7	6555.7	6856.5	7230.7	6918.6	6816.8
Master Protein	M0QWZ7	Serine--tRNA ligase, mitochondrial OS=Homo sapiens GN=SARS2 PE=1 SV=1	SARS2	High	FALSE	23	90	3	0	121.831	177.44	57	518	58.1	8.28	3243.6	3574.1	3398.6	3379.8	4381.3	3560.1	4105.2	4564.3	4223	4062	5347.9	4634.6	2912.5	3035.4	2906.3	2830.6	3710.5	3254.4
Master Protein	G3V5Z7	Proteasome subunit alpha type OS=Homo sapiens GN=PSMA6 PE=1 SV=1	PSMA6	High	FALSE	15	219	15	0	121.818	614.13	58	252	28.1	6.76	9797.7	11164.7	9668.8	10427	10588.2	10211.4	11391.6	12710.3	11104.1	12066	11790.8	11652	14193.1	15436	14275.2	15001.7	15017.8	14925.5
Master Protein	Q8NFV4	Alpha/beta hydrolase domain-containing protein 11 OS=Homo sapiens GN=ABHD11 PE=2 SV=1	ABHD11	High	FALSE	13	114	13	0	121.724	311.01	61	315	34.7	9.48	5623.5	5091.3	5227.4	7084.2	4908	4654.5	6528.3	5710.5	5929.3	8153.3	5568.1	5222.1	6264.7	5617.9	5702.3	7378.6	5403.9	5088.7
Master Protein	Q96RQ3	Methylcrotonoyl-CoA carboxylase subunit alpha, mitochondrial OS=Homo sapiens GN=MCCC1 PE=1 SV=3	MCCC1	High	FALSE	19	75	19	0	121.717	205.41	38	725	80.4	7.78	4069.8	4044.8	3912.8	4136	3929.2	3411.5	3826.8	3455.8	3656	3857.1	3559.8	3117.3	3317	3105	3249.5	3153.2	3100.9	2831.2
Master Protein	Q9UI10-3	Isoform 3 of Translation initiation factor eIF-2B subunit delta OS=Homo sapiens GN=EIF2B4	EIF2B4	High	FALSE	20	70	1	0	121.631	170.31	52	522	57.4	9.38	2648.5	2885.4	2632.7	2800	2746.4	2589.7	4707.4	4539	4505.5	4755.7	4559.9	4689.4	5374.1	5466.7	5392	5227.7	5539.4	5317.9
Master Protein	Q16363	Laminin subunit alpha-4 OS=Homo sapiens GN=LAMA4 PE=1 SV=4	LAMA4	High	FALSE	28	127	28	0	121.483	238.83	17	1823	202.4	6.28	3951.7	4269.2	4498.8	3724.7	5522.4	4906.9	3825	4046.2	4439	3711.5	5469.6	4552.4	5688.2	5922.9	6433.9	6040	7909.5	6658.5
Master Protein	Q9BX66-5	Isoform 5 of Sorbin and SH3 domain-containing protein 1 OS=Homo sapiens GN=SORBS1	SORBS1	High	FALSE	24	84	24	0	121.47	194.58	32	1004	111.7	6.29	2914.7	3376.5	3376	2680.9	3816.2	4108.6	3176.2	3411.5	3646.7	2972.2	3868.1	4272.8	3375.3	3543.1	3811.1	2991.6	3991.5	4427.5
Master Protein	Q9H0A0	N-acetyltransferase 10 OS=Homo sapiens GN=NAT10 PE=1 SV=2	NAT10	High	FALSE	28	74	28	0	121.359	164.52	33	1025	115.7	8.27	4393.6	5687.5	4297.5	5210.6	5233.2	4613.1	3639.8	4615.4	3653	4286.2	4086	3860.7	3896.9	4565.4	4105.8	4181.3	4245.4	4097.3
Master Protein	Q01970	1-phosphatidylinositol 4,5-bisphosphate phosphodiesterase beta-3 OS=Homo sapiens GN=PLCB3 PE=1 SV=2	PLCB3	High	FALSE	29	68	29	0	121.345	159.69	27	1234	138.7	5.9	3441.7	3499	3288.4	3607.7	3808.9	3290.3	3602.8	3559.1	3463.6	3698	3864.6	3333	4436.5	4521.8	4445.1	4580.2	5007.4	4377.2
Master Protein	Q9Y6E2	Basic leucine zipper and W2 domain-containing protein 2 OS=Homo sapiens GN=BZW2 PE=1 SV=1	BZW2	High	FALSE	23	111	21	0	121.323	319.96	50	419	48.1	6.68	6228.1	6293.3	5392.4	6980.4	6431.7	5551.7	10620.7	9887.2	8819	10912.5	10315.6	8966.5	7585.1	7323.1	6459.8	7791.2	7768.8	6706.6
Master Protein	Q9Y3P9	Rab GTPase-activating protein 1 OS=Homo sapiens GN=RABGAP1 PE=1 SV=3	RABGAP1	High	FALSE	29	86	26	0	121.183	181.89	28	1069	121.7	5.25	6466.3	6057.8	5067.2	6402.9	6339.8	5976.5	3694.8	3373.5	3016.3	3607.3	3536.8	3246.4	6921.1	6384.8	5736.3	6462.1	6666.3	6165
Master Protein	Q5SRE5	Nucleoporin NUP188 homolog OS=Homo sapiens GN=NUP188 PE=1 SV=1	NUP188	High	FALSE	28	62	28	0	121.18	151.12	19	1749	195.9	6.73	1995.3	2300.4	1937.3	2201.7	2249.9	2121	3938.1	4449.4	4078.2	4266.8	4114.4	4335.6	3946	4309.2	3919.2	4168.2	4069.2	4154.5
Master Protein	P36507	Dual specificity mitogen-activated protein kinase kinase 2 OS=Homo sapiens GN=MAP2K2 PE=1 SV=1	MAP2K2	High	FALSE	17	113	10	0	121.144	256.25	45	400	44.4	6.55	5546.3	6491	5481	5630.1	5696.8	6077.8	5697.2	6703	5732.4	5923.9	5906.1	6059.1	5884.3	6633.7	5924.3	5738.5	5910.2	6171.2
Master Protein	Q6NXG1	Epithelial splicing regulatory protein 1 OS=Homo sapiens GN=ESRP1 PE=1 SV=2	ESRP1	High	FALSE	21	96	19	0	121.127	246.3	37	681	75.5	6.68	4985.6	5240.9	4317.5	5316.4	5728.3	4327.3	6134.9	6166.9	5474.8	6672.7	7041.4	5640.4	5123.8	5265.2	4440.6	5399.5	5748.9	4593.1
Master Protein	O00567	Nucleolar protein 56 OS=Homo sapiens GN=NOP56 PE=1 SV=4	NOP56	High	FALSE	23	101	23	0	121.071	244.67	43	594	66	9.19	4865.4	5836.8	4995.8	5688.6	5548.8	5400.7	5325.8	6226.1	5469.2	6052.3	6107.4	5833.1	5045.8	5861.7	5192.7	5542.6	5766.4	5361.4
Master Protein	Q8WUM0	Nuclear pore complex protein Nup133 OS=Homo sapiens GN=NUP133 PE=1 SV=2	NUP133	High	FALSE	26	98	26	0	120.987	238.36	28	1156	128.9	5.1	5233.5	5566.8	4733.7	5325	5174.7	5007.5	4257.4	4831.1	4247.1	4661.3	4476.6	4446.1	4202.3	4696.2	4241.6	4741.4	4550.6	4600.9
Master Protein	Q08257	Quinone oxidoreductase OS=Homo sapiens GN=CRYZ PE=1 SV=1	CRYZ	High	FALSE	18	140	18	0	120.957	355.93	70	329	35.2	8.44	5230.8	6259.4	6471.6	5860.1	6339.1	6665.3	4937.2	5631.2	6344.1	5447.9	5781.4	6312.7	5184	5816.7	6555	5731.3	6122	6453.9
Master Protein	Q96T51	RUN and FYVE domain-containing protein 1 OS=Homo sapiens GN=RUFY1 PE=1 SV=2	RUFY1	High	FALSE	31	87	29	0	120.916	214.23	45	708	79.8	5.74	5869.6	6966.7	6433.8	6813	6033.4	6521.9	5540	6274.2	6276.2	6534.6	5569.4	6263.1	5577.1	6433.1	6606.2	6246.9	5714.6	6480.4
Master Protein	Q4V328	GRIP1-associated protein 1 OS=Homo sapiens GN=GRIPAP1 PE=1 SV=1	GRIPAP1	High	FALSE	27	63	27	0	120.882	146.03	40	841	95.9	5.11	2318.2	2520.5	2354.9	2528.7	2302.1	2411.7	3779.4	4037.3	3921.4	3870.5	3600.3	4143.6	4193.8	4130.4	4197.9	4177.2	3932.9	4285.6
Master Protein	Q9NSK0-3	Isoform 3 of Kinesin light chain 4 OS=Homo sapiens GN=KLC4	KLC4	High	FALSE	24	75	17	0	120.864	183.09	41	637	70.5	6.34	2313.1	2370.6	2279.2	2442.9	2636.7	2524.1	3990.5	3984.5	3890	4121.7	4711.9	4411.9	2588.5	2680.4	2712.1	2650.2	2973.2	2949.5
Master Protein	Q96KP1	Exocyst complex component 2 OS=Homo sapiens GN=EXOC2 PE=1 SV=1	EXOC2	High	FALSE	27	72	27	0	120.785	194.9	32	924	104	6.9	4711.4	4931	4620.4	5392.8	4685	4910.2	3825.5	3552.8	3620.1	3966.1	3470	3722.8	5782.2	6200.6	5782.3	6480.1	5711.7	6087.1
Master Protein	Q8N8S7	Protein enabled homolog OS=Homo sapiens GN=ENAH PE=1 SV=2	ENAH	High	FALSE	21	138	20	0	120.686	340.38	35	591	66.5	6.93	5223	5470.7	5389.2	5516.3	5294.5	6220.1	5127.5	5290.7	5250.5	5286.2	4982.5	5863.1	6733.2	6793.7	6704.8	6577.7	6468.3	7724.9
Master Protein	P25787	Proteasome subunit alpha type-2 OS=Homo sapiens GN=PSMA2 PE=1 SV=2	PSMA2	High	FALSE	11	116	11	0	120.662	349.81	62	234	25.9	7.43	4906.6	5647.8	4782.7	5585	5538.9	5053.2	7049.6	7878.1	7114.9	7642.9	7676.6	7311.8	6447	7191.1	6390.1	6817.5	7102.7	6638.4
Master Protein	P35611-3	Isoform 3 of Alpha-adducin OS=Homo sapiens GN=ADD1	ADD1	High	FALSE	17	98	16	0	120.616	229.65	28	768	84.3	5.96	4841.1	5909.8	5634.5	4923.9	5004.4	5695.1	4552.4	5589.3	5985.1	4312.4	4537	5741.9	5237.8	6108.8	6180.9	4836.8	5241.9	6054.1
Master Protein	Q9H0B6	Kinesin light chain 2 OS=Homo sapiens GN=KLC2 PE=1 SV=1	KLC2	High	FALSE	25	81	16	0	120.557	207.28	44	622	68.9	7.15	3885.8	4264.4	3567.4	3979	3826.1	4002.1	5602.3	6169.9	5481.4	5776.6	5508.8	5972.1	4086.7	4573.8	4011.9	4277.5	3997.7	4405.3
Master Protein	P20020	Plasma membrane calcium-transporting ATPase 1 OS=Homo sapiens GN=ATP2B1 PE=1 SV=3	ATP2B1	High	FALSE	21	94	10	0	120.43	217.9	20	1258	138.7	6.04	1126.9	1364.5	1215.5	1160.4	1729.6	1370.4	2078	2225.4	2000.4	1884.2	2860.1	2325.7	2135.3	2166.4	2101.5	2043	2927.2	2327.7
Master Protein	Q92835	Phosphatidylinositol 3,4,5-trisphosphate 5-phosphatase 1 OS=Homo sapiens GN=INPP5D PE=1 SV=2	INPP5D	High	FALSE	35	69	33	0	120.42	165.06	34	1189	133.2	7.59	4238.9	5602.4	4300.8	3991.5	4075.3	4425.5	2932.5	4302.3	3160	2887.5	2973.9	3424.3	4903.1	6790.3	5332.6	4897.4	5175.8	5614
Master Protein	A1X283	SH3 and PX domain-containing protein 2B OS=Homo sapiens GN=SH3PXD2B PE=1 SV=3	SH3PXD2B	High	FALSE	28	101	26	0	120.39	223.69	35	911	101.5	8.69	3680.7	4545	4018.9	3785.2	3542.1	4351.9	5938.6	7328.5	6485.9	5801.7	5789.1	7359.6	5387.9	6201.8	5544.1	5037.1	5150.4	6109.1
Master Protein	P01031	Complement C5 OS=Homo sapiens GN=C5 PE=1 SV=4	C5	High	FALSE	32	85	32	0	120.388	190.08	21	1676	188.2	6.52	5059.4	5903.4	5865.4	5136.1	6906.2	5818.6	5140.3	5460.7	5677.8	5029.5	6612.3	5690.1	3991.8	4309.9	4357.9	4046.4	5097.3	4517
Master Protein	Q08426	Peroxisomal bifunctional enzyme OS=Homo sapiens GN=EHHADH PE=1 SV=3	EHHADH	High	FALSE	24	52	24	0	120.359	146.24	42	723	79.4	9.14	2960.9	2974.8	2606.9	3942.5	3345.6	3021.4	2718.7	2725.1	2552.3	3871	3132.5	2892.1	2936.8	3019.1	2730.5	3810.4	3362.5	3156.8
Master Protein	Q16706	Alpha-mannosidase 2 OS=Homo sapiens GN=MAN2A1 PE=1 SV=2	MAN2A1	High	FALSE	25	82	24	0	120.352	212.35	25	1144	131.1	7.58	4133.5	4085.2	4241.9	4521.2	3748.1	4375.7	3045.9	2991.8	3174.3	3199.5	2801.2	3316.3	3852.2	3872.3	4055.3	4099.4	3784.3	4313.3
Master Protein	P02649	Apolipoprotein E OS=Homo sapiens GN=APOE PE=1 SV=1	APOE	High	FALSE	22	176	22	0	120.329	412.46	68	317	36.1	5.73	10727.1	11246.2	10367.3	10174.5	11512.4	10992.3	10268.7	10372.2	9940.1	9386.8	10935.6	10797.8	9832	9897.8	9244.3	9130	10685.9	9966.6
Master Protein	Q9Y4P3	Transducin beta-like protein 2 OS=Homo sapiens GN=TBL2 PE=1 SV=1	TBL2	High	FALSE	19	105	19	0	120.327	280.2	43	447	49.8	9.44	4271.7	4946.5	4378.5	4848.3	4491.4	4413.6	5313.5	6131.7	5763.2	6059.3	5520	5796.4	7157.4	8862.5	7987.6	8290.2	8041.4	8097
Master Protein	P01042-2	Isoform LMW of Kininogen-1 OS=Homo sapiens GN=KNG1	KNG1	High	FALSE	21	139	21	0	120.313	372.4	44	427	47.9	6.65	4796.1	6651.9	6022.2	5485	5711.5	6173.8	7771.5	9806.5	9513.2	8352.9	8422.2	9700.9	8429.9	10631.2	10085.9	8844.8	9614.1	10090.3
Master Protein	Q16795	NADH dehydrogenase [ubiquinone] 1 alpha subcomplex subunit 9, mitochondrial OS=Homo sapiens GN=NDUFA9 PE=1 SV=2	NDUFA9	High	FALSE	17	125	17	0	120.286	344.04	48	377	42.5	9.8	6607.5	6679.5	5789.5	6542.7	6087.7	6080.1	6807.2	6540.7	6171.3	6778.8	6279.1	6396.1	7794.2	7372.6	6963.9	7116.8	7020.3	7211.8
Master Protein	P04233-2	Isoform 2 of HLA class II histocompatibility antigen gamma chain OS=Homo sapiens GN=CD74	CD74	High	FALSE	11	192	1	0	120.162	421.71	49	232	26.4	9.14	59.7	126.7	82.5	69.8	59.7	68.7	448.3	482.6	388.5	393.8	352.2	331	573.8	846.3	710.2	687.4	631.6	683.4
Master Protein	P26232	Catenin alpha-2 OS=Homo sapiens GN=CTNNA2 PE=1 SV=5	CTNNA2	High	FALSE	19	107	4	0	120.13	312.67	21	953	105.2	5.71	153.8	109.3	142.4	161.1	170	158.6	66	58.3	61.4	61.9	67	74.8	67.5	55.6	60.7	74.2	69	71.2
Master Protein	Q02978	Mitochondrial 2-oxoglutarate/malate carrier protein OS=Homo sapiens GN=SLC25A11 PE=1 SV=3	SLC25A11	High	FALSE	15	123	15	0	119.969	363.87	52	314	34	9.91	5671.9	6040.2	5533	6366.9	6577.1	5772.3	6682.1	6812.8	6425	7373.5	7391.7	6598.9	6724.9	6703.7	5980.4	7050.2	7476.6	6188.6
Master Protein	P19838-2	Isoform 2 of Nuclear factor NF-kappa-B p105 subunit OS=Homo sapiens GN=NFKB1	NFKB1	High	FALSE	27	87	27	0	119.914	209.17	33	969	105.4	5.4	4317.7	4898.1	4372.2	4957.6	4432.1	4687.1	4740.5	5474.2	4949.4	5238	4752	5427.1	5056.6	5399.2	5018.2	5245.2	4916.4	5404
Master Protein	Q14746	Conserved oligomeric Golgi complex subunit 2 OS=Homo sapiens GN=COG2 PE=1 SV=1	COG2	High	FALSE	25	78	25	0	119.871	192.54	40	738	83.2	6.62	3100.3	2752.3	2564.8	3377.8	2686.3	2663.9	5114.4	4396.5	4430	5694.6	4453.1	4759.8	4925.8	4186.2	4300.1	5347.8	4335.3	4536.9
Master Protein	Q9Y2X7-3	Isoform 3 of ARF GTPase-activating protein GIT1 OS=Homo sapiens GN=GIT1	GIT1	High	FALSE	23	76	19	0	119.764	204.11	32	770	85.4	7.01	5276.2	4749.6	4349.4	6601.4	4546.4	4479	5729.8	4791.5	4880.9	6702.6	4802.5	4777.5	4119.4	3372.7	3227.4	5018.3	3476.2	3446
Master Protein	P28066	Proteasome subunit alpha type-5 OS=Homo sapiens GN=PSMA5 PE=1 SV=3	PSMA5	High	FALSE	11	200	11	0	119.673	519.92	63	241	26.4	4.79	5725.6	6370.2	5648.6	6504.1	6180.9	5829	8295.6	8565.7	8099.1	8444.9	8578.3	8346.6	7495.8	7971.3	7583.5	8047.7	8035.4	7783.9
Master Protein	P51812	Ribosomal protein S6 kinase alpha-3 OS=Homo sapiens GN=RPS6KA3 PE=1 SV=1	RPS6KA3	High	FALSE	29	75	18	0	119.599	190.62	41	740	83.7	6.89	2095.1	2609.2	2156.3	2229.3	2235.5	2272.1	2750.3	3349	2836.4	2702.2	2746.3	2969.6	1743	2129.7	1889	1773.2	1847.5	1866.2
Master Protein	Q6Y7W6	PERQ amino acid-rich with GYF domain-containing protein 2 OS=Homo sapiens GN=GIGYF2 PE=1 SV=1	GIGYF2	High	FALSE	27	79	27	0	119.581	194.15	22	1299	150	5.54	4185.5	4954.1	4013.8	5027.6	4327.1	4602.9	3663.5	4167	3422.1	4220	3605.8	4012.9	4437	5075.1	4338.9	4980.3	4438.3	4918.9
Master Protein	P12830	Cadherin-1 OS=Homo sapiens GN=CDH1 PE=1 SV=3	CDH1	High	FALSE	16	115	14	0	119.551	274.21	19	882	97.4	4.73	7164.7	6097.7	6045.6	6956.9	6898	6262.7	7379.6	6935.3	6495.3	6917.5	7320.3	6461.2	7237.4	6545.2	6097.8	6756.6	7179.8	6247.8
Master Protein	Q4G0N4	NAD kinase 2, mitochondrial OS=Homo sapiens GN=NADK2 PE=1 SV=2	NADK2	High	FALSE	19	99	19	0	119.542	261.36	50	442	49.4	8.18	4410.8	4537.5	4303.6	4915.5	4877.7	4354.1	6095.4	6280.1	6078.3	6600.9	6553.4	6249	5761.6	5824.8	5774.9	6539.8	6456	6102.9
Master Protein	P20618	Proteasome subunit beta type-1 OS=Homo sapiens GN=PSMB1 PE=1 SV=2	PSMB1	High	FALSE	12	147	12	0	119.498	375.05	62	241	26.5	8.13	6535.9	7380.7	6483	7231.8	7169.8	7010.6	7612.5	7580.4	7006.3	7600.1	7692.4	7472.2	8561.3	8995	8561.9	8877.6	8927.6	8829.7
Master Protein	Q9BVK6	Transmembrane emp24 domain-containing protein 9 OS=Homo sapiens GN=TMED9 PE=1 SV=2	TMED9	High	FALSE	12	127	11	0	119.47	269.68	46	235	27.3	8.02	4040	3626	3699.8	4291.9	3988.4	3915.1	4039.7	3540.9	3727	4106.9	4102.9	3921.2	4179.8	3869	4168	4308.8	4257.7	4364.2
Master Protein	Q9H7Z7	Prostaglandin E synthase 2 OS=Homo sapiens GN=PTGES2 PE=1 SV=1	PTGES2	High	FALSE	15	81	15	0	119.456	196.22	51	377	41.9	9.16	3775.7	4009.8	3464.8	4092.4	4290	3672.5	4228.5	4681.8	4132.5	4783.9	5078.2	4423.9	3682.8	3883.5	3468.5	4000.5	4159.4	3508.9
Master Protein	Q12907	Vesicular integral-membrane protein VIP36 OS=Homo sapiens GN=LMAN2 PE=1 SV=1	LMAN2	High	FALSE	15	157	15	0	119.441	366.33	47	356	40.2	6.95	8090.1	7423.4	7113.4	7749.6	6543.5	7205.6	7886.5	7021.9	6847.6	7218.2	5963.3	6976.7	9823.4	8075.7	8351.3	8893.4	7396.3	8523.3
Master Protein	Q9Y613	FH1/FH2 domain-containing protein 1 OS=Homo sapiens GN=FHOD1 PE=1 SV=3	FHOD1	High	FALSE	26	74	26	0	119.378	156.5	27	1164	126.5	6.39	2140.6	2007.7	2167.6	2025.3	1948.7	2232	4502.4	4265.5	4446	4455.3	4174	4363.6	4079.8	3297.8	3571.6	3394.9	3338.2	3596.2
Master Protein	Q96SI9	Spermatid perinuclear RNA-binding protein OS=Homo sapiens GN=STRBP PE=1 SV=1	STRBP	High	FALSE	23	120	16	0	119.327	288.39	33	672	73.6	8.72	2395.9	2671.5	2122.9	2666.4	2415.5	2354.4	4151.3	4036.8	3243.5	4134.3	3501.2	3663.6	3485.7	3631	3302	3788.4	3168.2	3731.6
Master Protein	Q03001	Dystonin OS=Homo sapiens GN=DST PE=1 SV=4	DST	High	FALSE	36	57	23	0	119.247	127.59	5	7570	860.1	5.25	3108.9	3298.8	2912.6	3070.5	3093	3372.5	3555.3	3826.4	3279.3	3442.1	3612.8	3682.8	1945.1	2128.2	1990.8	1862.4	2021.1	2248.3
Master Protein	Q9UBB4	Ataxin-10 OS=Homo sapiens GN=ATXN10 PE=1 SV=1	ATXN10	High	FALSE	19	90	19	0	118.933	243.39	45	475	53.5	5.25	2764.4	3235.5	2698.7	2747	3133.7	2679.9	4296.3	4995.5	4255.6	4385.3	4840.4	4474.6	3727.4	4337.6	3785.7	3599	4183.2	3700
Master Protein	Q8IWJ2	GRIP and coiled-coil domain-containing protein 2 OS=Homo sapiens GN=GCC2 PE=1 SV=4	GCC2	High	FALSE	33	67	31	0	118.892	141.25	20	1684	195.8	5.14	2999.8	2846.9	2600.9	3167	2631.1	2900.9	4609	4640.2	4255.1	4944.2	4368.5	4720.5	3093.2	3075.8	3080.2	3360.1	2832.2	3335.6
Master Protein	Q8N201	Integrator complex subunit 1 OS=Homo sapiens GN=INTS1 PE=1 SV=2	INTS1	High	FALSE	31	68	31	0	118.776	150.7	16	2190	244.1	6.13	2571.7	2944.1	2492.1	2823.9	2516.6	2619.7	3784.6	4373.1	3784.2	4198.1	4015.5	3972.3	3349.8	3974.6	3341.2	3792.7	3308.8	3498.6
Master Protein	P13929	Beta-enolase OS=Homo sapiens GN=ENO3 PE=1 SV=5	ENO3	High	FALSE	15	319	1	0	118.739	1008.76	44	434	47	7.71	983.1	2127.1	1215.6	1284.7	1117.8	1066.6	2030.5	4044.8	2754.2	2578.9	2236.3	2339.6	1232.7	2817.7	1615.7	1538.2	1413	1361.5
Master Protein	P52701	DNA mismatch repair protein Msh6 OS=Homo sapiens GN=MSH6 PE=1 SV=2	MSH6	High	FALSE	30	82	30	0	118.728	188.17	25	1360	152.7	6.9	4260.7	5280.6	3978.8	4749.9	5375.7	4366.3	4871.1	6644.4	4711	5389.5	6099.9	5175.8	3681.1	4716.9	3483.5	3789.3	4383.2	3771.6
Master Protein	Q86YV0	RAS protein activator like-3 OS=Homo sapiens GN=RASAL3 PE=1 SV=2	RASAL3	High	FALSE	30	78	27	0	118.71	196.45	31	1011	111.8	8.75	3982.6	5301.3	4204.6	4102.8	4321.4	4273	4821.1	6292.9	5608.1	4927.9	5019.5	5257.2	3784	5112.2	4314.2	3819.3	4078.7	4020.6
Master Protein	Q9Y383	Putative RNA-binding protein Luc7-like 2 OS=Homo sapiens GN=LUC7L2 PE=1 SV=2	LUC7L2	High	FALSE	18	149	14	0	118.66	397.81	36	392	46.5	10.01	10250.5	13032.1	10293.2	11771.3	11603.5	11317.8	9874.6	12152.7	10131.4	11320.3	11454.9	11007.5	7525.9	9051.6	7321.6	8314.8	8291.5	7965.5
Master Protein	P31937	3-hydroxyisobutyrate dehydrogenase, mitochondrial OS=Homo sapiens GN=HIBADH PE=1 SV=2	HIBADH	High	FALSE	14	96	14	0	118.511	289	48	336	35.3	8.13	3966.7	4431.4	4045.6	4058.1	4390.5	4003.2	5462.6	6129.2	5569.6	5560.7	6401.4	5514.7	3715.2	4113.8	3922.3	3763.2	4264	3865.5
Master Protein	P30566	Adenylosuccinate lyase OS=Homo sapiens GN=ADSL PE=1 SV=2	ADSL	High	FALSE	19	93	19	0	118.482	244.87	55	484	54.9	7.11	4772.1	6173	4901.1	4564.5	7476.7	5366.6	5187.2	6541.9	5608.5	5109.1	7817.6	6199.4	4747.5	6048.1	5021.9	4535.8	7136.8	5386.4
Master Protein	P49750-4	Isoform 4 of YLP motif-containing protein 1 OS=Homo sapiens GN=YLPM1	YLPM1	High	FALSE	33	67	32	0	118.283	164.85	17	2146	241.5	6.55	4026.8	4626.3	3921.5	4227.6	4023.1	4232.1	3867.8	4204.7	3758.4	3985.6	3692	3990.9	5202.3	5746.3	5307.5	5366.5	5316.4	5644.7
Master Protein	Q13867	Bleomycin hydrolase OS=Homo sapiens GN=BLMH PE=1 SV=1	BLMH	High	FALSE	16	89	16	0	118.234	166.85	44	455	52.5	6.27	2287.6	2253.9	2183.6	2800.3	2340.6	2618.3	4731.7	4545.1	4479.1	5945.3	4884.1	5404.7	3805.1	3664.4	3764.1	4635.9	4048.2	4358.6
Master Protein	Q9BYK8	Helicase with zinc finger domain 2 OS=Homo sapiens GN=HELZ2 PE=1 SV=6	HELZ2	High	FALSE	28	62	28	0	118.12	148.79	14	2649	294.5	7.49	2879.8	2659.7	2284.2	3040.5	3017.5	2467.9	3458	3078.3	2829.8	3441.6	3477.3	3006.5	3079.2	2848.7	2763.6	3073	2985.7	2654.1
Master Protein	P30086	Phosphatidylethanolamine-binding protein 1 OS=Homo sapiens GN=PEBP1 PE=1 SV=3	PEBP1	High	FALSE	11	289	11	0	118.097	839.93	80	187	21	7.53	12072.5	14445.8	13436.1	12740	17170.2	13450.9	14147.9	16119.4	15642.4	14624.5	18900.8	15307.7	14832.9	17624	16839.4	15467.3	20344.7	16655.4
Master Protein	Q9UP83-2	Isoform 2 of Conserved oligomeric Golgi complex subunit 5 OS=Homo sapiens GN=COG5	COG5	High	FALSE	26	69	26	0	118.078	170.43	38	860	94.8	6.6	3446.6	3215.2	3113.8	3994.6	3178.9	3397.4	5035.2	4841.9	4611	5590.9	4753.2	5063.4	4231.2	4262.4	4243.7	4892.2	3981.2	4348.5
Master Protein	M0R2Z9	SURP and G-patch domain-containing protein 2 OS=Homo sapiens GN=SUGP2 PE=1 SV=1	SUGP2	High	FALSE	31	68	31	0	117.952	148.55	32	1096	121.5	7.4	4044.9	4421.3	3684.8	4612	3892.4	6880.6	2739.3	3218.6	2754.4	3410	2928.9	5081.3	4658.1	5227	4591.3	5516.6	4799.6	8111.2
Master Protein	G3V2A3	Tubulin beta-3 chain (Fragment) OS=Homo sapiens GN=TUBB3 PE=3 SV=1	TUBB3	High	FALSE	7	431	1	0	117.865	1215.6	44	189	20.6	5.17	29.3	30.2	25	26.5	26.9	31.1
Master Protein	O95154	Aflatoxin B1 aldehyde reductase member 3 OS=Homo sapiens GN=AKR7A3 PE=1 SV=2	AKR7A3	High	FALSE	14	109	13	0	117.813	340.73	51	331	37.2	7.15	7221.9	5683.4	8344.4	9538.4	5990.3	6577.9	6299.3	4069.5	8216.3	9261.7	4536	5740.7	6190.7	4408.7	7654.2	8434.1	4897.1	5951.1
Master Protein	P98171-2	Isoform 2 of Rho GTPase-activating protein 4 OS=Homo sapiens GN=ARHGAP4	ARHGAP4	High	FALSE	25	67	25	0	117.692	171.79	32	986	109.3	6.47	2802.8	3499.2	2835.9	2809.1	2905.7	3011.2	2636	3179.3	2908	2911.8	2798.1	3131.1	2893.9	3844.5	3010.1	3003.9	3242.2	3192.9
Master Protein	Q12996	Cleavage stimulation factor subunit 3 OS=Homo sapiens GN=CSTF3 PE=1 SV=1	CSTF3	High	FALSE	22	73	22	0	117.659	179.81	38	717	82.9	8.12	4544.9	4428	3935.6	4662.8	4470.9	4116.8	2633.7	2505	2362	2689.7	2463.4	2559.2	3844.6	3733.7	3433.2	3912.9	3627.9	3575.2
Master Protein	P13929-2	Isoform 2 of Beta-enolase OS=Homo sapiens GN=ENO3	ENO3	High	FALSE	15	318	1	0	117.62	1011.36	45	406	44.1	7.69	164.8	194.5	188	184	193.6	219.2
Master Protein	Q86TX2	Acyl-coenzyme A thioesterase 1 OS=Homo sapiens GN=ACOT1 PE=1 SV=1	ACOT1	High	FALSE	19	98	2	0	117.554	233.89	67	421	46.2	7.34	4166.8	3842.1	3812.6	3837.8	3719.3	3610.1	5554.7	5308.7	5377	5369.3	5449.6	5117	5475.5	4357.4	4773.9	4547.4	4340.3	4264.2
Master Protein	Q13153	Serine/threonine-protein kinase PAK 1 OS=Homo sapiens GN=PAK1 PE=1 SV=2	PAK1	High	FALSE	19	102	13	0	117.432	232.32	42	545	60.6	5.76	1399.6	1495.2	1181	1296.4	1361.2	1783.7	1295.2	1370.6	1150.7	1196.6	1391.8	1677.8	2047.7	2070.7	1799	1806.2	1909.2	2468.8
Master Protein	O15075	Serine/threonine-protein kinase DCLK1 OS=Homo sapiens GN=DCLK1 PE=1 SV=2	DCLK1	High	FALSE	20	98	18	0	117.271	233.09	34	740	82.2	8.66	4488.8	5498.4	4533.8	5232.4	6336.4	6987.4	4023.2	4764.9	4250.4	4639.2	5600.8	6151.3	4196.7	5330.1	4668.4	5047.9	6207.7	6802.3
Master Protein	P05387	60S acidic ribosomal protein P2 OS=Homo sapiens GN=RPLP2 PE=1 SV=1	RPLP2	High	FALSE	10	212	9	0	117.159	642.9	92	115	11.7	4.54	10407.2	10862.4	9414	10799.2	11237.5	9892.5	12815.3	13179.7	11841.5	13336	13957.1	12137.7	11383.2	11275.8	10323.9	11527.7	12035.2	10526
Master Protein	P41226	Ubiquitin-like modifier-activating enzyme 7 OS=Homo sapiens GN=UBA7 PE=1 SV=2	UBA7	High	FALSE	21	94	21	0	117.119	266.95	30	1012	111.6	6.04	6179.2	6444.8	5485.6	5827	5743	6005.6	3914.9	3991.3	3511.6	3651.8	3552.6	3777.4	4680.2	4942.2	4386.9	4495.8	4657.9	4793.9
Master Protein	P05534	HLA class I histocompatibility antigen, A-24 alpha chain OS=Homo sapiens GN=HLA-A PE=1 SV=2	HLA-A	High	FALSE	16	238	4	0	117.067	610.14	55	365	40.7	6.34	1414.2	1207.7	1117.2	1690.4	1618.3	1261.9	999.6	830.6	822.1	1297.7	1201	901.5	2047.7	1674.6	1591.7	2479	2355.4	1777.6
Master Protein	O60343-2	Isoform 2 of TBC1 domain family member 4 OS=Homo sapiens GN=TBC1D4	TBC1D4	High	FALSE	22	78	21	0	117.039	183.62	21	1235	139.5	6.93	3662.7	4363.6	3232.2	3450.9	3659.6	3355.5	3390.7	3875.8	3107.2	3261.7	3471.5	3256.4	3625.2	4349.6	3359.5	3423.3	3644.1	3463.2
Master Protein	P09543	2',3'-cyclic-nucleotide 3'-phosphodiesterase OS=Homo sapiens GN=CNP PE=1 SV=2	CNP	High	FALSE	24	100	23	0	116.976	268.9	53	421	47.5	9.07	10424.5	7730.2	6858.1	7356	7471.5	7135.4	8562.5	6125.5	5377.6	5483.9	5791	5695.6	11328.5	7951.9	7089.6	7166.8	7868	7497.5
Master Protein	O95352	Ubiquitin-like modifier-activating enzyme ATG7 OS=Homo sapiens GN=ATG7 PE=1 SV=1	ATG7	High	FALSE	22	80	22	0	116.903	170.59	36	703	77.9	6.24	3243.4	3395.9	3325.2	3179.1	3329.3	3257.4	3211.3	3305.7	3206.7	3078.7	3253.7	3182.5	3191	3220.2	3082.5	3053	3211.7	3041.1
Master Protein	A0A087X256	WASH complex subunit 7 OS=Homo sapiens GN=KIAA1033 PE=1 SV=1	KIAA1033	High	FALSE	26	79	26	0	116.843	174.35	24	1174	136.4	7.44	4211.9	4248.5	3754.8	4176.4	3838.3	4106.9	2864.6	2783.1	2682.6	2722.2	2814.5	2793.5	3913.8	3944.4	3835.4	3803.4	3621.7	4230
Master Protein	Q05655-2	Isoform 2 of Protein kinase C delta type OS=Homo sapiens GN=PRKCD	PRKCD	High	FALSE	27	78	24	0	116.794	187.61	39	707	80.9	7.99	6219.8	4540.4	4358.2	5788.6	5044.8	4411.4	7445.4	5678.4	5332.7	6811.8	5902.1	5529.9	5704.1	3961.7	3899.3	5011.6	4394.8	3887.2
Master Protein	P39060	Collagen alpha-1(XVIII) chain OS=Homo sapiens GN=COL18A1 PE=1 SV=5	COL18A1	High	FALSE	18	81	18	0	116.738	221.8	13	1754	178.1	6.01	5547.2	6569.6	5611.6	5429.5	6933.9	6332.7	4611.8	6263	5569.9	4838.5	5840.1	6287.5	3895.8	5285.4	4721.1	4057.1	4888.7	5418.3
Master Protein	P52630	Signal transducer and activator of transcription 2 OS=Homo sapiens GN=STAT2 PE=1 SV=1	STAT2	High	FALSE	21	74	1	0	116.712	201.56	31	851	97.9	5.49													59.8	60.8	59.3	64.1	53.6	61.9
Master Protein	Q9Y5M8	Signal recognition particle receptor subunit beta OS=Homo sapiens GN=SRPRB PE=1 SV=3	SRPRB	High	FALSE	14	128	14	0	116.692	376.58	63	271	29.7	9.04	7979.4	8169.1	7009.3	7895.1	8581.2	7237.2	6049.6	5895.1	5369.7	6029.2	6202.3	5536.5	6328	6003.6	5492	5927.2	6355.5	5451.8
Master Protein	E7EX88	Aggrecan core protein OS=Homo sapiens GN=ACAN PE=4 SV=2	ACAN	High	FALSE	23	166	23	0	116.671	380.39	11	2530	261.2	4.13	7286.9	7549.7	7299.3	7749.6	26790.9	7533.6	6206.4	6159.6	6120.5	6293.4	22487.4	6303.8	7097.8	7562.5	7346	7173.2	22892.7	7847.4
Master Protein	Q96T76-8	Isoform 5 of MMS19 nucleotide excision repair protein homolog OS=Homo sapiens GN=MMS19	MMS19	High	FALSE	22	73	22	0	116.576	194.48	26	1051	115.6	6.52	3160.3	3121.4	2715	3333.1	3120.2	2839.5	4384.9	3681.9	3592.9	4760.7	3885.7	3756.6	3579.2	3490.3	3108.7	3659.6	3559.5	3264.7
Master Protein	E7EPT4	NADH dehydrogenase [ubiquinone] flavoprotein 2, mitochondrial OS=Homo sapiens GN=NDUFV2 PE=1 SV=1	NDUFV2	High	FALSE	15	112	15	0	116.488	282.43	60	252	27.9	8	4875.7	4703.4	4328.9	4919.8	4824.3	4634.5	5996.4	6100.3	5587.7	5833	5702.2	5718.1	3756.6	3793.4	3465.1	3587.3	3566.7	3574.5
Master Protein	Q13616	Cullin-1 OS=Homo sapiens GN=CUL1 PE=1 SV=2	CUL1	High	FALSE	26	70	26	0	116.438	181.55	32	776	89.6	8	3672.5	4181.1	3533.8	3865.8	3872.9	3672.1	5206.1	5913.3	4969.5	5155.1	5444.6	5254.8	5264.5	6020	5271.6	5372.6	5734.5	5481.1
Master Protein	P18754-2	Isoform 2 of Regulator of chromosome condensation OS=Homo sapiens GN=RCC1	RCC1	High	FALSE	14	98	14	0	116.417	228.27	48	452	48.1	8.16	4381.4	4242.4	4479.6	5002.7	4450.1	4467.9	4223.5	4083.7	4308.9	5088.6	4134.1	4229.4	3704.6	3431.1	3730.8	4113	3495.8	3583.1
Master Protein	P28070	Proteasome subunit beta type-4 OS=Homo sapiens GN=PSMB4 PE=1 SV=4	PSMB4	High	FALSE	7	174	7	0	116.252	363.19	45	264	29.2	5.97	4816.1	4645.7	4447.1	5063.1	5449.5	5197.1	4880.4	4760.3	4654	5026.9	5366	5272.6	4389.1	4184.6	4228.7	4528.2	4867	4779.9
Master Protein	P00966	Argininosuccinate synthase OS=Homo sapiens GN=ASS1 PE=1 SV=2	ASS1	High	FALSE	19	121	19	0	116.216	294.7	47	412	46.5	8.02	10689.9	8389.7	7333.1	7400.7	8997.6	6205.7	10519.2	7803.2	7392	7253.4	8420.1	6305.7	10562.9	8293.9	7456.2	7245.5	8748.6	6429.8
Master Protein	Q96KG9	N-terminal kinase-like protein OS=Homo sapiens GN=SCYL1 PE=1 SV=1	SCYL1	High	FALSE	22	84	22	0	116.187	208.17	33	808	89.6	6.3	5693.3	5601.7	4989.1	5436.4	5421.2	5685.5	5251.2	5264.7	4807.2	5003.1	4978.8	5555.6	4565.2	4461.1	4020	4286.5	4211.8	4696.3
Master Protein	Q12904-2	Isoform 2 of Aminoacyl tRNA synthase complex-interacting multifunctional protein 1 OS=Homo sapiens GN=AIMP1	AIMP1	High	FALSE	17	152	17	0	116.06	417.95	53	336	37	8.65	7860	8308.1	7665.9	8805.6	9014.6	8354.7	7539.6	8235.2	8069.9	8610.3	8448.1	8628.7	8112.6	8561.9	8157.4	9285	9110.8	8692.3
Master Protein	Q8IV36	Protein HID1 OS=Homo sapiens GN=HID1 PE=1 SV=1	HID1	High	FALSE	19	84	19	0	116.034	232.32	27	788	88.7	6.06	5321.4	4037.7	4018	6826.3	3281.8	4189.6	5553.3	4412.6	4624.8	6968.7	3846.9	4643.2	5404.7	3833.5	4268.4	6577.1	3243.1	4230.4
Master Protein	P41240	Tyrosine-protein kinase CSK OS=Homo sapiens GN=CSK PE=1 SV=1	CSK	High	FALSE	19	103	18	0	116.024	271.73	45	450	50.7	7.06	5458	7357.6	5811.7	5897.7	5524.1	5943.6	6524.8	8942.2	7016.3	6943.5	6462.4	7259.6	4611.8	6335.5	4966.8	4969.7	4605	5195.7
Master Protein	J3KN10	Phosphatidylinositol 4-kinase alpha OS=Homo sapiens GN=PI4KA PE=1 SV=1	PI4KA	High	FALSE	30	65	30	0	116.009	152.08	15	2102	236.7	7.06	4100.2	4491	3987.1	4314	4228.8	4382.7	3261.3	3651.8	3249.1	3691.4	3309	3822.5	2356.9	2718	2435.4	2494.4	2468	2620.6
Master Protein	P39019	40S ribosomal protein S19 OS=Homo sapiens GN=RPS19 PE=1 SV=2	RPS19	High	FALSE	15	252	10	0	115.954	644.01	65	145	16.1	10.32	21625.6	24642.9	19875.4	24383.1	25726.6	20984.1	18224.4	20525.5	17295.3	20114.4	21079.8	17899.2	15581.9	17698.1	14428.4	16654.1	17830.7	14938.1
Master Protein	Q9H307	Pinin OS=Homo sapiens GN=PNN PE=1 SV=4	PNN	High	FALSE	28	118	27	0	115.914	302.88	31	717	81.6	7.14	6847.8	7738.6	6454.4	7660.4	7542.8	7300.1	8705.9	10376.4	8404.8	9677	9733.5	9277.5	9593.2	10886.7	9181.2	10171.7	10139.1	9783.5
Master Protein	Q9BR76	Coronin-1B OS=Homo sapiens GN=CORO1B PE=1 SV=1	CORO1B	High	FALSE	18	121	18	0	115.88	314.27	45	489	54.2	5.88	8673.2	9198	7063.1	6779.9	7181.6	7601.1	7945.6	8514.9	6783.3	6105.4	6579.4	7480.8	7856.9	8182.9	6649	6268.8	6762.3	7139.7
Master Protein	P11277-2	Isoform 2 of Spectrin beta chain, erythrocytic OS=Homo sapiens GN=SPTB	SPTB	High	FALSE	30	69	23	0	115.82	177.32	15	2328	267.7	5.39	1537.1	1953.2	1919.5	1725.6	2124.3	2337.3	1163.4	1379.7	1451.3	1277.6	1562.8	1672.2	1442	1687.3	1737.4	1604.5	2048.5	1986.7
[truncated: 8,021 more rows]

## Sheet: Individual sample TMT proteins
Additional File 2: Table S1. List of all identified proteins in this study. MS information on identified proteins was listed in individual sample set. Normalized protein levels of each sample were used for further statistical analysis.
[truncated: 8,748 more rows]
