# Supplementary material for: Identification of TUBB2A by quantitative proteomic analysis as a novel biomarker for the prediction of distant metastatic breast cancer
Source: Clin Proteomics. 2020 May 24;17:16. doi: 10.1186/s12014-020-09280-z (PMC7247212; doi:10.1186/s12014-020-09280-z)
Supplement: Supplementary file 4 — Additional file 4: Table S3. List of significantly differentially expressed proteins (DEPs) by student t-test. Statistically significant DEPs by student’s t-test (p-value < 0.05), fold-changes, p-values, and adjusted p-values (Benjamini–Hochberg FDR cutoff of 0.05) in the pooled sample set, individual sample set, and cell line set. These proteins were used to select protein targets for validation of distant metastatic potential and perform the bioinformatics analysis. [file 12014_2020_9280_MOESM4_ESM.xlsx]

## Sheet: Pooled sample set_DEPs
Additional File 4: Table S3. List of significantly differentially expressed proteins (DEPs) by student t-test. Statistically significant DEPs by student’s t-test (p-value < 0.05), fold-changes, p-values, and adjusted p-values (Benjamini-Hochberg FDR cutoff of 0.05) in the pooled sample set, individual sample set, and cell line set. These proteins were used to select protein targets for validation…
Accession	Description	Gene ID	Non dis-meta HER2 set1	Non dis-meta TBNC set1	Non dis-meta Luminal set1	Dis-meta HER2 set1	Dis-meta TBNC set1	Dis-meta Luminal set1	Non dis-meta HER2 set2	Non dis-meta TBNC set2	Non dis-meta Luminal set2	Dis-meta HER2 set2	Dis-meta TBNC set2	Dis-meta Luminal set2	Non dis-meta HER2 set3	Non dis-meta TBNC set3	Non dis-meta Luminal set3	Dis-meta HER2 set3	Dis-meta TBNC set3	Dis-meta Luminal set3	Dis-meta/Non dis-meta_FC	-log10(p-value)	P-value	Adjusted p-value	t-test Significant
P02751	Fibronectin OS=Homo sapiens	FN1	67357.6	68772.9	70989.4	66859.3	86156.7	87438.9	74903.9	75714.2	80179.3	72811.7	93040.9	97532.6	81002.6	80862.3	86669.1	77043.6	100642	104843	1.14556	1.44551	0.0358501	1	+
O43707	Alpha-actinin-4 OS=Homo sapiens	ACTN4	83830.4	88708.5	85300.5	91258.1	103028	88823	85112	88736.3	87104.5	89189.4	100018	89667.7	85269.4	89453.5	88517.4	90889	102681	90945.3	1.08244	2.42497	0.00375863	1	+
P08107	Heat shock 70 kDa protein 1A/1B OS=Homo sapiens	HSPA1A	88825.9	86370.5	89558.1	101032	99171.7	95518.9	94022.7	90111.9	95900.4	103762	100950	101121	90728.6	88188.7	93373	99313.7	98871.6	97299.5	1.09786	5.39853	3.99457e-06	0.0143386	+
Q7Z406-6	Isoform 6 of Myosin-14 OS=Homo sapiens	MYH14	15433.9	17706.6	15613	21799.6	22041.4	18993.8	18443	21318.7	19666.8	26040.1	27148.6	23665.6	19003.9	22331.9	19942.7	25701.3	27167.2	23935.9	1.27755	3.29236	0.000510082	0.457738	+
P04406	Glyceraldehyde-3-phosphate dehydrogenase OS=Homo sapiens	GAPDH	100860	102336	97536.1	113397	149553	106710	122255	119857	119486	132104	170501	128843	122647	119745	120219	133506	176552	129793	1.21076	1.88326	0.013084	1	+
P14618	Pyruvate kinase PKM OS=Homo sapiens	PKM	96690.5	88591.8	92546.5	99408	103638	97136	98383.8	88428.4	95286.6	98404.2	102169	98458.7	101268	91960.3	99824.2	101920	108421	102980	1.06982	2.4323	0.00369573	1	+
P06733	Alpha-enolase OS=Homo sapiens	ENO1	73758.8	75859.1	71421.6	75743.3	93198.9	77306.7	73633.6	74940.4	73089.1	75128.9	90774.3	78045.1	80520.6	81984.1	81090.4	82325.9	100033	86802	1.10646	1.64363	0.022718	1	+
Q13885	Tubulin beta-2A chain OS=Homo sapiens	TUBB2A	5133.1	4776.7	4716.9	5949.9	6375.2	5537	5700.4	5267	5396.9	6437.6	6994.2	6462.3	7065.1	6445.5	6800.6	7818.1	9031.6	7940.8	1.21918	1.76186	0.0173037	1	+
P07814	Bifunctional glutamate/proline--tRNA ligase OS=Homo sapiens	EPRS	26859.1	29622	25958	31237.7	31643.5	28780	26665.7	28414.8	25746.4	29366.5	30294.8	27861.7	24938.2	27296.9	24482.2	27931.9	29050	26610.2	1.09498	2.32444	0.00473762	1	+
Q71U36	Tubulin alpha-1A chain OS=Homo sapiens	TUBA1A	84877.2	86317.6	81542.6	89619.9	92546.6	90305.4	85973.7	85643	83114.6	87176.4	91421.4	91123.9	89642.9	90324.1	87838.7	91237.6	96635.2	95212.3	1.0645	3.11474	0.000767821	0.459348	+
P02788	Lactotransferrin OS=Homo sapiens	LTF	44245.8	44765	45948.2	25074.9	27610	27026.8	45204.5	43860.6	47404.2	23643.4	26166.9	25981.9	48566.3	47831.2	49879.3	27098.7	30198.5	29868.6	0.580959	11.889	1.29122e-12	9.26896e-09	+
P50851-2	Isoform 2 of Lipopolysaccharide-responsive and beige-like anchor protein OS=Homo sapiens	LRBA	17059.4	15665.9	17300.5	22640	15597.2	20039.5	20754.4	19259.3	21291.4	25765.5	19326.3	24290.8	18892.2	17192.5	19191.2	23335.3	17869.1	21696.4	1.14377	1.3131	0.0486295	1	+
P38646	Stress-70 protein, mitochondrial OS=Homo sapiens	HSPA9	48226	45513.8	44833.7	54982.2	54331.6	47073	47286.4	44313.8	44464	52296.9	51938.4	45998.6	45469.4	41362.1	42686.6	49844.7	49784.4	44068.1	1.11422	2.60088	0.0025068	0.85696	+
P35221	Catenin alpha-1 OS=Homo sapiens	CTNNA1	22695.3	16529.9	21032.3	22942.3	25061.7	22488.2	25592.2	18767.4	23041.8	24291.5	26780.4	24499.1	21054.1	15942.8	19492.5	20239.5	22578.4	20559.6	1.13735	1.39503	0.0402689	1	+
P04075-2	Isoform 2 of Fructose-bisphosphate aldolase A OS=Homo sapiens	ALDOA	70247.8	59498.6	65331.9	76556.6	76461.4	62381.4	62078.8	52471.2	59085.1	68317.6	66241.5	57213.6	67727.2	57366.4	65713.2	74006.8	74231.4	63152.8	1.10552	1.36549	0.0431032	1	+
P34932	Heat shock 70 kDa protein 4 OS=Homo sapiens	HSPA4	20882.9	18427.7	19914.6	26182.4	19729	21896.9	23166.5	20501.7	22317	29016.8	21201.6	24189.1	22409.4	20379.6	22233.7	28088.8	21593.7	23802.5	1.13388	1.52735	0.0296927	1	+
P31939	Bifunctional purine biosynthesis protein PURH OS=Homo sapiens	ATIC	21742	23435.2	19777.5	24416.4	27267.5	23997.3	17095.2	18055	16238.2	18996.3	21152.5	19356.6	22321.6	22815.6	21087.4	24134.9	26564.9	24006.8	1.14967	1.47225	0.0337093	1	+
P13667	Protein disulfide-isomerase A4 OS=Homo sapiens	PDIA4	30636.9	29491.7	23196.6	24068.3	24165	24362.6	35719.8	33655.7	26706.5	27125.5	26683.9	27509.4	37894.9	35609.3	29333.4	29653.3	29882.1	30463.3	0.864191	1.51228	0.0307411	1	+
Q13576	Ras GTPase-activating-like protein IQGAP2 OS=Homo sapiens	IQGAP2	13974.9	13433.5	14846.3	13424.7	11774.8	12745.3	16233	15448.9	17226.1	15363.5	13290.7	14858.9	14282.2	13551.3	15365.7	12917.7	11360.6	12848.5	0.882577	1.98576	0.0103333	1	+
Q9P2J5	Leucine--tRNA ligase, cytoplasmic OS=Homo sapiens	LARS	12391.8	13570.4	12243.1	15530.1	14798.7	14122.3	14873.1	15892.7	15071.2	18295.8	17732	16824.6	15392.3	16519.6	15192.9	18938.6	18370.1	17368	1.15885	2.1226	0.0075405	1	+
P51659	Peroxisomal multifunctional enzyme type 2 OS=Homo sapiens	HSD17B4	15755.2	15257.4	16425.3	21682.4	14300.2	19756.2	14814.7	14325.7	16266.8	20481.6	13563	19268	17211.6	16828.9	19098.2	22209.7	16183.3	21943.2	1.16032	1.33168	0.0465929	1	+
F5H2F4	C-1-tetrahydrofolate synthase, cytoplasmic OS=Homo sapiens	MTHFD1	17714	18658	16112.5	19837.1	22134.9	18246.4	17835.2	18104.1	16375.9	20029.6	20994	18483.4	20455.7	20305	18664.7	21670.1	23427.7	20674.7	1.12953	2.20679	0.00621169	1	+
P22102	Trifunctional purine biosynthetic protein adenosine-3 OS=Homo sapiens	GART	11252.2	11819	10529.6	11875.5	14413.4	11256.7	11748.2	11988.5	11209.6	11994.3	14575.5	11824.2	11848.3	12467.9	11206	12135.5	14840.6	12263.7	1.10676	1.59358	0.0254929	1	+
Q13263	Transcription intermediary factor 1-beta OS=Homo sapiens	TRIM28	20631.8	22451.3	19746.8	25061.2	23139.6	21116.3	20626	22069	20392.5	24746	22614.6	20871.8	22370.2	23112.4	21221.1	26291.3	24379.2	22148.5	1.09214	1.81053	0.0154693	1	+
Q15393	Splicing factor 3B subunit 3 OS=Homo sapiens	SF3B3	15725.8	17772.9	14959.9	17985	18352.4	16072	14454	16341.2	14707.8	16046.4	16633	15418.4	15320.2	17190	15117.5	16993.6	17858.4	16153	1.07008	1.32766	0.0470262	1	+
P41252	Isoleucine--tRNA ligase, cytoplasmic OS=Homo sapiens	IARS	13357.9	13946.2	11837.7	16551.8	15324.3	13996.3	14884.6	14437.9	12905.5	16675	16037.1	15154	16444.6	16019.3	14370.5	18875.7	18864.8	16637.7	1.15532	2.11789	0.00762272	1	+
Q96KP4	Cytosolic non-specific dipeptidase OS=Homo sapiens	CNDP2	22523	27518.3	22134.6	20988.8	23239.4	22503.9	24920.5	29308.5	23551.5	22017	23932.5	23755.6	22528.7	27127.8	21469.2	20461.4	22778.8	21747.5	0.911086	1.32842	0.046944	1	+
P09874	Poly [ADP-ribose] polymerase 1 OS=Homo sapiens	PARP1	16262.1	19123.5	15437	21862.5	19410.9	17459	18549.2	21934.3	18371.2	24602.2	22530.6	20495.4	18467.8	21083.1	17864.4	24004	21772.8	19604.6	1.14752	1.77569	0.0167614	1	+
P26639	Threonine--tRNA ligase, cytoplasmic OS=Homo sapiens	TARS	14657	14454	13337.8	16450.2	15883.8	14064.3	14653.7	14316.8	13656.6	16026.5	15170.9	14230.4	14963.8	14529.1	13727.8	16130.6	15874.8	14216.1	1.076	2.05886	0.00873253	1	+
P54136	Arginine--tRNA ligase, cytoplasmic OS=Homo sapiens	RARS	17406	18326.6	17319	20515.5	19948.3	18627	18150.9	18387.1	18008	20462.2	19349.8	19174.2	17467.5	17204.9	17066	18950.9	18642.4	18116.2	1.09069	3.7844	0.000164286	0.294851	+
Q13228-4	Isoform 4 of Selenium-binding protein 1 OS=Homo sapiens	SELENBP1	19567.7	20997.7	19776.9	19768.6	16583.1	18118.7	20755.9	21734.1	21784.3	21318.1	17475.8	19808.3	18952.3	19993.1	19432.9	18790	15447.9	17842.7	0.902502	1.9608	0.0109446	1	+
O75874	Isocitrate dehydrogenase [NADP] cytoplasmic OS=Homo sapiens	IDH1	27876	27581.8	21721.5	20633.4	23623.9	21963	32343.3	31026.1	24797.7	22989.2	26402.5	25190.4	26295.6	25987	21285	18997.3	22697.1	20855.5	0.851153	1.80695	0.0155973	1	+
Q93008	Probable ubiquitin carboxyl-terminal hydrolase FAF-X OS=Homo sapiens	USP9X	13732.4	13354	12351.3	13150.3	12035.7	12294.6	13613.3	13451.1	13085.6	13108.3	12181.4	12786.7	14334.4	14024.7	13394.1	13888.6	13050.5	13345.7	0.954681	1.37683	0.0419923	1	+
P62258	14-3-3 protein epsilon OS=Homo sapiens	YWHAE	40226.9	42453.4	38638.6	47605.8	45538.9	42571.1	50301.2	51181.2	49531.8	57855.1	54827.1	53103.7	45506	47744.1	44725.5	52690.3	52198.2	48425.6	1.10847	1.40779	0.039103	1	+
P21980	Protein-glutamine gamma-glutamyltransferase 2 OS=Homo sapiens	TGM2	13888.8	16030.6	14396.5	11545.5	11488.2	15187.1	11624.7	12564.7	11755.4	9728.7	9490.1	12237	14138.7	15881.2	15217.7	11549.4	11752.7	14864.1	0.859317	1.4478	0.0356615	1	+
P19012	Keratin, type I cytoskeletal 15 OS=Homo sapiens	KRT15	9170.6	10981.4	21721.6	9282.2	9126.8	10277.2	9963.7	11189.1	23463.7	9666	9559.3	11372.5	10654.3	11715.6	21383.2	10271.2	10576.6	11677.4	0.704906	1.33544	0.0461913	1	+
P43490	Nicotinamide phosphoribosyltransferase OS=Homo sapiens	NAMPT	26362.4	17300.3	21365.7	16482.5	15872.8	17885.4	24687	15781.1	20212	15221.1	14108.2	16463.1	24610.1	16131.2	20076.3	15329.3	14713.9	16756.4	0.765752	2.61079	0.00245025	0.925806	+
P31946	14-3-3 protein beta/alpha OS=Homo sapiens	YWHAB	8638.8	8451.5	7871.9	11612.1	9126.3	8473.5	10260.2	9444.8	9183.9	13026.3	9921.6	9688.7	9017.3	8794.8	8417.6	11623.7	9178.3	8846.2	1.14255	1.39892	0.0399098	1	+
P22307	Non-specific lipid-transfer protein OS=Homo sapiens	SCP2	22945.6	12097.2	13368.4	12571.4	12072.8	11723.1	26314.1	13163.9	15377.2	14153.7	13841.3	13291.8	21350.9	11294.3	12681.3	11841.5	11804.3	11039.9	0.756024	1.32286	0.0475488	1	+
P09525	Annexin A4 OS=Homo sapiens	ANXA4	19251.9	19036.8	19017.2	17389.7	18283	18119.8	22163.5	21513.1	21729.5	19400.8	20611.3	20494.5	21136.6	20956.7	21078.7	18386.9	20290.3	19875.1	0.929889	1.66863	0.0214472	1	+
P42858	Huntingtin OS=Homo sapiens	HTT	6559.2	6880.1	6370.1	7177.9	7305	6725.3	6388.4	6492.5	6266.2	6746.4	6849.9	6377.7	6242.5	6558.5	6151.9	6603.9	6569.5	6475.9	1.05046	1.68348	0.0207262	1	+
P14550	Alcohol dehydrogenase [NADP(+)] OS=Homo sapiens	AKR1A1	19410	18735.5	20726.1	16127.4	16890.5	19226.6	17788	17608.5	19582.2	14711.8	15626.3	17873.5	18957.7	18812.2	20540.8	15840.2	16626.2	19036.6	0.882657	2.59885	0.00251855	0.821848	+
O60664	Perilipin-3 OS=Homo sapiens	PLIN3	12218.3	12370.2	11802.3	10401.2	10752.5	12309.7	11111	10818.6	11417.5	9171.4	9552.1	11683.2	11100.7	11288.1	11129.7	8931.5	9450.6	11800.4	0.910865	1.40456	0.0393949	1	+
Q15437	Protein transport protein Sec23B OS=Homo sapiens	SEC23B	8806.8	8154.4	8093.6	9736.2	9107	8769	9896.1	9387.7	9365.5	10443.6	10122.3	9891.1	10183.2	9608.3	9566.5	10911.5	10482.5	10025.4	1.07737	1.32855	0.0469299	1	+
Q32Q12	Nucleoside diphosphate kinase OS=Homo sapiens	NME1-NME2	24075.5	19295.7	18713	44285.8	25957.1	21191.5	18849	14729.1	14390.1	34197.5	19819.8	16808.5	24905	18917.4	18069.9	45478.2	26857.4	21656.5	1.49032	1.64595	0.022597	1	+
P10586	Receptor-type tyrosine-protein phosphatase F OS=Homo sapiens	PTPRF	6808.3	6719.5	6740.3	7604.7	8145.7	7271.3	8202.3	7946.1	7925	8783.3	9902	8557.7	7253.3	7067	7208.4	8049.4	8796.6	7773.4	1.13684	2.14839	0.00710575	1	+
Q8WVM8	Sec1 family domain-containing protein 1 OS=Homo sapiens	SCFD1	6571.8	6375.1	6154.4	6869.2	7523.2	7572.9	7481.5	7092.2	7115.1	7383.4	8091.1	8598.5	6986.7	6595.8	6548.7	7125.5	7622.3	7929	1.12793	2.88074	0.00131601	0.62984	+
P02042	Hemoglobin subunit delta OS=Homo sapiens	HBD	27258.6	38402.9	35952	32669.8	45339.5	47151.8	25153.7	32766.9	32061.3	28791.7	37793.3	40351.5	27219.4	36003.6	35134.8	31451	41358.4	43276	1.20082	1.56771	0.0270576	1	+
P00505	Aspartate aminotransferase, mitochondrial OS=Homo sapiens	GOT2	16828.2	15465.1	15293.5	20828.1	16931.6	16794.1	20161	18103.8	18381	24006.4	19328.7	19907	18715.1	16860.8	17213.3	21556.6	18478.3	18691.8	1.12419	1.48899	0.0324347	1	+
C9JF17	Apolipoprotein D (Fragment) OS=Homo sapiens	APOD	33045.7	21152.9	71376.6	22482.5	21644.1	24154	33354.3	20599.4	70663.4	21877.2	21513.1	23426.2	33117.1	20849.7	70474.4	21652.4	21682.8	23504.8	0.539026	1.6698	0.0213895	1	+
P61011	Si	SRP54	8204	8008.2	6922.8	9086	7652.5	7900.8	8225.1	7894	7101.4	9036	7622.4	8439.3	8047	7988.6	6907.5	8985.9	7875.3	8015	1.07669	1.33062	0.0467068	1	+
Q96HC4	PDZ and LIM domain protein 5 OS=Homo sapiens	PDLIM5	7929.9	7564.9	8388.9	6801.9	6306.6	8141.8	9074.7	8480.4	9320	7362.8	7154.6	8974.6	8189.1	8149.2	8905.8	6937.2	7017	8624.1	0.885764	1.82516	0.0149568	1	+
G8JLB6	Heterogeneous nuclear ribonucleoprotein H OS=Homo sapiens	HNRNPH1	15472.3	16898.4	14676	17373.9	16779.3	16344.6	16483.8	16768.9	15126.7	16978.4	15875.7	16158.8	15702.8	16894.2	14921	17076.8	16322.8	16635.4	1.04618	1.344	0.0452898	1	+
Q9UQ80	Proliferation-associated protein 2G4 OS=Homo sapiens	PA2G4	13952.6	15061.3	12988	15203.9	15130.1	14401.2	14763.3	15738.3	14070.7	15948.9	15857.5	15231.7	15106.2	16244.2	14479.6	15986.7	16641.5	15570.4	1.05716	1.32324	0.0475073	1	+
Q13451	Peptidyl-prolyl cis-trans isomerase FKBP5 OS=Homo sapiens	FKBP5	15784.7	7607.7	9546.8	7049.9	8102.5	8224	18767.3	9052.8	11784.1	8113.1	9524.5	10313.3	18560.4	8034.8	10968.8	7580.2	8904.7	9262.9	0.699999	1.58023	0.0262888	1	+
Q15067-2	Isoform 2 of Peroxisomal acyl-coenzyme A oxidase 1 OS=Homo sapiens	ACOX1	3735.9	3712.2	3122.2	5526.1	4506.5	3454	3364.1	3211.6	2719	5029.5	3907.6	3013	4461.3	4534.7	3808	6872.9	5590.5	4072.5	1.28478	1.44621	0.0357923	1	+
P08237-3	Isoform 3 of ATP-dependent 6-phosphofructokinase, muscle type OS=Homo sapiens	PFKM	4994.6	5029.5	5290.7	6031.8	6263.2	5533.9	6741.9	6801.5	7216.5	7990.3	8078.4	7419.4	6067.2	5998.7	6404.3	6730.6	7604.3	6727.3	1.14363	1.33537	0.0461987	1	+
Q07960	Rho GTPase-activating protein 1 OS=Homo sapiens	ARHGAP1	11040.5	10821.3	10958.3	10786.4	9297	11374.6	11560	11630.8	11480.4	10956.7	9734.5	11382.6	10780.1	10937.8	10870.6	10357.1	9358.8	11049.1	0.942216	1.32986	0.0467886	1	+
Q66K74	Microtubule-associated protein 1S OS=Homo sapiens	MAP1S	6284.2	8304.3	6567.2	7246.5	7847.5	9865.1	6139.6	7133.1	6155.5	6520.2	7020.5	7916.8	6085.7	7066.4	6381	6558.5	7223.3	8579.4	1.14407	1.40381	0.039463	1	+
Q5JRA6	Melanoma inhibitory activity protein 3 OS=Homo sapiens	MIA3	9575	9796	9151.2	10969.5	9164.6	10661.8	9076.6	8846.5	8783.2	10707.1	8994.3	10615.1	8205	8362.5	8124.5	9702.9	8286.3	9479.1	1.10836	1.72344	0.0189043	1	+
P12004	Proliferating cell nuclear antigen OS=Homo sapiens	PCNA	9443.3	9493.4	7745.9	11294.3	13022.1	8125.4	11295.2	11000.1	9399	13047.2	14618	9617.6	11218.8	10725.8	9069.4	12460.5	14365.8	9443.9	1.18574	1.31627	0.0482759	1	+
P54578	Ubiquitin carboxyl-terminal hydrolase 14 OS=Homo sapiens	USP14	7024.6	7466.1	6698.1	7789.2	7841.1	7414.1	7862.1	8123	7980.4	8349	8832.5	8604	7303.3	7811.9	7387.8	7827.9	8215	8054.1	1.07789	1.81785	0.0152107	1	+
P49736	DNA replication licensing factor MCM2 OS=Homo sapiens	MCM2	4356.6	4985.5	3680.3	4877.7	5978.6	4278.6	4692.5	4934.1	4246.7	5127.5	6664.3	4658.8	4154.7	4379.9	3605.4	4451.4	5334.4	4138	1.16584	1.40033	0.0397805	1	+
P22234-2	Isoform 2 of Multifunctional protein ADE2 OS=Homo sapiens	PAICS	7662.1	7567.2	6980.7	9278.8	8940.9	7842.7	9568.5	9470.4	8871.5	11098.2	10766.3	9677.7	9251.5	9129.7	8420.8	10719.5	10730.4	9367.2	1.14949	1.78056	0.0165745	1	+
P12236	ADP/ATP translocase 3 OS=Homo sapiens	SLC25A6	4596.3	4821.3	3443.8	3493.6	3589.2	3044.7	4536	4996.7	3618.7	3801.2	3756.3	3382.7	5241.8	5429.2	4404.7	4191.7	4567.4	4147.5	0.826857	1.97398	0.0106174	1	+
Q14566	DNA replication licensing factor MCM6 OS=Homo sapiens	MCM6	6516.9	6846.8	5455.7	7037.9	8067.9	6401.3	7082.7	7433.1	5878.9	7842.1	8781.3	6810.2	6739.6	6989	5517.3	7150.2	8614.4	6387.5	1.14767	1.62251	0.0238501	1	+
Q13740	CD166 antigen OS=Homo sapiens	ALCAM	11158.2	4119.4	7723.5	4997.5	4294.7	4673.9	10679.2	4065.1	7422.5	4908.4	4261.2	4800.7	8896.3	3505.6	6124.3	4171.2	3763.3	3974.3	0.625571	1.85365	0.0140072	1	+
Q08380	Galectin-3-binding protein OS=Homo sapiens	LGALS3BP	12353.8	13729.7	10539.1	16583.4	13763.6	13850.6	11980.3	13475.7	10604.3	16044	13255.7	14221.3	11201.5	12255.2	9793.8	14678.6	12140.6	12880	1.20281	2.65726	0.00220161	0.878081	+
P62495	Eukaryotic peptide chain release factor subunit 1 OS=Homo sapiens	ETF1	8173.5	7879	7779.9	9893.8	8762.4	8289	7171.5	7041.9	7149.4	8588.8	7718.8	7210.2	8417.6	8086.9	8458.9	9590.9	8876.1	8647.5	1.10574	1.60228	0.0249873	1	+
Q9H4G0-4	Isoform 4 of Band 4.1-like protein 1 OS=Homo sapiens	EPB41L1	5467.7	5857.3	5503.5	7634.2	6230.1	5867.1	6240.4	6571.7	5972.5	8754.4	7080.5	6202.2	6524.4	6997.1	6092.7	8893.6	7384.4	6592.2	1.17041	1.71354	0.0193402	1	+
B1AVU8	Saposin-D OS=Homo sapiens	PSAP	13599.3	10913.3	11805.3	11353	11295.7	9482	13303.9	10863	11844.1	11177.2	10931.7	9547.8	12908	10664.3	11272.1	10895.9	10753.4	9510.1	0.885918	2.05166	0.00887851	1	+
O15296	Arachidonate 15-lipoxygenase B OS=Homo sapiens	ALOX15B	8924.3	2703	4943.6	3094.6	2854.9	2932.5	9448.7	4049.3	6030.5	4436.7	4381.2	4392.5	10968.8	5311.2	7298.2	5425.9	5375.1	5247.9	0.639123	1.58912	0.0257561	1	+
O15540	Fatty acid-binding protein, brain OS=Homo sapiens	FABP7	46781.1	10855.4	13324.1	10551.5	11520	10191.1	54506.1	13949.5	17134.6	13194.9	14427	13758.5	46840.3	11733.3	14363.8	11068.7	12149.9	11237.5	0.471044	1.38881	0.0408498	1	+
O95336	6-phosphogluconolactonase OS=Homo sapiens	PGLS	6720	7247.1	6676.9	7779.7	8298.6	10032.4	7672.3	8052.6	7909	8774.7	9040.3	11301.6	7204.9	7631.2	7496.1	8270	8514.1	10181.6	1.23394	3.16284	0.000687322	0.493424	+
P42285	Superkiller viralicidic activity 2-like 2 OS=Homo sapiens	SKIV2L2	4039.5	4562.8	4139.7	4917.1	4978	4498.8	4073.7	4454.5	4034.7	4759.6	4691.7	4408	4260.9	4739.8	4482.5	4871.8	4943.1	4690.3	1.10236	3.03112	0.000930851	0.514041	+
Q9NR45	Sialic acid synthase OS=Homo sapiens	NANS	8548.1	9061.8	8357.3	9751.1	9024.1	10637.5	7524.3	8169.7	7776.6	8923	8029.2	9473.5	8218.3	8867.6	8615.1	9356.5	8968.6	10430.6	1.12584	2.38606	0.00411093	1	+
Q9HAV4	Exportin-5 OS=Homo sapiens	XPO5	3513.7	3552.8	3126.1	4228.3	4276.7	3343.1	3416.4	3405.1	2983.1	4186.4	4358.7	3261	3837.2	3874	3528.2	4587.3	4769.9	3758.5	1.17714	2.14248	0.00720311	1	+
Q14498	RNA-binding protein 39 OS=Homo sapiens	RBM39	5680.3	6231.2	5310.5	6531.2	6096.1	5983.5	6124.8	6783.4	6128.5	7173.1	6375.8	6797.1	6138.4	6802.1	6126	7086.2	6718.8	6663.2	1.0741	1.37293	0.0423711	1	+
P50895	Basal cell adhesion molecule OS=Homo sapiens	BCAM	4377.7	4505.6	4675.2	7474.4	4380.3	5974.9	5430.2	5564.7	6016.2	8687.4	5043.8	7602.5	4280	4403.4	4682.3	6852.1	4094.3	5966.6	1.27634	1.54995	0.0281871	1	+
Q5T4U5	Acyl-Coenzyme A dehydrogenase, C-4 to C-12 straight chain, isoform CRA_a OS=Homo sapiens	ACADM	7050.6	7032.6	8162.1	6450	7077.1	6764.2	8131.4	7619.9	8719.8	7621.9	7850.3	7494.5	7360.3	7415.4	8868.3	6709	7337.1	7550.8	0.921753	1.36466	0.0431857	1	+
O00151	PDZ and LIM domain protein 1 OS=Homo sapiens	PDLIM1	6528.3	5751.2	5896.6	5099.8	4714.5	6011.8	6719.1	6135.7	6409	5493.9	5132.3	6252.8	6295.9	5555.5	6177	5206.2	4849.4	6044.2	0.87987	2.34478	0.00452085	1	+
O95861	3'(2'),5'-bisphosphate nucleotidase 1 OS=Homo sapiens	BPNT1	6917.6	7183.5	6125	7785.4	7506.1	6858.2	6525.3	7049.7	6030.4	7908	7111.2	6710.5	6115.9	6495.6	5592.5	6759.9	6552	6283.7	1.09373	1.48515	0.0327228	1	+
Q9NPH2	Inositol-3-phosphate synthase 1 OS=Homo sapiens	ISYNA1	6436.3	5574.5	5958.2	7637.7	6285.7	12950.5	7222.3	6233.1	6932.9	7987.6	6895.9	12558.2	8174.7	7866.1	8116.6	9230.1	8469.8	14751.8	1.38795	1.67389	0.021189	1	+
P07686	Beta-hexosaminidase subunit beta OS=Homo sapiens	HEXB	8692.6	8393.8	8514.1	8336.4	7573.5	7177.9	10335.8	9741.6	9808.4	9726.8	8975.4	8902.3	9941.1	9402.1	9707.1	9447.4	8796.8	8690.6	0.918266	1.31933	0.0479369	1	+
P15531-2	Isoform 2 of Nucleoside diphosphate kinase A OS=Homo sapiens	NME1	1798.7	1699.3	1539.5	2567	1760.2	1766	1727.4	1605.4	1541	3125	1652.2	1670.3	1755.9	1748.3	1578.3	2508.7	1790.7	1812.6	1.24403	1.43138	0.0370357	1	+
O00534	von Willebrand factor A domain-containing protein 5A OS=Homo sapiens	VWA5A	5773.1	3995.1	4767.2	3478.8	3739.7	4546.4	5139.9	3896.4	4551.4	3539.7	3982.5	4346	5477	4014.2	4658.5	3655	3909.6	4544.5	0.845513	1.85572	0.0139406	1	+
P52895	Aldo-keto reductase family 1 member C2 OS=Homo sapiens	AKR1C2	3222.5	3931.8	3304.4	3448.6	4445	14634.3	3661.8	4420.2	3840.3	3676.2	4601.5	12962.4	4594.5	4906.6	4806.3	4568.4	5368.4	14632.3	1.86264	1.30776	0.0492312	1	+
Q08426	Peroxisomal bifunctional enzyme OS=Homo sapiens	EHHADH	2960.9	2974.8	2606.9	3942.5	3345.6	3021.4	2718.7	2725.1	2552.3	3871	3132.5	2892.1	2936.8	3019.1	2730.5	3810.4	3362.5	3156.8	1.21049	3.11763	0.000762729	0.49779	+
Q9BVK6	Transmembrane emp24 domain-containing protein 9 OS=Homo sapiens	TMED9	4040	3626	3699.8	4291.9	3988.4	3915.1	4039.7	3540.9	3727	4106.9	4102.9	3921.2	4179.8	3869	4168	4308.8	4257.7	4364.2	1.06784	1.77478	0.0167965	1	+
O15075	Serine/threonine-protein kinase DCLK1 OS=Homo sapiens	DCLK1	4488.8	5498.4	4533.8	5232.4	6336.4	6987.4	4023.2	4764.9	4250.4	4639.2	5600.8	6151.3	4196.7	5330.1	4668.4	5047.9	6207.7	6802.3	1.26945	2.94669	0.0011306	0.579758	+
P28070	Proteasome subunit beta type-4 OS=Homo sapiens	PSMB4	4816.1	4645.7	4447.1	5063.1	5449.5	5197.1	4880.4	4760.3	4654	5026.9	5366	5272.6	4389.1	4184.6	4228.7	4528.2	4867	4779.9	1.11082	2.86691	0.00135859	0.609579	+
Q12904-2	Isoform 2 of Aminoacyl tRNA synthase complex-interacting multifunctional protein 1 OS=Homo sapiens	AIMP1	7860	8308.1	7665.9	8805.6	9014.6	8354.7	7539.6	8235.2	8069.9	8610.3	8448.1	8628.7	8112.6	8561.9	8157.4	9285	9110.8	8692.3	1.08881	3.71668	0.000192008	0.275684	+
Q9BR76	Coronin-1B OS=Homo sapiens	CORO1B	8673.2	9198	7063.1	6779.9	7181.6	7601.1	7945.6	8514.9	6783.3	6105.4	6579.4	7480.8	7856.9	8182.9	6649	6268.8	6762.3	7139.7	0.873454	2.00024	0.00999447	1	+
P02458	Collagen alpha-1(II) chain OS=Homo sapiens	COL2A1	5380.1	6474.7	6966	5692.9	14719.5	7651.9	3871.5	4727.7	5020.9	4457.8	12985.9	5477.5	4732	5734.3	6413.6	5335.3	11473.4	6981.2	1.5161	1.34683	0.0449956	1	+
P30040	Endoplasmic reticulum resident protein 29 OS=Homo sapiens	ERP29	11103.1	9367.1	8508.9	8700	8626	8464.8	9352.2	8205.6	7784.3	7474.2	7651.4	7782.7	10447.2	8579.4	7992.6	7623.3	7874.2	7799.5	0.885121	1.65925	0.0219154	1	+
P08236	Beta-glucuronidase OS=Homo sapiens	GUSB	8885.2	5580	11043.4	5658.2	5584.6	5203.6	11032.9	6903.1	13470.8	6615.8	6769.4	6074.9	9935.4	6164.7	12524.9	6465.5	6595.2	6021.5	0.642839	2.57459	0.00266324	0.831282	+
P31947	14-3-3 protein sigma OS=Homo sapiens	SFN	3499.5	3636.9	4217.7	4036.5	9159.1	4929.7	3938.1	3934.8	4296.6	3862.2	7241.6	4642.5	3418	3586	4038.6	3750	8083.1	4576.5	1.45463	1.67363	0.0212017	1	+
P43034	Platelet-activating factor acetylhydrolase IB subunit alpha OS=Homo sapiens	PAFAH1B1	4554.9	5408.6	4887.6	5206.4	5747.9	5723.5	4118.8	4545.1	4478.6	4589.1	4903.2	5038	4471.1	4919.9	4913.4	4810.5	5321.5	5182.7	1.09988	1.71916	0.0190915	1	+
O43264	Centromere/kinetochore protein zw10 homolog OS=Homo sapiens	ZW10	2583.9	2603.1	2505.2	2824.9	3230.6	2672.3	2782.8	2695.5	2667.9	2933.6	3180.9	2755.4	2584.5	2513.2	2530.3	2583.5	2793.3	2537.2	1.08716	1.73269	0.0185059	1	+
Q9UGT4	Sushi domain-containing protein 2 OS=Homo sapiens	SUSD2	4058.6	3150.8	3561	3225.6	3131.6	3079.3	3385.1	2709	3058.8	2683.7	2721.6	2694.9	4242.5	3205.4	4106.7	3198.2	3170.5	3206	0.861284	1.61761	0.0241207	1	+
P19440	Gamma-glutamyltranspeptidase 1 OS=Homo sapiens	GGT1	7283.7	3856	4849.1	3414	3244.9	3099.7	9818.9	4889.8	6498.9	4573.8	4287	4190.5	8272.8	4267.9	5609.9	3948.3	3772.1	3752	0.619407	2.4553	0.0035051	1	+
Q96CT7	Coiled-coil domain-containing protein 124 OS=Homo sapiens	CCDC124	5909.5	6769.2	6004.2	6889.4	7676	9199	6597.9	7294	6769.9	7161.8	8041.1	10622.7	6917.8	7896.2	7037.7	7754.8	8122.2	10387.3	1.23952	2.35095	0.00445708	1	+
P16989	Y-box-binding protein 3 OS=Homo sapiens	YBX3	1916.6	2136.5	1971.3	2062.1	2190.1	2081.5	1753.1	1993.2	1944.8	1908.1	1930.9	2104.7	1827.7	2029.1	1850.6	2000.5	2096.3	2019.7	1.05573	1.38769	0.0409553	1	+
Q14108	Lysosome membrane protein 2 OS=Homo sapiens	SCARB2	9908.2	7959.8	8829.7	8874.9	7517.9	7539.4	9111	7501.8	8393.2	8160.2	7085.5	7087.6	9617.5	7908.5	8929.4	8203.2	7659.6	7492.6	0.890759	1.94365	0.0113854	1	+
O95834-3	Isoform 3 of Echinoderm microtubule-associated protein-like 2 OS=Homo sapiens	EML2	5234	5582.1	5525.4	6667.3	6617.9	5832.4	6066.5	6389.2	6435.1	7258.5	7400	6849.7	4726.8	4909.4	4974.5	5787.5	5827.2	5217.4	1.15278	1.69439	0.020212	1	+
O43684	Mitotic checkpoint protein BUB3 OS=Homo sapiens	BUB3	4069	4602.1	3948.7	4959.5	4686.9	4441.6	4488.5	5094.1	4527.6	5361.7	5408.7	5080.6	4112.2	4900.4	4332.3	4946.6	4947.4	4769.4	1.11298	2.13764	0.00728383	1	+
Q9NUL3	Double-stranded RNA-binding protein Staufen homolog 2 OS=Homo sapiens	STAU2	1932.5	2020.2	1967.2	2558.5	2195.9	1942.9	1736.9	1755.1	1678.9	2358.1	1926.8	1683	1700.2	1796.9	1800.9	2248	1892.3	1703.6	1.12937	1.3517	0.0444939	1	+
P04179	Superoxide dismutase [Mn], mitochondrial OS=Homo sapiens	SOD2	7725	11164.3	8434	6556.8	7611.2	7694.5	9805.7	12725.5	10663.2	8596.5	9787	9917.2	8232.7	10930.4	9013.2	7236.7	8172.7	8349.7	0.833453	1.60816	0.0246513	1	+
O75962	Triple functional domain protein OS=Homo sapiens	TRIO	2751.3	2387.1	2583.2	3003.7	2464.2	2800.2	2719.1	2520.9	2767.4	2996.6	2564.6	3054.3	2661.6	2670.5	2799.5	3070.1	2674.6	2952.7	1.0721	1.35589	0.0440666	1	+
Q07021	Complement component 1 Q subcomponent-binding protein, mitochondrial OS=Homo sapiens	C1QBP	2345	2393.2	2177	3859.4	2721.3	2302.1	3117.5	3181.7	3024.5	4589.6	3606.7	3147.3	2830.3	2839.8	2804.2	4344.6	3315.2	2865.7	1.24435	1.54113	0.0287654	1	+
P18428	Lipopolysaccharide-binding protein OS=Homo sapiens	LBP	5392	2589.6	4270.1	2438.2	2643.3	2979.4	5035.1	2355	3906.3	2239.1	2549.4	2846.5	3009.9	1456.1	2394.2	1316.1	1557.2	1677.4	0.665825	1.46208	0.034508	1	+
P63000-2	Isoform B of Ras-related C3 botulinum toxin substrate 1 OS=Homo sapiens	RAC1	10844	11465.7	9427.2	9234.9	10110.9	9731.1	10894	11238.7	9956.6	9201.3	9575.3	9911	12321.9	12775.8	10606.1	9547.8	10977.8	10750	0.894606	1.93929	0.0115003	1	+
Q96M27	Protein PRRC1 OS=Homo sapiens	PRRC1	5332.2	3982.2	4459.1	6035.6	4841.9	5773.2	5170.9	4583.9	4588.1	5726	4915.2	5402.5	4738.2	4045.2	4120.5	4809.2	4444	4794.1	1.13948	1.7289	0.0186681	1	+
Q14257-2	Isoform 2 of Reticulocalbin-2 OS=Homo sapiens	RCN2	2513.5	2712.6	2309.5	2785.3	3049.7	2686.3	2962	3167	2772.9	3270	3676.8	3205.3	2487.5	2795.8	2357.6	2821.5	3373.6	2865.8	1.15183	1.90826	0.0123521	1	+
Q9UKG9-3	Isoform 3 of Peroxisomal carnitine O-octanoyltransferase OS=Homo sapiens	CROT	4856.2	1551.3	2861.1	2005.3	1577.7	1992.5	4303.7	1309.7	2605.7	1842.9	1382.2	1823.1	6128.6	1519.2	3535.2	2254.9	1647.1	2112.1	0.580307	1.51599	0.0304797	1	+
P53007	Tricarboxylate transport protein, mitochondrial OS=Homo sapiens	SLC25A1	7598.6	6131.7	6265.1	5845.8	6468.8	5684.4	6815.9	5821.5	5870.5	5544.9	6116.1	5435.8	7305.4	5680	5887.2	5216.4	5879.5	5220.3	0.896056	1.57861	0.026387	1	+
X6RAL5	Histone deacetylase complex subunit SAP18 OS=Homo sapiens	SAP18	7762.2	8871.5	7388.4	9252.3	8787	8139	7578.4	8663.8	7206	8870.2	8532.6	8033.6	6762.2	7485.1	6607.6	7997.2	7679.3	7312.8	1.0919	1.30701	0.0493162	1	+
O14920	Inhibitor of nuclear factor kappa-B kinase subunit beta OS=Homo sapiens	IKBKB	2930.4	2964.3	3285.7	2859.2	2439.7	3014.2	2511.7	2641.9	2918.3	2520	2143.3	2568	2636.2	2929.8	3149.1	2614.7	2375	2892.3	0.902147	1.42304	0.0377537	1	+
Q16678	Cytochrome P450 1B1 OS=Homo sapiens	CYP1B1	5292	3989.2	4514.6	3407.8	3632.4	3640.6	4260.2	3102.8	3540.2	2771.4	3147.2	3174.7	4915.5	3734.1	4032.1	3358.4	3495.9	3392.2	0.803104	2.38317	0.00413838	1	+
O43813	LanC-like protein 1 OS=Homo sapiens	LANCL1	2336.2	2768.1	2542.9	2668.5	3182.6	2794.4	2962.8	3324.1	3031.3	3205	3985.3	3412.3	2556.2	3131.4	2954.8	2890.6	3617.8	3246.3	1.13258	1.33752	0.0459706	1	+
Q08AH1	Acyl-coenzyme A synthetase ACSM1, mitochondrial OS=Homo sapiens	ACSM1	2806.6	1351.4	1990.3	1430.5	1368.8	1403.6	2582.8	1155.7	1791.4	1180.3	1160.1	1240.1	4082.1	1703.6	2778	1731.9	1780.4	1803.7	0.647143	1.64016	0.0229002	1	+
Q86V21	Acetoacetyl-CoA synthetase OS=Homo sapiens	AACS	9516.3	5019.4	5262.5	4470.6	4716.7	4181.1	8012.5	3982.9	4488.3	3588.3	3808	3710.9	9048.5	4373.7	5244.1	4372	4145.9	3952.4	0.672377	1.85602	0.0139309	1	+
Q99436	Proteasome subunit beta type-7 OS=Homo sapiens	PSMB7	3760.5	3834.4	3522.1	4438.5	4024	3825.1	4037.7	4287.6	4193.5	4576.8	4730.5	4586.5	3857.5	4149.4	4040.3	4332.3	4517.7	4397.3	1.10497	2.36296	0.00433551	1	+
Q9Y697	Cysteine desulfurase, mitochondrial OS=Homo sapiens	NFS1	2584.9	2579.3	2338.8	2624.5	2946.2	2552.2	2703.5	2354	2442.6	2495.7	2706.3	2661.6	2519.4	2382.5	2448.8	2582.4	2847.3	2570.3	1.07304	1.93165	0.0117044	1	+
K7EL21	Calcyphosin OS=Homo sapiens	CAPS	6918.9	7705.3	6004.6	8183.1	11195.4	6885.3	6734	7464.2	5849.2	7755.3	10601.4	6475.8	6727.1	7016.1	5813.1	7499.8	10456.2	6607.6	1.25613	1.72042	0.0190362	1	+
P09488	Glutathione S-transferase Mu 1 OS=Homo sapiens	GSTM1	1789	2340.5	1544.2	3147.5	2157	4494.6	1209.6	1439	970.1	2000.4	1182.6	3770.1	1034.9	1198.4	672.5	1750.2	1025.2	3340.4	1.8747	1.83525	0.0146134	1	+
Q99627	COP9 si	PAFAH1B3	1553.8	1620.9	1528	1607.1	1732.5	1691.2	1744.2	1847.1	1742	1863.8	1990.5	2003	1703.9	1622.7	1655.3	1585.5	1871.4	1851.5	1.07848	1.31438	0.0484864	1	+
Q15102	Platelet-activating factor acetylhydrolase IB subunit gamma OS=Homo sapiens	PAFAH1B3	3603.6	3294.5	3254.1	4308.2	4273.7	3828.5	5609.8	4710.8	5017.1	6522.7	6353.4	5525.9	5232.1	4147.5	4412.6	5963.9	5963.6	5205.4	1.22054	1.38077	0.0416131	1	+
O75608	Acyl-protein thioesterase 1 OS=Homo sapiens	LYPLA1	4521.5	4284.7	4920.8	4320.6	3408.3	3930.8	5811.3	5211.2	6397.9	5332.9	4380.3	5014	6193.1	5792.6	6458.4	5596.6	4784.6	5425.6	0.850825	1.41308	0.0386296	1	+
P10599	Thioredoxin OS=Homo sapiens	TXN	8932.3	8908.7	8259.8	10430.9	10136.4	10659.1	10075.2	9604.3	9453.7	11467.4	10779.4	11619.3	10151.6	9624.9	9296.3	10586.8	10769.8	11391.5	1.16053	4.51692	3.04145e-05	0.0727825	+
P29762	Cellular retinoic acid-binding protein 1 OS=Homo sapiens	CRABP1	3415.7	3981	4110	4548	8833.4	3936.3	3542.1	3927.1	4350.7	4788.3	9462.8	4121.6	3197.1	3669.2	3873.4	4215.8	9352.8	3650.3	1.55313	1.589	0.0257632	1	+
Q15645	Pachytene checkpoint protein 2 homolog OS=Homo sapiens	TRIP13	1442.1	1142.8	971.8	1964.1	1881	1046.8	1711.9	1333.8	1200.3	1901.1	2033.2	1322.7	1670.8	1411.5	1329.6	1982.5	2033.9	1459.8	1.27922	1.72446	0.0188599	1	+
Q96CV9	Optineurin OS=Homo sapiens	OPTN	3505.3	4414.6	3540.6	3028.6	3356.8	3618.1	3302	3873.8	3280.4	2832.3	2952.6	3256	2839.3	3375.7	2880.7	2420.7	2604.4	2758.2	0.865064	1.42512	0.0375734	1	+
P13761	HLA class II histocompatibility antigen, DRB1-7 beta chain OS=Homo sapiens	HLA-DRB1	4373.5	6070	7073.2	4777.5	4710.4	4588	3710.8	4763.9	5708.7	4203.5	3886.1	3992.2	3942.3	4879.4	5832.9	4126	4022.8	3938	0.82504	1.48989	0.0323676	1	+
P36222	Chitinase-3-like protein 1 OS=Homo sapiens	CHI3L1	1408.1	1424.3	1429.6	1363.7	2559.6	1730.5	1450	1321.6	1459.9	1349.6	2374.8	1654.9	1474.2	1390.4	1689	1293.9	3038.5	1876.4	1.32151	1.41258	0.0386741	1	+
P30405	Peptidyl-prolyl cis-trans isomerase F, mitochondrial OS=Homo sapiens	PPIF	6206.6	4285.8	3562.9	4069.8	3868.1	3042.5	5391.2	3862.8	3326.3	3756.7	3601.3	2833.2	6347.9	4135.7	3738.9	3937.5	3850.7	3089.7	0.78441	1.52237	0.0300352	1	+
Q9BTE6-3	Isoform 3 of Alanyl-tRNA editing protein Aarsd1 OS=Homo sapiens	AARSD1	1272.1	1329.3	1312.2	1462.9	1308	1503.2	1355.4	1311.4	1373.3	1441.4	1288.1	1500.1	1217.4	1272	1388.5	1446.8	1363.8	1498.9	1.08296	2.33003	0.00467703	1	+
Q96C23	Aldose 1-epimerase OS=Homo sapiens	GALM	3642.1	3630.2	3310.2	3025.7	3315.1	2909.1	4781.7	5152.1	4855.8	4222.3	4110.3	4016.7	4964.3	5059.8	4785.8	4145.5	4155.9	4230.3	0.849408	1.39711	0.0400765	1	+
P46952	3-hydroxyanthranilate 3,4-dioxygenase OS=Homo sapiens	HAAO	2804.3	2481.1	2515.2	2228.6	2389.4	2383.1	2550.3	2122.6	2247.8	1792.2	1945.4	1840.8	2101.5	1785.4	1890	1564.2	1678.8	1684.2	0.85406	1.34465	0.045222	1	+
Q15121-2	Isoform 2 of Astrocytic phosphoprotein PEA-15 OS=Homo sapiens	PEA15	4183.4	3629.4	3676.7	3367.1	3466.9	3669.4	3953.4	3553.6	3907.2	3318.4	3437.2	3800.3	3874.5	3679.1	4009.7	3426.1	3585.8	4039.9	0.931648	1.63792	0.0230187	1	+
G3V145	Epidermal retinol dehydrogenase 2 OS=Homo sapiens	SDR16C5	2207.8	705.4	1434.7	1014.5	803	781.8	2872.4	769	1866.8	1109.4	893.4	931.9	1868.7	823.9	1494.8	1119.4	985.3	1007.8	0.615694	1.56965	0.026937	1	+
Q9BY50	Si	SEC11C	2020.4	2903.6	1945.5	1940.9	1886.1	1627.2	2266.4	3680.4	2340.1	2177.4	2105	1879	1974.6	2852.8	1951.6	1841.4	1859.3	1640.2	0.77302	1.76983	0.0169891	1	+
P22676	Calretinin OS=Homo sapiens	CALB2	1126.3	1021.6	1045.7	1495.7	2233	1227.5	1193.3	1130	1159.4	1461.3	2164.5	1321.7	1968.4	1935.3	2047.3	2234.3	3027.6	2304.9	1.38355	1.34841	0.0448322	1	+
O14975	Very long-chain acyl-CoA synthetase OS=Homo sapiens	SLC27A2	917.9	898	1008.6	1338	931.8	1404.7	1396.8	1365	1444.4	1982.1	1413.2	2076.8	1111	1049.6	1185.9	1823.1	1085.1	1836.3	1.33862	1.69688	0.0200965	1	+
Q9H0N0	Ras-related protein Rab-6C OS=Homo sapiens	RAB6C	2178.6	2009.1	1924.3	2036.2	2392.9	2414.4	1841.3	1774.2	1809.8	1957.9	1956.1	2105.5	1862.9	1790.3	1761.7	1992	2014.8	2053.3	1.11626	2.0212	0.00952357	1	+
P26006	Integrin alpha-3 OS=Homo sapiens	ITGA3	1113.7	1116	1424.2	2187.3	1190.1	1746.3	1295.5	1251	1495.5	2024.6	1367.9	1673.3	1040.6	1012.7	1299.2	1723.8	1118.1	1335.8	1.30039	1.82446	0.014981	1	+
Q9GIY3	HLA class II histocompatibility antigen, DRB1-14 beta chain OS=Homo sapiens	HLA-DRB1	1504.3	1637	2311.9	1361.6	1544.7	1391.7	1046.7	1163.5	1690.1	937.8	1112.3	986.8	1578.2	1471.1	1934.1	1200.2	1475	1359.9	0.793058	1.42695	0.0374154	1	+
P24593	Insulin-like growth factor-binding protein 5 OS=Homo sapiens	IGFBP5	2488	2143	2443.4	2683.1	3092.3	3361	2724.8	2166.8	2439.6	2714.9	3409.3	3388.9	2135.2	1732	1887.3	2102.9	2660.1	2615.5	1.29107	2.60131	0.00250432	0.898923	+
P11678	Eosinophil peroxidase OS=Homo sapiens	EPX	568.1	528.2	664.6	1010	494.5	1066.3	675.9	666	805.2	1132.7	671.5	1083.8	471.5	421.4	508.3	783.4	418.3	742.5	1.39437	1.53466	0.0291971	1	+
Q8N183	Mimitin, mitochondrial OS=Homo sapiens	NDUFAF2	1471.1	1639	1495.4	1905.4	1746.8	1566.4	1235.6	1371.1	1316.7	1671.9	1477.3	1411.7	1573.1	1660.1	1651	1875.9	1731.3	1677.6	1.1231	1.5526	0.0280156	1	+
Q5RKV6	Exosome complex component MTR3 OS=Homo sapiens	EXOSC6	771.6	758.5	639.1	979.2	896	738.1	702.4	806.3	656.1	899.4	859.2	759.8	640.1	614.8	643.7	793.1	740	663.8	1.17585	2.06155	0.00867861	1	+
O95236	Apolipoprotein L3 OS=Homo sapiens	APOL3	2592.8	3160.2	2286.2	2406.1	2239.3	2397	2228.9	2740.8	2113.3	2074.8	1948.5	2087.7	2393.9	2851.8	2222.8	2116	2211.3	2163.5	0.86957	1.69299	0.0202773	1	+
Q9UJ83	2-hydroxyacyl-CoA lyase 1 OS=Homo sapiens	HACL1	1329.4	1261.4	1083.3	1608.7	1601	1485.6	944.3	858.2	828.9	1128.9	1038.3	1028.5	1264	1165.2	1006.4	1487.1	1544.7	1330.7	1.25792	1.87371	0.0133749	1	+
P82970	High mobility group nucleosome-binding domain-containing protein 5 OS=Homo sapiens	HM5	1158.5	1476.6	1414.6	1822.9	1748.3	1625.8	1104.2	1439.1	1398.7	1810.4	1595.5	1543	1555.7	1993	1898.4	2380.9	2293.3	2203.9	1.26678	1.84769	0.0142007	1	+
Q9UBR2	Cathepsin Z OS=Homo sapiens	CTSZ	4006.7	4325.8	3540	3269.1	3659.3	3577.4	4383.6	4498.5	4494.1	3822.3	3606.5	4418.1	3859.7	4109.6	3698.5	3112.4	3500.2	3701.2	0.884875	1.87847	0.0132291	1	+
Q13795	ADP-ribosylation factor-related protein 1 OS=Homo sapiens	ARFRP1	416.5	389.6	379	477.7	446.2	392.5	441.8	402.1	447.6	494.5	470.2	413.5	460.5	426.9	436.1	491.2	458.6	460.6	1.08023	1.46482	0.034291	1	+
Q9BRX2	Protein pelota homolog OS=Homo sapiens	PELO	1359.9	1266.2	1259.2	1332.4	1377.9	1432.4	1221	1214.5	1239.3	1221.1	1296.2	1416	1241.4	1340.3	1376.3	1386.6	1431.6	1487.4	1.07497	1.90703	0.0123871	1	+
P21860	Receptor tyrosine-protein kinase erbB-3 OS=Homo sapiens	ERBB3	769.1	631.9	642.2	944.4	762.6	699.4	772.3	600	750.5	906.1	770	749.7	778.2	672.7	714.1	815.7	795.4	735	1.13383	1.78256	0.0164983	1	+
P0CG29	Glutathione S-transferase theta-2 OS=Homo sapiens	GSTT2	668.6	894	661.6	898	1162	974.8	585.8	770	629.1	780.2	1003	816.2	642.3	915.5	663.1	961.6	1191.5	949.4	1.35874	3.19295	0.000641283	0.511535	+
P31431	Syndecan-4 OS=Homo sapiens	SDC4	660.3	730.5	669.9	865	1343.6	659	648.9	675.3	629.2	961.1	1529.1	651	924.4	701.3	723	911.4	1083.4	716.3	1.37045	1.60622	0.0247617	1	+
Q9Y5J1	U3 small nucleolar RNA-associated protein 18 homolog OS=Homo sapiens	UTP18	531.9	639.5	549.1	686.7	594.5	586.4	455.3	524.1	430.8	684.7	515.5	480.3	499.8	564.4	493.1	696.6	576.4	526	1.14059	1.34344	0.0453482	1	+
Q9NQP4	Prefoldin subunit 4 OS=Homo sapiens	PFDN4	961.4	1046.7	896.5	1088	1191.5	1007.4	941.5	917.1	900.3	1010.8	1040.3	933.6	924	932.2	907.9	941.5	980.3	938.2	1.08354	1.58214	0.0261734	1	+
P18827	Syndecan-1 OS=Homo sapiens	SDC1	983.5	859.4	935.7	765.3	672.5	977.5	776	784.5	833.1	666.1	664	893.2	883.6	975.8	973.9	719.2	675.3	971.7	0.874998	1.315	0.0484172	1	+
Q5XXA6	Anoctamin-1 OS=Homo sapiens	ANO1	684.5	629.3	661.6	1041.5	628.3	898.1	523	541	519.3	850	557.6	712.1	597	735	695.6	923.9	740	981	1.31259	2.23868	0.00577192	1	+
O76062	Delta(14)-sterol reductase OS=Homo sapiens	TM7SF2	1803.1	1502.5	1249.7	1093.2	1129.8	1187.7	1638.7	1431.9	1277.8	1146.2	1085.2	1214.1	1499.9	1291.7	1131.1	1013	904.7	977.9	0.760291	3.32687	0.000471118	0.563694	+
B7WNH4	Small integral membrane protein 7 OS=Homo sapiens	SMIM7	665.1	731.4	646.4	782.2	833.9	705.4	563	660.8	632.1	696.1	746.8	717.9	615.2	686.6	647	784.1	747.2	698.8	1.14789	3.30734	0.000492788	0.505389	+
P63313	Thymosin beta-10 OS=Homo sapiens	TMSB10	8158.9	9410.9	5998	5976	4740.4	6278	7425.6	8858	6090.2	5529.2	4714.6	6372.5	4459.2	5231.5	3542.5	3246	2998.7	3583.3	0.734074	1.35259	0.0444028	1	+
Q8N118	Cytochrome P450 4X1 OS=Homo sapiens	CYP4X1	1366.9	1594.6	1442.8	1228.1	1248.4	1119.2	1126.8	1330.3	1223.6	926.8	929.7	842.9	1715.3	1952.5	1876.4	1546.8	1410.1	1392.1	0.780978	1.73626	0.0183544	1	+
Q9Y4K0	Lysyl oxidase homolog 2 OS=Homo sapiens	LOXL2	888.9	859.4	875.7	840.9	1182.8	1072	901.9	800.6	864.4	841.2	1210.1	972	692.3	699	725.6	757.4	929	804.9	1.17823	1.48178	0.0329777	1	+
P62328	Thymosin beta-4 OS=Homo sapiens	TMSB4X	511.5	694	467.2	419.4	425.2	518.8	648.5	810	563.8	485.6	512.7	628.6	685.9	944.6	581.3	492.2	490.3	667.5	0.785586	1.59187	0.0255935	1	+
P15428	15-hydroxyprostaglandin dehydrogenase [NAD(+)] OS=Homo sapiens	HPGD	583.7	279.9	430.7	244	253	260.3	436.1	62.3	239.9	65.1	63.8	64.3	1002.7	254.1	649.2	265.8	276.4	259.8	0.444955	1.59229	0.0255688	1	+
Q68D91	Metallo-beta-lactamase domain-containing protein 2 OS=Homo sapiens	MBLAC2	650.4	705.7	720.3	929.8	736.6	704	523.7	596.5	594.5	726	762	572.4	554.9	580.3	619.6	719.1	658.3	610.4	1.15736	1.53448	0.0292092	1	+
Q96DR8	Mucin-like protein 1 OS=Homo sapiens	MUCL1	5435.5	957.1	1641.2	882.9	939.6	1237.2	10197.9	1972.8	3609	1821.8	2089.2	2711.1	6784.4	1593	2460.5	1409.8	1628.2	1879.9	0.421331	1.31835	0.0480452	1	+
A6NC48	ADP-ribosyl cyclase/cyclic ADP-ribose hydrolase 2 OS=Homo sapiens	BST1	589.4	657.9	636	603.8	529.4	574.4	468.8	608.1	568.6	457.2	471.6	556.7	512.8	605.6	538.5	392	466	465.1	0.870895	1.58215	0.0261728	1	+
O94986	Centrosomal protein of 152 kDa OS=Homo sapiens	CEP152	524.8	633.4	500.7	630.5	762.1	523.4	563.3	575.8	556.2	657.8	937.6	576.1	403.6	424.2	409.1	512.1	746	440.4	1.26026	1.44192	0.0361476	1	+
Q96ES7	SAGA-associated factor 29 homolog OS=Homo sapiens	CCDC101	141.6	152.3	142.2	212.1	194.4	162.3	144.5	176	182.8	172.2	185.1	198	170.5	186.5	174.5	169.1	216.2	228.8	1.18173	2.10882	0.00778359	1	+
A0A087WSX0	Protein IGLV5-45 (Fragment) OS=Homo sapiens	IGLV5-45	232.4	212.6	170.2	170.7	174.3	160.5	336.8	231	211.8	145	195.5	173.1	261.7	230.9	216.7	148.1	197.2	175.6	0.731904	2.8283	0.00148491	0.627062	+
Q9H4D0	Calsyntenin-2 OS=Homo sapiens	CLSTN2	334.2	288.4	328.4	370	307.4	419	405.7	332.1	350.9	436.2	413.3	531.8	258.6	184.8	202	287.7	254.7	396.1	1.27228	1.34968	0.0447013	1	+
Q6UXB2	VEGF coregulated chemokine 1 OS=Homo sapiens	CXCL17	558.7	453.5	202	242.2	262.7	206.3	771.3	628.8	329.3	331.5	364.5	328	651.1	547.7	303.3	320.3	336	289.7	0.6031	2.11264	0.00771543	1	+
Q6PII5	Hydroxyacylglutathione hydrolase-like protein OS=Homo sapiens	HAGHL	185.2	143	148	209	171.4	136.1	160.6	139	168.8	206.5	169.6	166.3	136.8	141.4	153.7	185.4	158.9	169.7	1.14268	1.49113	0.0322753	1	+

## Sheet: Individual sample set DEPs
Additional File 3: Table S2. List of significantly differentially expressed proteins (DEPs) by student t-test. Statistically significant DEPs by student’s t-test (p-value < 0.05), fold-changes, p-values, and adjusted p-values (Benjamini-Hochberg FDR cutoff of 0.05) in the individual sample set. These proteins were used to select protein targets for validation of distant metastatic potential and p…
Accession	Description	Gene ID	Non dis-meta HER2 set1	Non dis-meta TBNC set1	Non dis-meta Luminal set1	Dis-meta HER2 set1	Dis-meta TBNC set1	Dis-meta Luminal set1	Non dis-meta HER2 set2	Non dis-meta TBNC set2	Non dis-meta Luminal set2	Dis-meta HER2 set2	Dis-meta TBNC set2	Dis-meta Luminal set2	Non dis-meta HER2 set3	Non dis-meta TBNC set3	Non dis-meta Luminal set3	Dis-meta HER2 set3	Dis-meta TBNC set3	Dis-meta Luminal set3	Dis-meta/Non dis-meta_FC	-log10(p-value)	p-value	Adjusted P-value	t-test Significant
P04406	Glyceraldehyde-3-phosphate dehydrogenase OS=Homo sapiens	GAPDH	446785	355277	349729	427946	716324	356278	266520	345388	371529	586911	455041	417967	483424	357711	375931	408557	426474	428559	1.26005	1.43401	0.036812	1	+
Q13885	Tubulin beta-2A chain OS=Homo sapiens	TUBB2A	13073.4	12703.9	13150.5	19227	16300.7	17486.7	9642.1	8657.5	9452.7	11316.7	13357.1	10490.1	13178.4	13001.1	12557.9	13728.1	21155.8	13790.9	1.2982	1.70342	0.0197961	1	+
P14625	Endoplasmin OS=Homo sapiens	HSP90B1	202343	192373	141873	111256	117002	135388	148750	137187	143756	147427	145244	120679	184888	210530	148050	137545	191273	146079	0.829205	1.4373	0.0365342	1	+
P38646	Stress-70 protein, mitochondrial OS=Homo sapiens	HSPA9	130671	136080	127795	145761	175854	137522	106820	108520	138285	197701	131562	128157	151181	118376	136907	142372	126981	153186	1.15976	1.37023	0.0426354	1	+
P35221	Catenin alpha-1 OS=Homo sapiens	CTNNA1	49546.6	28627.7	36355.4	48681.8	52089.1	47057.5	35835.5	31765.5	38489.4	44733.7	42701.7	34175.4	45373.7	28125.8	42830.6	43501.1	43375.6	44159.6	1.18853	1.52049	0.0301655	1	+
P31939	Bifunctional purine biosynthesis protein PURH OS=Homo sapiens	ATIC	43291.3	51064.5	42942.5	60571.9	53294.1	44676.5	36902.7	37015.8	35060.9	45579.6	39818.8	47473.3	41634.7	45705.1	36357.3	39574.8	59549.5	45867.3	1.17956	1.51173	0.0307801	1	+
P17987	T-complex protein 1 subunit alpha OS=Homo sapiens	TCP1	45822.5	48996.3	46394.8	54515.3	45044.7	51517.6	41287.1	40636.3	38367.7	52752.8	47292	46107.5	45848.3	46425	38813.9	50244.6	41769.1	44264.5	1.10422	1.50461	0.0312889	1	+
Q16531	DNA damage-binding protein 1 OS=Homo sapiens	DDB1	65352.1	61213.7	61840	72074.6	70204.1	60560.7	52631.6	61424	60465.6	78660.1	62168.4	68079.1	69998	63105.6	59165.7	64452.9	64705.2	72687.7	1.10518	1.72419	0.0188717	1	+
P02788	Lactotransferrin OS=Homo sapiens	LTF	34729.2	112140	26297.7	23803.9	24280.6	39773.2	120423	49283.2	85554.6	35071.3	47237.1	36867.8	25656	76574.7	63710.3	35582.9	51941.1	30205.6	0.546401	1.58181	0.0261933	1	+
Q99623	Prohibitin-2 OS=Homo sapiens	PHB2	91689.1	112942	99035.3	126173	130401	87045.9	68520.3	80179.1	84628.5	138278	85359.2	87871.1	99300.9	91835.7	93646.1	97610.4	115075	108709	1.18831	1.3375	0.0459727	1	+
Q9UHX1-2	Isoform 2 of Poly(U)-binding-splicing factor PUF60 OS=Homo sapiens	PUF60	35833.1	32621	31892.4	33574.1	44760.6	31685.4	28569.6	35273.1	33506.3	43187.8	41781.1	42860.2	32868.9	34250.1	31251.6	32662	35147.8	32026.3	1.14057	1.49417	0.0320501	1	+
P26368	Splicing factor U2AF 65 kDa subunit OS=Homo sapiens	U2AF2	23961.9	24570.5	23330.7	30591.9	22085.4	24198.7	16719.6	21623.7	19816	26451	24402.9	24022.5	19146.6	21507.2	18087.2	21570.3	22544.1	22524.7	1.15696	1.64992	0.0223913	1	+
P35232	Prohibitin OS=Homo sapiens	PHB	64087.9	75395.1	69533.8	103702	94762.6	62731.2	50050.6	62444.1	64961.1	103118	64432.5	66806.8	66394.5	59567.7	65046.4	67168.4	76407.1	72404.8	1.23213	1.59037	0.0256821	1	+
A0A087WYC5	Ig gamma-1 chain C region OS=Homo sapiens	IGHG1	9140.8	5172.8	7704.8	2962.6	4447.7	3767.3	7766.7	12153.1	11738.1	5696.8	8623.5	8221.8	4642	16117	13851.4	6137.1	6751.6	5218.3	0.587027	1.88254	0.0131057	1	+
G8JLB6	Heterogeneous nuclear ribonucleoprotein H OS=Homo sapiens	HNRNPH1	46788.6	45677.4	46904.9	55095.8	40544	46390.6	33997.6	40395.1	39900	49248.4	47400.4	46520.3	42397.3	46313.3	39476.1	46068.7	48020.7	45024.8	1.1112	1.55613	0.0277888	1	+
Q08J23	tRNA (cytosine(34)-C(5))-methyltransferase OS=Homo sapiens	NSUN2	18183.3	16517.8	18607.2	37527.9	19919.8	19543.2	20649.2	17578.4	19874.9	24862.4	23825.4	18927.1	22877.6	22514.8	21826.9	25829.8	25389.3	22544.2	1.22247	1.35491	0.0441662	1	+
P28070	Proteasome subunit beta type-4 OS=Homo sapiens	PSMB4	17532.7	16699.8	14560	21191.1	18800.8	19649.3	10826.3	16365.9	15223.5	15698.6	15952.3	18418	17758.4	13978.3	16363.7	15937	16284.4	17309.9	1.14308	1.44472	0.0359153	1	+
P20340	Ras-related protein Rab-6A OS=Homo sapiens	RAB6A	35205.7	32541.9	30456.1	41913.1	36542.5	32273.5	29164.6	26170.8	29322.9	32933.5	32862	52465.3	33741.1	28529.1	28093.9	34435.9	30648.1	33963.5	1.20061	1.59117	0.0256348	1	+
P52789	Hexokinase-2 OS=Homo sapiens	HK2	8818.8	8690.2	8595.3	12214.7	11217.9	10349	9951.7	7678.8	8660.1	11226.6	12199.2	8715.7	7669.9	6589.5	6953.8	8181.6	8274.2	7967.7	1.2274	1.8201	0.0151321	1	+
P20618	Proteasome subunit beta type-1 OS=Homo sapiens	PSMB1	30506.8	30344.8	28028.2	32155.5	31104.5	33011.8	26568.5	34876.3	32281.6	36355.8	36436.2	35601.5	33386	31385.9	31888	35189.7	31233.2	34225.4	1.09327	1.72518	0.0188287	1	+
Q5T440	Putative transferase CAF17, mitochondrial OS=Homo sapiens	IBA57	6219.9	7316.4	5890.4	7774.3	9026.2	6464.6	5927.8	6839.6	6690.4	8078.3	6547.1	6600	6926.7	5833.4	6402.7	6759.2	7768.2	7021.4	1.13768	1.72015	0.019048	1	+
P08236	Beta-glucuronidase OS=Homo sapiens	GUSB	60389.6	34558.8	48248.8	29975.9	37509.4	41985.9	91100.1	42778.2	92715.6	34831.3	36025.7	38510.8	25659.8	29693.9	70472.6	29207.1	31226.6	33091.1	0.630252	1.52493	0.0298586	1	+
E9PB61	THO complex subunit 4 OS=Homo sapiens	ALYREF	19492.4	19696.2	19678.4	24197.9	19267.7	20397.3	19808.5	19629	18799.7	23683	20908.9	21049.4	21017	21354	19347.6	21134.6	23655.7	22151.8	1.09855	2.18649	0.00650894	1	+
P22234-2	Isoform 2 of Multifunctional protein ADE2 OS=Homo sapiens	PAICS	34664.4	27708.9	33983.2	45603.9	38030.7	34485.9	28631	35679.2	28689.7	35523.2	34036	31423.6	31872.6	33291.1	26008.3	34543.2	36630.8	31439.4	1.14682	1.61756	0.0241235	1	+
Q14498	RNA-binding protein 39 OS=Homo sapiens	RBM39	21929.5	21067.4	20511.4	25824.8	18115.7	21095.3	16617.2	21210.9	19972.9	23834.3	23329.7	25020.2	22219.5	20265	18760	23368.6	20978.3	22678.5	1.11882	1.61347	0.0243517	1	+
Q9Y277-2	Isoform 2 of Voltage-dependent anion-selective channel protein 3 OS=Homo sapiens	VDAC3	14009	16688.2	14852	12771.9	11100.1	11250.6	16512.2	14121.4	18154.7	12062.2	14307.4	13990	9334.8	13153.5	17863.8	10618.3	10078.9	12918.1	0.809992	1.82869	0.0148358	1	+
Q5T4U5	Acyl-Coenzyme A dehydrogenase, C-4 to C-12 straight chain, isoform CRA_a OS=Homo sapiens	ACADM	33382.1	28187.7	25920.9	21979.9	21636.5	30098.5	28445.2	29561.2	37843.9	20895.1	29026.7	28506.5	28880.4	24359.6	28473.2	20775.5	23133.3	24972.1	0.833883	1.78623	0.0163595	1	+
P28074	Proteasome subunit beta type-5 OS=Homo sapiens	PSMB5	24451.4	24831.9	27014.9	28973.4	34468.8	31188.9	24542.4	24156.2	25897.9	25514.6	31182.2	33065	21898.3	20620.7	24513.5	22300.3	28019.5	19847.5	1.1681	1.46503	0.0342744	1	+
O96019	Actin-like protein 6A OS=Homo sapiens	ACTL6A	11108.2	10772	11212.7	11886.9	12828.6	12421.9	9775.4	12850.6	11547	13947.3	16405.4	12706.1	12570.4	12228.7	11478.7	13814.9	12517.3	12617.2	1.15068	2.19796	0.00633928	1	+
P12236	ADP/ATP translocase 3 OS=Homo sapiens	SLC25A6	12550.2	12879.8	9793.1	8397.4	11891.5	11521.5	17665	15325.8	14778.6	12721.2	13114.2	12312.2	11244.9	14953.9	11059	12303.9	9299.6	8625.9	0.833157	1.32624	0.0471802	1	+
Q9HAV4	Exportin-5 OS=Homo sapiens	XPO5	7532.5	8400.9	7481.2	11484.1	9409.4	7630.3	5980.5	5924	5548.6	9714.5	7586.4	5511.8	7505.7	5965.3	6211.2	7272	8715.8	6975.3	1.22708	1.41217	0.0387106	1	+
P36542	ATP synthase subunit gamma, mitochondrial OS=Homo sapiens	ATP5C1	505.9	580.6	489.4	599	737.2	599.9	518	689.1	648.4	780.5	662.3	740.8	505.4	512	484.5	486.9	532.7	671.4	1.17785	1.50245	0.0314449	1	+
P49720	Proteasome subunit beta type-3 OS=Homo sapiens	PSMB3	18173.3	17399.4	16292.7	21603.9	19217.3	20208.6	10986.8	15415.5	15379.8	15622.3	17360.8	17466.1	18837.8	15454.8	17112.5	18605.9	16296.7	18286.9	1.13523	1.37233	0.0424297	1	+
Q9Y3B7	39S ribosomal protein L11, mitochondrial OS=Homo sapiens	MRPL11	8895.6	11133.3	8650.4	12699.4	14705.4	9968.7	9150	10496.1	9729.7	12056.9	10039.3	11510.8	10243.2	8216.1	8449.8	9490.5	9612.1	10209.1	1.18041	1.64541	0.0226251	1	+
P00738	Haptoglobin OS=Homo sapiens	HP	23436.9	22113.9	47397.1	20840.6	24237.5	22391.8	17419.1	33295.2	43790.7	18130.7	23317	17441.8	26591.7	34907.3	49990.9	19371	20927.7	18213.3	0.618417	2.21902	0.00603921	1	+
Q13185	Chromobox protein homolog 3 OS=Homo sapiens	CBX3	15058.2	15866.3	15104.3	19889.4	16444.6	14058.9	15161.5	18156	16821.5	23216.6	20570.3	20088.9	17232	17555.8	15323.8	19063.9	19995.6	17870.1	1.17035	1.95471	0.0110992	1	+
Q7LBC6	Lysine-specific demethylase 3B OS=Homo sapiens	KDM3B	5488	5456.6	5417.3	7395.1	7030.8	5803.9	6269.9	7891.6	7570.7	10113.3	8125.6	8075.4	6700.7	6621.3	6273.6	7586.2	6409.4	7292.7	1.17581	1.39582	0.0401957	1	+
O43684	Mitotic checkpoint protein BUB3 OS=Homo sapiens	BUB3	16156.8	14983.4	15955.8	16081.4	15261.3	14690.8	11399.1	13393.9	13019.1	16534.1	14633	14790.2	12765.2	14144.7	12754.3	18396.6	13394.7	14698.6	1.11165	1.32771	0.0470208	1	+
P62244	40S ribosomal protein S15a OS=Homo sapiens	RPS15A	15246.5	15083	15434.2	23287.3	19858.2	16222	14463.3	17314.2	15893.2	17960.1	16494	18275.2	19284.2	17112.8	18339.9	21335.4	19332.3	16708.3	1.14376	1.59046	0.0256767	1	+
Q8WU39	Marginal zone B- and B1-cell-specific protein OS=Homo sapiens	MZB1	16678.1	15704.3	7847.3	8454.4	7663.3	7758.1	7887.4	15946.7	12094.6	9692.8	7603	7169.5	6846.4	15077.5	9933.7	11785.1	9447.7	10137.5	0.737959	1.38736	0.0409864	1	+
P15289	Arylsulfatase A OS=Homo sapiens	ARSA	10303.7	8067.8	6995.3	4879.6	5720	5568.1	6479.6	7739.3	7818.3	5347.7	5043.7	4818.4	7275	7804.4	7371.6	6378	9575.8	8312.4	0.79656	1.53065	0.029468	1	+
Q6DN03	Putative histone H2B type 2-C OS=Homo sapiens	HIST2H2BC	6660.7	6690.3	6229.2	7015.3	7076.7	6592.4	5274.6	5988.5	5773	6544.4	7739.9	6434.8	7310.6	7425	7453.3	8176.3	7828.2	8463	1.12016	1.34726	0.0449511	1	+
P21397	Amine oxidase [flavin-containing] A OS=Homo sapiens	MAOA	5282.9	7859	8036	4922.9	5030.2	6197.9	13143.3	5895.3	7386.2	4933.7	4853.4	6456.6	6647.3	5237.1	8835.8	5336.8	5883.5	5504.1	0.718926	1.67481	0.0211441	1	+
A0A087WYR4	Immunoglobulin lambda-like polypeptide 5 OS=Homo sapiens	IGLL5	42383.9	39024.5	29877.4	25049.3	34291.8	31402	26867.5	58752.9	36372.1	25696.9	26577.2	24872	20590.4	47807.4	33075	29797.8	25366.3	26057.6	0.744168	1.5213	0.0301093	1	+
P27144	Adenylate kinase 4, mitochondrial OS=Homo sapiens	AK4	23938.2	19138.6	16454.9	16577.6	15989.1	12246.6	22278.2	20622.4	18314.1	20838	18771.5	13932.8	12912.5	20616	12231.6	10134.5	12844.2	9070.1	0.783179	1.32984	0.0467907	1	+
O75122	CLIP-associating protein 2 OS=Homo sapiens	CLASP2	78.2	72.4	64.2	115.8	68.5	92.3	60.5	75.2	59.8	75.4	77.8	81.4	74.4	89.5	72.1	94.2	91.4	87.9	1.21414	1.86149	0.0137566	1	+
E9PL19	Poly(U)-binding-splicing factor PUF60 (Fragment) OS=Homo sapiens	PUF60	36.8	34.6	25.5	33.4	39.5	44.7	25.4	48.7	39.4	38.3	41.9	51.7	27.8	38.6	32.6	38.4	44	43.5	1.21332	1.53656	0.0290697	1	+
Q8TAE8	Growth arrest and DNA damage-inducible proteins-interacting protein 1 OS=Homo sapiens	GADD45GIP1	5237.7	5735.5	5025.2	6574.9	7034	5168.6	4670.4	5587.2	4901.4	5824.6	5471.2	5651.9	6140.5	5511.1	5169.6	5832.4	6013.4	5978.9	1.11612	1.68236	0.0207797	1	+
O43708	Maleylacetoacetate isomerase OS=Homo sapiens	GSTZ1	401.6	510	440.2	1335.6	1308.1	736	651.4	718.1	510.1	950.3	629	1020.2	1052.4	746.2	403	1081.9	764	1037	1.63116	2.54988	0.00281916	1	+
Q5TEC6	Histone H3 OS=Homo sapiens	HIST2H3PS2	47910.4	58778.1	51933.8	73884.3	87251.5	50638.9	35595.1	76088.1	55014.4	46469.2	67481.7	65239.8	44290.8	51773.3	47576.2	63240.5	60423.7	60102.2	1.22554	1.31992	0.0478718	1	+
O94766	Galactosylgalactosylxylosylprotein 3-beta-glucuronosyltransferase 3 OS=Homo sapiens	B3GAT3	6662.1	5978.2	5240.7	6044.4	7574	6309.8	7719.2	6373.8	6196.6	8109.7	7278.6	7101.3	5771.4	6907.9	5555.1	7155.6	7158.9	6882.3	1.12782	1.59	0.025704	1	+
Q15102	Platelet-activating factor acetylhydrolase IB subunit gamma OS=Homo sapiens	PAFAH1B3	11466.2	9840.9	11198.8	14334.5	18195.4	16105.3	13889.1	11179.2	13133.7	13173.7	14709.2	14160	17452	14031.8	15579.4	21647.8	14831	21985.8	1.26638	1.67423	0.0211724	1	+
Q9BYD3	39S ribosomal protein L4, mitochondrial OS=Homo sapiens	MRPL4	6278.8	6678.5	6026.6	7889.5	8456.2	6890.8	6694	7493.8	6799.3	8126.2	6912.7	6960.1	6589.3	5285.9	5924.6	6449	6319.4	6453.2	1.11574	1.36873	0.0427829	1	+
P61081	NEDD8-conjugating enzyme Ubc12 OS=Homo sapiens	UBE2M	13695.5	13777.2	12600.6	12840.1	17679.2	14473.9	11144.1	12383.2	12724.4	19700.8	17360.6	13803.5	12666.3	12613.7	11735.5	12841	14203.3	12595.7	1.1955	1.8449	0.0142922	1	+
Q13868	Exosome complex component RRP4 OS=Homo sapiens	EXOSC2	4018.7	4300	4365.9	6197.7	4829.8	4366.7	3327	3927.5	3693	4337.5	4269.5	4151.1	5013.8	4092.2	4497.6	5400.8	4937.2	4890.2	1.16502	1.63315	0.0232729	1	+
Q14676	Mediator of DNA damage checkpoint protein 1 OS=Homo sapiens	MDC1	2251.4	2464.7	2306.3	2988.2	3122	2229.9	2332.1	2965.1	2668.8	3775.8	3140.7	2896.4	2390.8	2201.8	2078.8	2421.2	2340.5	2769.6	1.18581	1.56202	0.0274145	1	+
Q9NZL4-3	Isoform 3 of Hsp70-binding protein 1 OS=Homo sapiens	HSPBP1	5785.3	5847.1	5396.7	4932.9	9240.1	6914.1	4797.3	5182.7	5622.2	9566.6	6296.9	6746.9	5776.6	4117.4	4760.8	4833.8	5777.3	9483	1.34906	1.86538	0.0136339	1	+
H7C2N1	Thymosin alpha-1 (Fragment) OS=Homo sapiens	PTMA	44830.2	40116.9	34747.7	41743	85469.3	45363.6	23207.3	35120.5	30363.4	43578.4	46355.5	45732	27252.6	37021.3	29598.5	35202.5	44790.1	29775.8	1.38296	1.42345	0.0377181	1	+
O00499-2	Isoform IIB of Myc box-dependent-interacting protein 1 OS=Homo sapiens	BIN1	4546.3	7174.5	5197	3562	3381.1	5063.6	4795.5	5971.7	4985.5	4352.3	5025.1	5274.3	4616	6822.1	4800.9	4685.1	4642.1	5189	0.841853	1.31926	0.0479446	1	+
G3V325	Protein ATP5J2-PTCD1 OS=Homo sapiens	ATP5J2-PTCD1	5407.9	7194.6	6234.2	6678.7	9658.7	7012.7	4680.3	5992.7	6742.7	7367.4	6298.8	7723.7	7345.1	6283.1	6668.8	6623.7	7225.2	7779.2	1.17363	1.63449	0.0232012	1	+
P0C0S5	Histone H2A.Z OS=Homo sapiens	H2AFZ	29825.1	32898.3	28284.7	44377	44958.3	27475.1	23319	41659.3	31549.4	34492	35545.8	35516	39598.7	35183.6	35143.9	53951.3	42709.1	46797.7	1.22981	1.47053	0.0338431	1	+
Q15287	RNA-binding protein with serine-rich domain 1 OS=Homo sapiens	RNPS1	6837.1	5402.8	6323.7	8738.4	6222.1	5995.1	5261.7	6141.9	5670.9	7535	7311.5	7553.1	6563.6	6503	5767.9	7240.9	7342.6	7257.6	1.19686	2.71154	0.00194294	1	+
J3KNA0	Mitochondrial inner membrane protein OXA1L OS=Homo sapiens	OXA1L	9740.5	9811.8	8740.8	11885.8	12879.4	8494.5	7649.7	7851.3	8480.4	12775.9	9899.6	9168.6	10637.4	7742.2	7825.7	10242.9	8705.4	8847.1	1.18373	1.47181	0.0337435	1	+
Q9BYC9	39S ribosomal protein L20, mitochondrial OS=Homo sapiens	MRPL20	3459.9	4164	3807	4745.2	5861.6	3753.5	3862.5	4717.9	3748.2	5001.2	4383.7	3942.7	4529.6	3432.5	3563.6	4512.3	4236.1	4686	1.16543	1.63663	0.0230871	1	+
Q9UHY7	Enolase-phosphatase E1 OS=Homo sapiens	ENOPH1	6416.8	6576.1	5219	7152.6	5850.8	5868.1	4475.4	4386.7	4934.6	5378.4	5681.5	5355.9	5670.8	4309.2	4333	6070.3	5500.1	6328.4	1.14819	1.33901	0.0458131	1	+
Q86VS8	Protein Hook homolog 3 OS=Homo sapiens	HOOK3	2564	2446.1	2609.6	1754.7	1622.7	1767.8	2757.9	2203	2330	2328.9	2660.7	2249.7	2604.3	3201	2465	2405.9	2529.6	2396	0.850528	1.57315	0.0267208	1	+
P78346-2	Isoform 2 of Ribonuclease P protein subunit p30 OS=Homo sapiens	RPP30	2953.9	2827.7	2665.4	3467.5	3875	2727	2381.1	3200.3	2726.6	3387.1	3166.1	3070.5	3133.9	3156.1	3136.3	3770.8	3599.7	3487.5	1.16691	2.252	0.00559758	1	+
Q4V9L6	Transmembrane protein 119 OS=Homo sapiens	TMEM119	8978.4	9289.9	10172.5	5916.1	5759	6239.9	4672.3	6395.6	6749.3	4823.2	5336.9	5378.7	5704.5	9574.4	7172.8	6421.6	8527.2	6203.6	0.794738	1.31609	0.0482959	1	+
Q9Y2Q9	28S ribosomal protein S28, mitochondrial OS=Homo sapiens	MRPS28	5305.2	5500.8	5030.4	8157.5	6802.1	5356.5	5136.5	5828.3	5224.2	7764.7	5509.5	5609.1	7880.1	6314.9	6433.6	7945	7326.4	7878.2	1.18413	1.37066	0.0425932	1	+
Q9Y2X0	Mediator of RNA polymerase II transcription subunit 16 OS=Homo sapiens	MED16	2305.5	2195.2	2103.3	2663.8	2415.4	2223	1903	2209	2130.7	2672.7	2374.4	2406.8	2143.5	2253.4	2001.8	2353.7	2147.4	2278.3	1.11899	2.52518	0.00298415	1	+
Q9NQ88	Fructose-2,6-bisphosphatase TIGAR OS=Homo sapiens	TIGAR	2623.7	2600.5	2078.8	3424.4	3097.4	2503.9	1985.5	1926.6	2279.5	3029	2632.8	2825.8	2658.4	2900.1	2735	2855.3	2592.7	2605	1.17341	1.79891	0.0158888	1	+
Q9NPA0	ER membrane protein complex subunit 7 OS=Homo sapiens	EMC7	5826.5	5927	4925	6969.9	7715.7	5895.1	5608.3	6813.5	6388.5	7371.8	6726.5	7944.6	6316.5	6758	6123.7	6797	6948.8	6407.2	1.14793	2.16929	0.00677189	1	+
P62318	Small nuclear ribonucleoprotein Sm D3 OS=Homo sapiens	SNRPD3	11369.1	10456.1	10898.4	17192.4	13988.3	10535	7991.5	13272.5	9976.9	11532.3	11078.8	13085.5	12319.9	12409.9	11861.4	13882.6	13218.3	12237.8	1.16106	1.30255	0.0498253	1	+
Q8WVM0	Dimethyladenosine transferase 1, mitochondrial OS=Homo sapiens	TFB1M	954.2	1158.6	1018.7	1244.3	1350.2	1256.3	1082.7	1043.3	979.7	1292.2	1172.4	1184.1	1120.5	1053.8	988.6	1194.6	1074.9	1261.4	1.17343	4.06066	8.69641e-05	0.57761	+
O76041-2	Isoform 2 of Nebulette OS=Homo sapiens	NEBL	2061.2	1414.6	1674.8	1393.9	990.5	1328.7	1870.4	1488.1	1556.9	1438.7	1367.4	1873.6	1425.9	1736.8	1400.5	1355	1303.4	1478.7	0.856499	1.33428	0.0463148	1	+
P01591	Immunoglobulin J chain OS=Homo sapiens	IGJ	7636.1	12572.2	9093	6474.2	7285.3	6870.6	6183.2	21071.9	15403.6	6783.6	9268.3	7758.4	7436.3	18081.7	16733.6	10912.7	11608.2	9869.6	0.672707	1.35201	0.0444621	1	+
Q9NWS0	PIH1 domain-containing protein 1 OS=Homo sapiens	PIH1D1	743.8	740.1	731.3	823	791.7	786.7	582	615.8	656.8	732	756.7	648.9	713.1	697.2	681.1	755.4	725.6	821.7	1.11045	1.96348	0.0108773	1	+
Q9UMY1	Nucleolar protein 7 OS=Homo sapiens	NOL7	1948.2	1992.6	1936.8	2865.6	1795.1	1648.3	1828.2	2160.6	2197.4	2713.9	2619	2792.9	1903	2096	1908.1	2308.4	2187.3	2039.3	1.16688	1.33303	0.0464483	1	+
Q32NB8	CDP-diacylglycerol--glycerol-3-phosphate 3-phosphatidyltransferase, mitochondrial OS=Homo sapiens	PGS1	874.6	1057.8	878.2	1038.4	1253.8	1157.5	982.2	988.5	1136.7	1324.8	1127.3	1181.5	952.1	1283.8	1034	986.4	1309.2	1409.9	1.17424	1.90822	0.0123532	1	+
Q9NRX2	39S ribosomal protein L17, mitochondrial OS=Homo sapiens	MRPL17	2483.4	2969.9	2552.9	3761.6	4263.5	2694.4	2503.6	2965.5	2636.9	3004.1	2378.3	3099.1	3063.4	2582.5	2723.7	3152.8	3109.3	3058	1.16499	1.41699	0.0382834	1	+
Q06265-2	Isoform 2 of Exosome complex component RRP45 OS=Homo sapiens	EXOSC9	1126.6	1062.1	1085	1660.6	1123.6	1110.4	1246.1	1646.4	1416.7	1903.5	1772.9	1825	1606	1398.4	1408.6	1759	1573.6	1693.4	1.20224	1.39313	0.0404455	1	+
Q9UJ83	2-hydroxyacyl-CoA lyase 1 OS=Homo sapiens	HACL1	911.7	1022.6	1085.3	1151.8	1382.3	1284	830.8	808.7	851	1201.5	1002.7	1609.7	1843.8	1318.5	1209.5	1777.1	2125.4	1451.6	1.31413	1.33	0.0467735	1	+
P09234	U1 small nuclear ribonucleoprotein C OS=Homo sapiens	SNRPC	2750.9	2452.5	2268.2	2899.6	2348	2360.9	2316.6	2482.7	2708.5	3623.5	3645	3609.2	2370.4	2854.7	2044.2	2495.9	2560.6	3228.3	1.20326	1.57371	0.0266864	1	+
Q8N3X1-2	Isoform 2 of Formin-binding protein 4 OS=Homo sapiens	FNBP4	578.7	576.5	649.6	635.8	560.2	606.4	400	527.8	464.8	563.7	617.9	576.8	496.6	653.2	509.8	642	620.2	609.4	1.11847	1.33445	0.0462967	1	+
Q96H79	Zinc finger CCCH-type antiviral protein 1-like OS=Homo sapiens	ZC3HAV1L	2916.9	2619.7	2809.8	3259.8	3419.3	2975.8	1984.5	2540.2	2273.3	2712.5	2917.4	2508.5	2663.6	2794.8	2720.2	2702.4	3033.4	2743.8	1.12648	1.52476	0.0298703	1	+
P01909	HLA class II histocompatibility antigen, DQ alpha 1 chain OS=Homo sapiens	HLA-DQA1	944.4	1975.4	1336.5	237.4	888.6	217.1	959.7	1436	1296	464.4	382	64.4	412.9	918.1	1104.6	557.3	1021.7	1901.2	0.552227	1.345	0.0451856	1	+
P61077-2	Isoform 2 of Ubiquitin-conjugating enzyme E2 D3 OS=Homo sapiens	UBE2D3	5740.9	5184.6	5170.1	7561.2	5764	5226.9	4869.9	5580.2	6022.1	7587.6	7363.5	6492.7	5683.1	4519.3	5299.7	7086.5	4207.5	5722.7	1.18604	1.49154	0.0322448	1	+
Q3B726	DNA-directed RNA polymerase I subunit RPA43 OS=Homo sapiens	TWISTNB	835.8	824	745.9	856.3	746.8	785.3	638.3	809.5	689.9	743.4	802	797.8	703.1	737.3	723	846.4	861.1	827.5	1.08347	1.48572	0.0326798	1	+
B8ZZ98	U4/U6.U5 small nuclear ribonucleoprotein 27 kDa protein OS=Homo sapiens	SNRNP27	479.9	454.9	459.9	580.8	485.8	425.1	409.2	451.9	440.8	576.9	551.6	526.6	363.7	449.8	390.4	417.7	434.7	474.6	1.14698	1.67991	0.0208973	1	+
Q96Q80	Derlin-3 OS=Homo sapiens	DERL3	1693.9	1748.9	654.4	614	541.6	620.5	602	1192.1	924.9	869.7	817.3	575.5	542.4	1450.7	679	677.3	835.7	525.9	0.640526	1.4343	0.0367875	1	+
E9PC47	LIM domain kinase 1 OS=Homo sapiens	LIMK1	259.4	314.7	287.1	163	147.9	221.3	143.5	188.6	211.6	150	169.8	208.5	167.7	243.5	187.1	177.8	151	158.7	0.772764	1.54434	0.0285535	1	+
Q8IWF6	Protein DENND6A OS=Homo sapiens	DENND6A	787.7	708.2	706.5	864	721.7	711.2	602.5	518.9	572.5	799.8	748.9	665.5	648.6	562.3	625	677.5	679.4	757.9	1.15591	1.88138	0.0131407	1	+
P07204	Thrombomodulin OS=Homo sapiens	THBD	405	430	465.5	453.1	418.9	495	466.9	489.5	470.6	527.2	615.9	490	478.7	392.4	422.3	451.7	546.1	500.7	1.1188	1.48071	0.033059	1	+
Q9H765	Ankyrin repeat and SOCS box protein 8 OS=Homo sapiens	ASB8	282.2	243.6	269	319.2	268.1	361.1	197.8	201.4	223.1	267.2	241.1	230.7	280.3	217.7	228.9	301.5	248.4	284.1	1.17603	1.52631	0.0297639	1	+
Q567V2	Mpv17-like protein 2 OS=Homo sapiens	MPV17L2	666.3	750.4	572	918.4	1608	691.1	763.1	901.2	790.4	989.9	927.1	1415.5	1042.9	1024.8	983.2	1053.7	1000.2	1034.2	1.28606	1.38815	0.0409119	1	+
P01742	Ig heavy chain V-I region EU OS=Homo sapiens PE=1 SV=1	IGHV1-69	1871.2	1632.5	1289.1	735.5	1410.3	902.8	1361.3	3708.6	1765.5	1418.3	712.8	771.6	1374	1973.6	2317	2628.8	783.8	1399.4	0.622415	1.40249	0.0395831	1	+

## Sheet: Cell lines set DEPs
Additional File 3: Table S2. List of significantly differentially expressed proteins (DEPs) by student t-test. Statistically significant DEPs by student’s t-test (p-value < 0.05), fold-changes, p-values, and adjusted p-values (Benjamini-Hochberg FDR cutoff of 0.05) in the cell line set. These proteins were used to select protein targets for validation of distant metastatic potential and perform t…
Accession	Description	Gene ID	T47D_BR1	T47D_BR2	T47D_BR3	MDA-MB-231_BR1	MDA-MB-231_BR2	MDA-MB-231_BR3	MDA-MB-231/T47D_FC	-log10(p-value)	P-value	Adjusted P-value	t-test Significant
Q09666	Neuroblast differentiation-associated protein AHNAK OS=Homo sapiens	AHNAK	344943	345326	344991	581613	635045	601665	1.7564	4.12752	7.45556e-05	0.000319747	+
Q15149	Plectin OS=Homo sapiens	PLEC	312782	316665	320908	530466	566023	544246	1.72647	4.57316	2.67202e-05	0.000170593	+
Q15149-4	Isoform 4 of Plectin OS=Homo sapiens	PLEC	371.199	327.001	363.301	715.402	687.998	643.6	1.9284	3.71577	0.000192411	0.000615509	+
P78527	DNA-dependent protein kinase catalytic subunit OS=Homo sapiens	PRKDC	188565	192207	188892	155064	150687	154249	0.80749	4.48316	3.2873e-05	0.000191956	+
Q14980	Nuclear mitotic apparatus protein 1 OS=Homo sapiens	NUMA1	148757	153715	151200	105311	101126	105611	0.687835	4.68827	2.04989e-05	0.000142235	+
P10809	60 kDa heat shock protein, mitochondrial OS=Homo sapiens	HSPD1	294090	306197	288998	205888	212308	207277	0.703339	4.06225	8.66463e-05	0.000351165	+
P15924	Desmoplakin OS=Homo sapiens	DSP	195594	197296	192460	74492.1	74559.3	76475	0.385287	6.76829	1.70494e-07	2.1217e-05	+
Q9NZM1	Myoferlin OS=Homo sapiens	MYOF	134151	137284	135037	155731	162266	157566	1.16998	3.36118	0.000435331	0.00112593	+
P46013	Antigen KI-67 OS=Homo sapiens	MKI67	134142	137674	135197	120235	127161	125463	0.916102	2.08913	0.0081446	0.0124976	+
Q8WXH0-2	Isoform 2 of Nesprin-2 OS=Homo sapiens	SYNE2	102737	105552	104157	70836.2	71561.7	71225.2	0.6837	5.5976	2.52581e-06	4.92895e-05	+
P35579	Myosin-9 OS=Homo sapiens	MYH9	97161.7	96946.4	97586.9	167349	150792	147515	1.59636	3.15359	0.000702118	0.00162541	+
O75369-8	Isoform 8 of Filamin-B OS=Homo sapiens	FLNB	75302	74296.2	74517.9	89506.2	80060.3	84725	1.13465	1.66764	0.0214961	0.0295613	+
A0A087X1U6	Epiplakin OS=Homo sapiens	EPPK1	125837	128215	125541	48188.5	48255.3	47108.5	0.378179	6.94314	1.13988e-07	2.01229e-05	+
P58107	Epiplakin OS=Homo sapiens	EPPK1	2630.28	2672.55	2523.48	1987.17	1951.54	1768.61	0.729268	3.02176	0.00095113	0.00207354	+
P42704	Leucine-rich PPR motif-containing protein, mitochondrial OS=Homo sapiens	LRPPRC	145756	149885	146750	123675	127012	126616	0.852866	3.73485	0.000184141	0.000598638	+
P05783	Keratin, type I cytoskeletal 18 OS=Homo sapiens	KRT18	496729	505622	498454	195919	196995	193691	0.390858	7.31665	4.82336e-08	1.92707e-05	+
Q9P2E9	Ribosome-binding protein 1 OS=Homo sapiens	RRBP1	96457.1	98075.1	99921	207176	190061	207795	2.05472	4.20807	6.19341e-05	0.000287024	+
Q13813-2	Isoform 2 of Spectrin alpha chain, non-erythrocytic 1 OS=Homo sapiens	SPTAN1	96671.3	98061.6	96036.8	90611.1	93397.7	91876	0.94879	2.10979	0.00776623	0.011997	+
Q9P2E9-2	Isoform 1 of Ribosome-binding protein 1 OS=Homo sapiens	RRBP1	764.101	801.301	764.599	1333.5	1110.27	1201.73	1.56459	2.57583	0.00265564	0.00481581	+
P21333	Filamin-A OS=Homo sapiens	FLNA	56685.8	55754.5	57302.1	103524	90705.3	95996.9	1.70977	3.36751	0.000429032	0.0011138	+
Q86UP2	Kinectin OS=Homo sapiens	KTN1	87264.1	89190.3	88170	117924	120277	123393	1.36641	4.3685	4.28055e-05	0.000227231	+
P38646	Stress-70 protein, mitochondrial OS=Homo sapiens	HSPA9	191821	197583	190628	141319	144199	144720	0.741729	4.50618	3.1176e-05	0.000186639	+
P08670	Vimentin OS=Homo sapiens	VIM	153779	151914	160287	478580	496970	502722	3.17225	5.78812	1.62885e-06	3.91283e-05	+
Q6P2Q9	Pre-mRNA-processing-splicing factor 8 OS=Homo sapiens	PRPF8	93346	95419.7	94223.5	73242.8	77698.5	75642	0.800681	3.72604	0.000187914	0.000605975	+
Q01082	Spectrin beta chain, non-erythrocytic 1 OS=Homo sapiens	SPTBN1	76289.7	76655.4	76300.2	84350	86751.4	85681.7	1.12009	3.6969	0.000200956	0.000634288	+
Q14204	Cytoplasmic dynein 1 heavy chain 1 OS=Homo sapiens	DYNC1H1	58851.8	57640.7	57969.2	73268.2	67467.3	67570.2	1.194	2.35223	0.00444396	0.00744681	+
Q14789	Golgin subfamily B member 1 OS=Homo sapiens	GOLGB1	62073.9	64383.3	63303.6	59216	58986.6	60682.8	0.942692	1.8806	0.0131644	0.0190234	+
O75643	U5 small nuclear ribonucleoprotein 200 kDa helicase OS=Homo sapiens	SNRNP200	84854.3	87433.6	84151.4	66520	70826.4	68423.3	0.802413	3.3452	0.000451648	0.00115983	+
Q14573	Inositol 1,4,5-trisphosphate receptor type 3 OS=Homo sapiens	ITPR3	65809.1	66225.5	66672.3	97424.7	99796.4	101021	1.50089	5.16689	6.80942e-06	7.73805e-05	+
Q14315	Filamin-C OS=Homo sapiens	FLNC	32943.4	32838.5	34252	82396.8	78712.2	77183.2	2.38214	5.05037	8.90492e-06	8.90601e-05	+
Q9Y490	Talin-1 OS=Homo sapiens	TLN1	40928	39858.5	40928	74306.5	70093.8	66936.2	1.73636	3.79636	0.000159823	0.000536823	+
O43707	Alpha-actinin-4 OS=Homo sapiens	ACTN4	94217	88980.4	87215.7	130338	116268	120252	1.35668	2.62673	0.00236195	0.00436771	+
Q08211	ATP-dependent RNA helicase A OS=Homo sapiens	DHX9	97783.3	100011	98490.7	85160.7	86044.8	85314.3	0.865781	4.31096	4.88697e-05	0.000246982	+
P11021	78 kDa glucose-regulated protein OS=Homo sapiens	HSPA5	146852	148181	150072	278670	287081	294846	1.93346	5.08034	8.31113e-06	8.54871e-05	+
P14625	Endoplasmin OS=Homo sapiens	HSP90B1	109799	110386	110869	192473	187652	189916	1.72188	6.21042	6.15999e-07	2.68741e-05	+
P02545	Prelamin-A/C OS=Homo sapiens	LMNA	194606	197693	200105	273485	276458	278922	1.39917	5.40951	3.89484e-06	5.87789e-05	+
P49327	Fatty acid synthase OS=Homo sapiens	FASN	91729.6	86015	86265.7	41733	41979.6	40874.1	0.471889	4.78531	1.63942e-05	0.000123337	+
P11142	Heat shock cognate 71 kDa protein OS=Homo sapiens	HSPA8	125445	124320	124019	134077	135478	135225	1.0829	4.14209	7.20958e-05	0.000313449	+
Q02880-2	Isoform Beta-1 of DNA topoisomerase 2-beta OS=Homo sapiens	TOP2B	98839.5	100637	99644.3	64808.7	66524.6	66354.2	0.660898	5.8306	1.47707e-06	3.74995e-05	+
Q12906-7	Isoform 7 of Interleukin enhancer-binding factor 3 OS=Homo sapiens	ILF3	90335.2	92316.4	90875.3	82032	82351.1	82043.4	0.900954	3.94309	0.000114001	0.00042462	+
P06576	ATP synthase subunit beta, mitochondrial OS=Homo sapiens	ATP5B	130492	135000	130447	96463.8	99948.7	97006.9	0.741059	4.28716	5.16226e-05	0.00025413	+
P05023	Sodium/potassium-transporting ATPase subunit alpha-1 OS=Homo sapiens	ATP1A1	91247.7	92656.2	92342	114216	115682	114366	1.24622	5.44145	3.61868e-06	5.66382e-05	+
P11388-4	Isoform 4 of DNA topoisomerase 2-alpha OS=Homo sapiens	TOP2A	55185.4	56799.9	55750.6	60851.3	65572.4	64795.2	1.13999	2.15554	0.00698972	0.0109672	+
P20700	Lamin-B1 OS=Homo sapiens	LMNB1	154559	160154	156077	102645	104533	106922	0.667189	4.82612	1.49238e-05	0.000118502	+
P46940	Ras GTPase-activating-like protein IQGAP1 OS=Homo sapiens	IQGAP1	50175.7	49241.9	49265.8	66506.1	59434	60134.3	1.25149	2.26982	0.00537254	0.00876295	+
Q00839	Heterogeneous nuclear ribonucleoprotein U OS=Homo sapiens	HNRNPU	166205	170050	167303	137217	139181	141398	0.829687	4.17038	6.75492e-05	0.00030216	+
Q16891-2	Isoform 2 of MICOS complex subunit MIC60 OS=Homo sapiens	IMMT	95380.1	98286.1	96765.2	88770.9	90404.1	90542	0.928693	2.61354	0.00243478	0.00447296	+
P08727	Keratin, type I cytoskeletal 19 OS=Homo sapiens	KRT19	364687	372531	365928	162999	160087	163587	0.441173	6.77094	1.69457e-07	2.14392e-05	+
P35221	Catenin alpha-1 OS=Homo sapiens	CTNNA1	73783	75140.3	72636.1	35486.9	34650.8	34655.6	0.472974	6.02536	9.43279e-07	3.07317e-05	+
Q9Y5B9	FACT complex subunit SPT16 OS=Homo sapiens	SUPT16H	84069.8	86583.2	84989.7	72868.1	76996.2	76078.4	0.883812	2.61812	0.00240924	0.00443896	+
P12814	Alpha-actinin-1 OS=Homo sapiens	ACTN1	29497.4	28368.5	28615.3	50805.6	49753.1	46724.8	1.70304	4.04512	9.01322e-05	0.00036124	+
P40939	Trifunctional enzyme subunit alpha, mitochondrial OS=Homo sapiens	HADHA	90523.2	93139.1	90278.8	61966.5	63602.7	63075.8	0.688643	4.98187	1.04263e-05	9.80749e-05	+
P07900-2	Isoform 2 of Heat shock protein HSP 90-alpha OS=Homo sapiens	HSP90AA1	58599.5	55078.4	54523.9	40752.5	40515.9	39141.2	0.715862	3.5031	0.000313979	0.000874331	+
P09874	Poly [ADP-ribose] polymerase 1 OS=Homo sapiens	PARP1	83738.3	83935.9	83275.2	82975.6	81014.9	81748.2	0.979247	1.34309	0.0453848	0.0579992	+
Q16891-4	Isoform 4 of MICOS complex subunit MIC60 OS=Homo sapiens	IMMT	583.5	586.798	581.401	714	803.798	782.702	1.3133	2.59685	0.00253017	0.00461583	+
P14866	Heterogeneous nuclear ribonucleoprotein L OS=Homo sapiens	HNRNPL	85563	87264.1	85379.4	62267.9	66354.2	64948.1	0.74968	4.05812	8.74742e-05	0.000352824	+
P55072	Transitional endoplasmic reticulum ATPase OS=Homo sapiens	VCP	68646.6	67285.1	67457.9	91190.8	89816.9	88801.7	1.32654	4.96363	1.08735e-05	0.000100906	+
P13667	Protein disulfide-isomerase A4 OS=Homo sapiens	PDIA4	72888.3	72817.6	72696.6	106619	111718	109692	1.50193	4.7921	1.61399e-05	0.000122764	+
Q14839-2	Isoform 2 of Chromodomain-helicase-DNA-binding protein 4 OS=Homo sapiens	CHD4	56243.5	56855	55600.1	40577.7	40611.5	40216.5	0.719681	5.68226	2.07845e-06	4.44437e-05	+
Q9Y4L1	Hypoxia up-regulated protein 1 OS=Homo sapiens	HYOU1	45868	46563.1	46514.7	90661.3	93475.5	91901.4	1.98665	6.15424	7.01068e-07	2.75743e-05	+
P51659	Peroxisomal multifunctional enzyme type 2 OS=Homo sapiens	HSD17B4	68030.8	69638.6	67842.4	49667	49787.6	49122.6	0.722966	5.20756	6.20069e-06	7.36614e-05	+
H0YFY6	Nuclear mitotic apparatus protein 1 (Fragment) OS=Homo sapiens	NUMA1	2194.23	2236.46	2101.2	1696.92	1740.28	1668.69	0.781687	3.34078	0.000456268	0.00116813	+
P08107	Heat shock 70 kDa protein 1A/1B OS=Homo sapiens	HSPA1A	72139.4	71393.2	69909.5	42412.4	42300.9	42230.6	0.594731	5.79145	1.6164e-06	3.9327e-05	+
P60709	Actin, cytoplasmic 1 OS=Homo sapiens	ACTB	225943	228336	223699	215481	206631	202407	0.921167	1.92174	0.0119746	0.017511	+
P14618	Pyruvate kinase PKM OS=Homo sapiens	PKM	88537.4	82225.6	81992.3	125637	109624	106892	1.35369	2.05822	0.00874541	0.0133038	+
O75533	Splicing factor 3B subunit 1 OS=Homo sapiens	SF3B1	54527.6	55246.7	54516.3	49660.1	52129.1	51718.8	0.934357	1.96062	0.0109491	0.0161671	+
Q9UQE7	Structural maintenance of chromosomes protein 3 OS=Homo sapiens	SMC3	61041.4	61769.2	60733.3	43966	46485.7	45507	0.740725	4.42739	3.73775e-05	0.000210173	+
Q14683	Structural maintenance of chromosomes protein 1A OS=Homo sapiens	SMC1A	66143	66978	65200.7	48510.2	51397.1	50297.5	0.757375	4.07855	8.34545e-05	0.000342805	+
Q9NR30	Nucleolar RNA helicase 2 OS=Homo sapiens	DDX21	67955.4	69243.9	67364.5	54614.6	61363.8	57306.1	0.847083	2.16022	0.00691481	0.0108609	+
Q9UQ35	Serine/arginine repetitive matrix protein 2 OS=Homo sapiens	SRRM2	41753.2	42005.8	42201.3	35339.6	35718.9	37225.4	0.859666	3.24741	0.000565705	0.00137592	+
P25705	ATP synthase subunit alpha, mitochondrial OS=Homo sapiens	ATP5A1	185866	191808	184441	127913	130763	129259	0.690158	4.75924	1.74084e-05	0.000128174	+
P07437	Tubulin beta chain OS=Homo sapiens	TUBB	77435.1	74538.6	75338.5	105934	87883.2	91412.3	1.25475	1.58542	0.0259765	0.0350677	+
P06733	Alpha-enolase OS=Homo sapiens	ENO1	82505.3	76655.4	76199.8	112339	102247	100958	1.3407	2.53176	0.00293927	0.00524125	+
Q14697	Neutral alpha-glucosidase AB OS=Homo sapiens	GANAB	52677.5	53147	53613.2	80132.5	84437.7	83930.1	1.55861	4.55202	2.8053e-05	0.000174979	+
P27797	Calreticulin OS=Homo sapiens	CALR	61007.5	61083.7	61628.1	115393	124398	125185	1.98661	4.36284	4.33671e-05	0.000228927	+
P30101	Protein disulfide-isomerase A3 OS=Homo sapiens	PDIA3	72094.4	71274.6	72169.4	122779	126950	127038	1.74803	5.5198	3.02134e-06	5.29682e-05	+
P04406	Glyceraldehyde-3-phosphate dehydrogenase OS=Homo sapiens	GAPDH	120185	109373	110119	99990.3	88151.7	88568.1	0.814621	1.80147	0.0157954	0.0224245	+
P08195-4	Isoform 4 of 4F2 cell-surface antigen heavy chain OS=Homo sapiens	SLC3A2	85735.2	88715.6	84924.9	38556.9	40445.7	38290.5	0.452216	5.41999	3.80198e-06	5.79531e-05	+
Q7KZF4	Staphylococcal nuclease domain-containing protein 1 OS=Homo sapiens	SND1	70273.8	70762.6	69368.8	79529.4	75804.7	77898.1	1.1085	2.56282	0.0027364	0.00493393	+
Q8TEM1	Nuclear pore membrane glycoprotein 210 OS=Homo sapiens	NUP210	64512.9	66640	64580	30533.4	30400.3	29462.7	0.461828	5.84952	1.4141e-06	3.6512e-05	+
P11717	Cation-independent mannose-6-phosphate receptor OS=Homo sapiens	IGF2R	37870.8	38466.1	38680	45934.8	47177.1	47686.7	1.22416	3.93711	0.000115582	0.000427988	+
Q15075	Early endosome antigen 1 OS=Homo sapiens	EEA1	31702.3	31224.7	31346.1	51489.8	51514.8	52477.1	1.6493	6.2567	5.53732e-07	2.61078e-05	+
Q13423	NAD(P) transhydrogenase, mitochondrial OS=Homo sapiens	NNT	46107.1	47020.4	46864.2	68309.6	67720.3	70973.9	1.47867	4.55482	2.78728e-05	0.000174284	+
A2A274	Aconitate hydratase, mitochondrial OS=Homo sapiens	ACO2	55116.6	56548.5	55078.4	42959.8	43156.8	43294.6	0.776111	4.83532	1.4611e-05	0.000117368	+
Q92896-2	Isoform 2 of Golgi apparatus protein 1 OS=Homo sapiens	GLG1	52324.5	53698.7	52161.6	36753.7	36827.6	37001.6	0.699062	5.2548	5.5616e-06	7.07177e-05	+
Q9NYU2	UDP-glucose:glycoprotein glucosyltransferase 1 OS=Homo sapiens	UGGT1	29733.5	30136	29832.6	33105.9	34060.2	34183.2	1.12982	3.37295	0.000423692	0.00110184	+
P26599-3	Isoform 3 of Polypyrimidine tract-binding protein 1 OS=Homo sapiens	PTBP1	47498.7	48854.4	47766.1	42157.5	42099	41476.3	0.872402	3.70673	0.000196458	0.0006245	+
Q02218	2-oxoglutarate dehydrogenase, mitochondrial OS=Homo sapiens	OGDH	39127.6	40222.1	38995	42950.9	43360.7	43695.6	1.09852	3.026	0.00094189	0.00205988	+
Q9UPN3	Microtubule-actin cross-linking factor 1, isoforms 1/2/3/5 OS=Homo sapiens	MACF1	17702.9	17535.6	18051.1	30113	29587.5	30019.2	1.68364	6.17451	6.69098e-07	2.68735e-05	+
P21796	Voltage-dependent anion-selective channel protein 1 OS=Homo sapiens	VDAC1	134580	135244	137188	126449	132002	129447	0.953014	1.63134	0.0233701	0.0318556	+
P13010	X-ray repair cross-complementing protein 5 OS=Homo sapiens	XRCC5	62259.2	62440.7	61816.3	47249.1	45472.3	46260.7	0.745121	5.07569	8.40059e-06	8.60575e-05	+
P19367-3	Isoform 3 of Hexokinase-1 OS=Homo sapiens	HK1	64129.5	65413.5	65909.6	71934.7	69759.4	71929.7	1.09296	2.6	0.00251189	0.00459792	+
P35580-4	Isoform 4 of Myosin-10 OS=Homo sapiens	MYH10	24549.4	24861.1	24585.2	20101.3	19736.8	19072.4	0.796138	4.03674	9.18883e-05	0.00036615	+
P07814	Bifunctional glutamate/proline--tRNA ligase OS=Homo sapiens	EPRS	29948.6	29442.2	29528.1	37821	35930	36295.4	1.2376	3.52154	0.000300926	0.000848871	+
O60313-2	Isoform 2 of Dynamin-like 120 kDa protein, mitochondrial OS=Homo sapiens	OPA1	53324.1	54819.4	53379.6	39577.7	40608.7	40482.2	0.747059	4.68672	2.05722e-05	0.000142616	+
Q07065	Cytoskeleton-associated protein 4 OS=Homo sapiens	CKAP4	54819.4	55105.2	56111.2	94576.9	92739.7	97404.4	1.7148	5.01447	9.67231e-06	9.32941e-05	+
Q15393	Splicing factor 3B subunit 3 OS=Homo sapiens	SF3B3	42959.8	43225.6	42542	39342.5	41169.8	40650.9	0.94122	1.91743	0.012094	0.0176548	+
Q12931	Heat shock protein 75 kDa, mitochondrial OS=Homo sapiens	TRAP1	62801	64831.2	62475.4	34187.9	35905.1	34768.7	0.551583	5.23591	5.80885e-06	7.14666e-05	+
P09651-2	Isoform A1-A of Heterogeneous nuclear ribonucleoprotein A1 OS=Homo sapiens	HNRNPA1	1813.05	1890.96	1628.47	2366.6	2399.14	2089.73	1.28563	1.81156	0.0154326	0.0219588	+
Q9H583	HEAT repeat-containing protein 1 OS=Homo sapiens	HEATR1	44127.8	45271	44598.3	33078.4	35969.8	34487.8	0.772669	3.45722	0.000348963	0.000946063	+
P55265-4	Isoform 4 of Double-stranded RNA-specific adenosine deaminase OS=Homo sapiens	ADAR	61287.3	62216.1	61816.3	41962.1	42814.1	42950.9	0.689223	5.90767	1.23689e-06	3.40189e-05	+
P22626	Heterogeneous nuclear ribonucleoproteins A2/B1 OS=Homo sapiens	HNRNPA2B1	163689	162570	167977	138430	138738	138469	0.840972	4.03485	9.2289e-05	0.000367361	+
F8VRG4	Keratin, type II cytoskeletal 8 (Fragment) OS=Homo sapiens	KRT8	162.1	165.8	156.4	132.4	122.5	114.5	0.76275	2.54947	0.00282182	0.00506274	+
Q92945	Far upstream element-binding protein 2 OS=Homo sapiens	KHSRP	40152.4	38884.3	39380.7	51343.7	51059.8	53294.5	1.31484	4.01209	9.72546e-05	0.000382324	+
P11387	DNA topoisomerase 1 OS=Homo sapiens	TOP1	107427	109472	107509	76581.1	78461.6	79001.9	0.721439	5.15129	7.05846e-06	7.86799e-05	+
Q14126	Desmoglein-2 OS=Homo sapiens	DSG2	32469.6	33264.6	32811.2	25027	24368	24566.4	0.750509	4.96198	1.09149e-05	0.000101043	+
P02786	Transferrin receptor protein 1 OS=Homo sapiens	TFRC	75260.2	75899.4	76300.2	92720.5	101872	97810.4	1.28553	2.90269	0.00125115	0.00258645	+
P17301	Integrin alpha-2 OS=Homo sapiens	ITGA2	27133.7	27487.7	27525.9	42034.9	43487.1	43228.6	1.56732	5.32136	4.77134e-06	6.54957e-05	+
P49411	Elongation factor Tu, mitochondrial OS=Homo sapiens	TUFM	70464.1	71690.8	70376.2	42344.9	42826	42465.4	0.600561	6.42025	3.79971e-07	2.36424e-05	+
P46939-2	Isoform 2 of Utrophin OS=Homo sapiens	UTRN	20860.7	20542.2	21398.2	40066.3	40879.8	41507.9	1.94988	5.67092	2.13344e-06	4.48613e-05	+
O95782	AP-2 complex subunit alpha-1 OS=Homo sapiens	AP2A1	46669.7	47043.2	47219.7	43589.7	45327.5	44192.1	0.944459	2.08785	0.00816864	0.0125295	+
P42166	Lamina-associated polypeptide 2, isoform alpha OS=Homo sapiens	TMPO	42043.6	41930.1	41264.1	31529.2	30592.7	31357	0.746418	5.01969	9.55675e-06	9.27693e-05	+
Q5UIP0	Telomere-associated protein RIF1 OS=Homo sapiens	RIF1	28611.4	29741.7	28629.2	22513.5	23564.1	22665.3	0.790297	3.58989	0.000257105	0.000757637	+
P07237	Protein disulfide-isomerase OS=Homo sapiens	P4HB	85137.1	85426.7	86325.5	156804	162942	167814	1.89799	4.74622	1.79382e-05	0.000130431	+
Q9UIG0	Tyrosine-protein kinase BAZ1B OS=Homo sapiens	BAZ1B	53135.9	54297.6	53501.8	41516.6	45120.6	44109.4	0.812436	3.06074	0.000869481	0.00193328	+
Q14690	Protein RRP5 homolog OS=Homo sapiens	PDCD11	50781	51070.4	51336.6	33724.3	35736.2	34932.9	0.681471	4.94091	1.14575e-05	0.000103294	+
Q14676	Mediator of DNA damage checkpoint protein 1 OS=Homo sapiens	MDC1	20765.5	21500.8	20992.7	13345.8	13439.6	13344	0.634378	5.40297	3.95394e-06	5.92e-05	+
P11498	Pyruvate carboxylase, mitochondrial OS=Homo sapiens	PC	25512.2	25647	25811	40471	38205.7	38843.9	1.52685	4.42359	3.7706e-05	0.000210769	+
P14923	Junction plakoglobin OS=Homo sapiens	JUP	49502	50946.7	49221.5	27201.5	26841.9	27354.7	0.54387	5.67335	2.12153e-06	4.47354e-05	+
P61978-2	Isoform 2 of Heterogeneous nuclear ribonucleoprotein K OS=Homo sapiens	HNRNPK	75647.2	75260.2	74688.6	67345.8	65663.3	66051.3	0.882384	3.97009	0.00010713	0.000407629	+
P04843	Dolichyl-diphosphooligosaccharide--protein glycosyltransferase subunit 1 OS=Homo sapiens	RPN1	77617.8	79084.1	77644.7	75684	75909.9	75920.4	0.970848	2.01106	0.00974855	0.0146105	+
P43243	Matrin-3 OS=Homo sapiens	MATR3	74605.8	76347.9	76342.6	65327.4	67275.8	66950.2	0.87793	3.41931	0.000380794	0.00101105	+
Q9NQX4	Unconventional myosin-Vc OS=Homo sapiens	MYO5C	59747.9	61270.3	59298.2	23445.1	22846.7	23016.8	0.384379	6.31975	4.78906e-07	2.59668e-05	+
Q1KMD3	Heterogeneous nuclear ribonucleoprotein U-like protein 2 OS=Homo sapiens	HNRNPUL2	47614.1	48959.5	47795.9	43966	44902.2	44589	0.924442	2.70922	0.00195335	0.00373496	+
Q9NVP1	ATP-dependent RNA helicase DDX18 OS=Homo sapiens	DDX18	35469.7	36492.2	35229.6	26091.6	28055.6	27008	0.757115	3.6451	0.000226412	0.000687756	+
P68104	Elongation factor 1-alpha 1 OS=Homo sapiens	EEF1A1	80891.5	76464.4	76990.9	150114	132985	130546	1.76508	3.15858	0.000694097	0.00161376	+
P39880-3	Isoform 3 of Homeobox protein cut-like 1 OS=Homo sapiens	CUX1	39035.5	39720.6	38873.5	22876.8	23459.7	23294.5	0.591944	6.0619	8.67162e-07	3.0335e-05	+
Q13885	Tubulin beta-2A chain OS=Homo sapiens	TUBB2A	1008.5	1008.1	1009.3	2538.22	2064.1	2444.46	2.32883	3.11876	0.000760747	0.00173158	+
O00159-3	Isoform 3 of Unconventional myosin-Ic OS=Homo sapiens	MYO1C	54053.5	54865.1	54169.8	47945.2	51468.4	48533.7	0.907158	1.96989	0.0107179	0.0158658	+
P42765	3-ketoacyl-CoA thiolase, mitochondrial OS=Homo sapiens	ACAA2	33225.4	34008.3	33156.4	24614.1	23946	23823.5	0.721027	4.84671	1.42328e-05	0.000115553	+
P04075-2	Isoform 2 of Fructose-bisphosphate aldolase A OS=Homo sapiens	ALDOA	81223	73344.4	73568.5	55523.1	49508.9	49870.5	0.678999	2.77897	0.00166353	0.0032723	+
Q92616	Translational activator GCN1 OS=Homo sapiens	GCN1L1	29851.2	28561.8	28726.6	26501.7	24697.9	24297.2	0.866389	2.09909	0.00795994	0.012239	+
P18206	Vinculin OS=Homo sapiens	VCL	28466.9	27744.2	28872.3	57389.5	51457.7	51848	1.88868	3.69061	0.000203887	0.000640866	+
P27824-2	Isoform 2 of Calnexin OS=Homo sapiens	CANX	112370	116551	112394	118227	120971	122134	1.05866	1.67742	0.0210174	0.0289657	+
P19338	Nucleolin OS=Homo sapiens	NCL	118129	114723	112799	96959.9	84713.2	89698.7	0.785124	2.5085	0.00310099	0.00547946	+
P20020	Plasma membrane calcium-transporting ATPase 1 OS=Homo sapiens	ATP2B1	32310.2	32806.6	32831.7	39239	41825.6	40527.1	1.24135	3.29854	0.000502875	0.00125364	+
O00567	Nucleolar protein 56 OS=Homo sapiens	NOP56	48208.5	49214.6	48436.3	36868.5	38900.5	37687.5	0.777872	4.07647	8.38552e-05	0.00034408	+
O60506	Heterogeneous nuclear ribonucleoprotein Q OS=Homo sapiens	SYNCRIP	48325.6	49567.3	48168.4	40834.5	41433.2	40233.2	0.838687	3.81617	0.000152697	0.000520485	+
P04350	Tubulin beta-4A chain OS=Homo sapiens	TUBB4A	1042.77	975.298	1087.88	1380.72	1191.37	1379.85	1.27238	1.78297	0.0164828	0.0232652	+
P23246	Splicing factor, proline- and glutamine-rich OS=Homo sapiens	SFPQ	67955.4	68134.6	69148	54388	54444.5	55696.5	0.801646	4.74708	1.79028e-05	0.000130296	+
J9JID7	Lamin B2, isoform CRA_a OS=Homo sapiens	LMNB2	60443.5	61389.3	61645.2	75223.7	75715.4	77736.3	1.24635	4.22189	5.99943e-05	0.00028095	+
Q9UPN3-5	Isoform 4 of Microtubule-actin cross-linking factor 1, isoforms 1/2/3/5 OS=Homo sapiens	MACF1	1164.1	1165.07	1165.31	2130.83	2077.16	2102.95	1.80595	6.34719	4.49583e-07	2.50938e-05	+
H3BLZ8	Probable ATP-dependent RNA helicase DDX17 OS=Homo sapiens	DDX17	54641.1	54305.1	55304.1	51201.6	51190.9	51350.8	0.936048	3.52154	0.000300926	0.000848556	+
O75165	DnaJ homolog subfamily C member 13 OS=Homo sapiens	DNAJC13	22359.5	22856.2	22469.8	22070	21972.3	21899.3	0.974247	1.66502	0.0216262	0.0297181	+
P23229-6	Isoform Alpha-6X1X2A of Integrin alpha-6 OS=Homo sapiens	ITGA6	16385.1	16244.9	17097.5	49313.7	51977.5	54312.6	3.12904	4.7507	1.77542e-05	0.000129465	+
P49748-3	Isoform 3 of Very long-chain specific acyl-CoA dehydrogenase, mitochondrial OS=Homo sapiens	ACADVL	30846.1	31159.8	31281	50416.2	49095.4	51091.7	1.6144	5.23599	5.80778e-06	7.15701e-05	+
F5H5D3	Tubulin alpha-1C chain OS=Homo sapiens	TUBA1C	58790.7	56914.2	56815.6	82003.6	66700	70186.2	1.26876	1.52619	0.0297721	0.0396148	+
O95425-4	Isoform SV4 of Supervillin OS=Homo sapiens	SVIL	18100	18113.8	18434.2	21964.7	22496.3	22347.1	1.22256	4.52449	2.98889e-05	0.000181508	+
P61978-3	Isoform 3 of Heterogeneous nuclear ribonucleoprotein K OS=Homo sapiens	HNRNPK	1555.43	1608.17	1659	1370.51	1368.33	1323.46	0.842346	2.78116	0.00165516	0.00326179	+
Q86UE4	Protein LYRIC OS=Homo sapiens	MTDH	36032.2	36812.3	35756.1	39833.6	41579.9	41464.8	1.13147	2.74115	0.00181489	0.00352076	+
P24928	DNA-directed RNA polymerase II subunit RPB1 OS=Homo sapiens	POLR2A	30811.9	30888.9	30718.1	25494.5	27415.4	26167.7	0.855631	2.85293	0.00140304	0.00283859	+
Q13435	Splicing factor 3B subunit 2 OS=Homo sapiens	SF3B2	36766.4	36983.7	35992.3	33759.4	35285.8	34991.1	0.948035	1.57305	0.026727	0.0359596	+
Q14008-3	Isoform 3 of Cytoskeleton-associated protein 5 OS=Homo sapiens	CKAP5	24909.4	24943.9	24809.4	34809.7	33785.1	33250.8	1.36408	4.40986	3.89171e-05	0.000215161	+
Q13439	Golgin subfamily A member 4 OS=Homo sapiens	GOLGA4	73.2999	77.3999	74.0999	106.8	95.5001	88.1	1.29181	1.76278	0.0172671	0.024255	+
P13639	Elongation factor 2 OS=Homo sapiens	EEF2	63615.9	57876.9	57716.7	54113.5	52615.5	50528.2	0.877502	1.53413	0.0292328	0.0389852	+
P09622	Dihydrolipoyl dehydrogenase, mitochondrial OS=Homo sapiens	DLD	67861.2	69287.1	67010.5	43294.6	43719.8	43756.2	0.640515	5.44624	3.57899e-06	5.64823e-05	+
P00558	Phosphoglycerate kinase 1 OS=Homo sapiens	PGK1	55254.3	50381.3	50858.5	76937.5	64236.2	67993.1	1.33656	1.9015	0.0125458	0.0182232	+
E7EQT4	Apoptotic chromatin condensation inducer in the nucleus OS=Homo sapiens	ACIN1	48601.1	49286.3	48932.3	41502.2	41640.5	42483.1	0.855665	4.376	4.20727e-05	0.000225867	+
A0FGR8-2	Isoform 2 of Extended synaptotagmin-2 OS=Homo sapiens	ESYT2	157.5	159.4	175.2	63.6999	62.3	62.0999	0.382239	4.25087	5.61216e-05	0.000268273	+
Q15029	116 kDa U5 small nuclear ribonucleoprotein component OS=Homo sapiens	EFTUD2	42515.5	43547.4	43204.7	34925.7	36687.5	35173.5	0.826073	3.54603	0.000284426	0.000813529	+
O15020	Spectrin beta chain, non-erythrocytic 2 OS=Homo sapiens	SPTBN2	21184.2	21182.7	21169.5	13664.1	13511.5	13270.2	0.63657	6.52559	2.98133e-07	2.26312e-05	+
P05556	Integrin beta-1 OS=Homo sapiens	ITGB1	43862.5	44130.9	45230.2	103359	108791	109981	2.418	5.14695	7.12935e-06	7.88898e-05	+
Q13439-5	Isoform 5 of Golgin subfamily A member 4 OS=Homo sapiens	GOLGA4	25204.6	25679	26109.7	29961	32557.4	31452.8	1.22053	2.68397	0.00207028	0.00391912	+
P22695	Cytochrome b-c1 complex subunit 2, mitochondrial OS=Homo sapiens	UQCRC2	54203.6	54720.7	54903.1	38160.7	37578	37760.8	0.69282	6.3894	4.07943e-07	2.34599e-05	+
Q12905	Interleukin enhancer-binding factor 2 OS=Homo sapiens	ILF2	37815.8	39068	37797.4	34725.3	35605.2	34081.5	0.910426	2.30629	0.00493981	0.00817311	+
Q9BQG0-2	Isoform 2 of Myb-binding protein 1A OS=Homo sapiens	MYBBP1A	31218.2	31640.8	31352.7	28563.8	29853.2	28980.6	0.927672	2.32344	0.00474854	0.00789974	+
P24752	Acetyl-CoA acetyltransferase, mitochondrial OS=Homo sapiens	ACAT1	36089.7	36616.3	36149.8	57302.1	57115.7	58542.6	1.58887	5.8242	1.49899e-06	3.78036e-05	+
P09651	Heterogeneous nuclear ribonucleoprotein A1 OS=Homo sapiens	HNRNPA1	70900.1	71111.7	73527.7	67397.2	68722.7	66862.1	0.941739	1.84583	0.0142617	0.0204421	+
O60264	SWI/SNF-related matrix-associated actin-dependent regulator of chromatin subfamily A member 5 OS=Homo sapiens	SMARCA5	53568.6	54925.9	53375.9	33733.6	35875.2	34925.7	0.645806	4.76379	1.7227e-05	0.000127458	+
O60716	Catenin delta-1 OS=Homo sapiens	CTNND1	35288.2	35654.6	35533.7	22816.7	22375	22265.2	0.633543	6.47242	3.36961e-07	2.28381e-05	+
P16144	Integrin beta-4 OS=Homo sapiens	ITGB4	17940.1	17957.5	18811.1	39503.7	37393.5	40684.7	2.14925	4.50579	3.1204e-05	0.00018666	+
P28331-2	Isoform 2 of NADH-ubiquinone oxidoreductase 75 kDa subunit, mitochondrial OS=Homo sapiens	NDUFS1	40409.3	41238.4	40344.9	29281.5	29706.7	28948.5	0.720854	5.21282	6.12604e-06	7.34647e-05	+
Q5JPE7	Nodal modulator 2 OS=Homo sapiens	NOMO2	90.6001	104.5	99.6999	72.2998	78.5	61.7001	0.720828	1.89861	0.0126296	0.0183311	+
P23229	Integrin alpha-6 OS=Homo sapiens	ITGA6	756.098	734.2	772.398	1751.53	1908.47	1953.71	2.48097	4.24607	5.67453e-05	0.000270065	+
O00468-3	Isoform 3 of Agrin OS=Homo sapiens	AGRN	25526.4	25545.8	25446.9	17822.4	17348.2	18058.6	0.695632	5.4879	3.25162e-06	5.40109e-05	+
P68366	Tubulin alpha-4A chain OS=Homo sapiens	TUBA4A	4474.16	4295.17	4329.25	7211.08	5751.81	6013.55	1.44875	1.90843	0.0123472	0.0179591	+
Q14974	Importin subunit beta-1 OS=Homo sapiens	KPNB1	44201.3	44428.6	43222.7	39720.6	40342.1	39971.9	0.910371	3.17486	0.000668559	0.00156539	+
J3KN36	Nodal modulator 3 OS=Homo sapiens	NOMO3	29322.1	30165.3	29379	31127.5	32661.4	31889.6	1.07667	1.92248	0.0119542	0.0174846	+
O43390	Heterogeneous nuclear ribonucleoprotein R OS=Homo sapiens	HNRNPR	68361.7	70269	68162.9	58089.9	60330.5	59905.5	0.862327	3.23102	0.000587462	0.00141659	+
P11940	Polyadenylate-binding protein 1 OS=Homo sapiens	PABPC1	41796.7	41764.8	41275.6	50433.7	50444.2	48148.4	1.19372	3.30119	0.000499816	0.00124807	+
Q9UJS0-2	Isoform 2 of Calcium-binding mitochondrial carrier protein Aralar2 OS=Homo sapiens	SLC25A13	42666	43953.8	43219.7	29774.7	31507.3	30054.6	0.703452	4.40188	3.96388e-05	0.000217882	+
P78347	General transcription factor II-I OS=Homo sapiens	GTF2I	32281.1	32162.7	31876.4	26204	26395.4	25863	0.814595	5.15184	7.04953e-06	7.88112e-05	+
P07355-2	Isoform 2 of Annexin A2 OS=Homo sapiens	ANXA2	61859.2	60977.9	63593.9	157687	167942	158311	2.59586	5.08043	8.30941e-06	8.55859e-05	+
P00367	Glutamate dehydrogenase 1, mitochondrial OS=Homo sapiens	GLUD1	39531.1	40166.4	39089.7	45642.8	46408.5	46608.3	1.16728	3.98779	0.000102851	0.000397931	+
Q9Y4W6	AFG3-like protein 2 OS=Homo sapiens	AFG3L2	55785.4	57584.8	56002.4	36363.4	38226.9	37737.2	0.663184	4.74116	1.81485e-05	0.000131331	+
Q9BSJ8	Extended synaptotagmin-1 OS=Homo sapiens	ESYT1	33142.6	33822.6	33236.9	37014.4	37032.4	36794.4	1.1062	4.01605	9.63718e-05	0.000379834	+
Q96I99	Succinyl-CoA ligase [GDP-forming] subunit beta, mitochondrial OS=Homo sapiens	SUCLG2	36217.5	36865.9	35726.3	24324.1	24255.1	24102.6	0.667977	5.43685	3.65721e-06	5.66564e-05	+
Q6PL18	ATPase family AAA domain-containing protein 2 OS=Homo sapiens	ATAD2	35386.2	36335.7	35835.5	23249.3	23665.5	23318.7	0.652978	5.67637	2.10683e-06	4.46729e-05	+
P12956	X-ray repair cross-complementing protein 6 OS=Homo sapiens	XRCC6	56560.2	57250.5	55746.7	46414.9	43463	44638.5	0.793332	3.58031	0.000262839	0.000768569	+
O43143	Putative pre-mRNA-splicing factor ATP-dependent RNA helicase DHX15 OS=Homo sapiens	DHX15	46193.4	46961.8	45899.8	36451.7	37194.5	37947	0.80253	4.16145	6.89525e-05	0.000304666	+
Q9BSJ8-2	Isoform 2 of Extended synaptotagmin-1 OS=Homo sapiens	ESYT1	108.9	131.2	121.3	78.6001	66.3001	71.9	0.599889	2.54991	0.00281897	0.00505881	+
Q00341	Vigilin OS=Homo sapiens	HDLBP	23622.9	22640.2	23095.1	37017	33419.4	34588.4	1.51425	3.38551	0.000411614	0.0010767	+
Q10567-3	Isoform C of AP-1 complex subunit beta-1 OS=Homo sapiens	AP1B1	1216.57	1191.37	1108.2	612.999	586.7	580.6	0.506314	4.14406	7.17695e-05	0.000312386	+
Q99714	3-hydroxyacyl-CoA dehydrogenase type-2 OS=Homo sapiens	HSD17B10	25453.9	26369.8	25167.9	22848.3	23066.3	22293	0.885898	2.61734	0.00241357	0.00444369	+
P06748	Nucleophosmin OS=Homo sapiens	NPM1	108032	108415	106685	89661.4	93722	94315	0.859401	3.20645	0.000621656	0.0014793	+
J3KTA4	Probable ATP-dependent RNA helicase DDX5 OS=Homo sapiens	DDX5	33994.2	33989.5	34036.6	37099.2	38854.7	39149.3	1.12825	2.61477	0.0024279	0.00446471	+
P23634	Plasma membrane calcium-transporting ATPase 4 OS=Homo sapiens	ATP2B4	8364.13	8401.32	8151.22	11680.4	12037.1	11984.6	1.43286	4.91724	1.20993e-05	0.000106923	+
Q29RF7	Sister chromatid cohesion protein PDS5 homolog A OS=Homo sapiens	PDS5A	21371.5	21644.3	21190.1	16657.7	17302.6	17054.9	0.794559	4.35766	4.38874e-05	0.000230551	+
O43390-2	Isoform 2 of Heterogeneous nuclear ribonucleoprotein R OS=Homo sapiens	HNRNPR	555.699	564.101	527.3	460.399	471.999	411.8	0.816101	2.02702	0.0093968	0.01415	+
Q10567	AP-1 complex subunit beta-1 OS=Homo sapiens	AP1B1	9630.53	9406.88	9381.48	7099.98	7086.71	6831.56	0.739585	4.51063	3.08582e-05	0.000186205	+
E7EVA0	Microtubule-associated protein OS=Homo sapiens	MAP4	24646.6	24334.2	24862.8	41912.7	34285.2	38722.9	1.55622	2.45737	0.00348843	0.0060445	+
P48735	Isocitrate dehydrogenase [NADP], mitochondrial OS=Homo sapiens	IDH2	107890	110639	107770	38089.3	38492.8	38134.3	0.351577	6.71062	1.94706e-07	2.0817e-05	+
Q14160-3	Isoform 3 of Protein scribble homolog OS=Homo sapiens	SCRIB	28431.4	28229.2	28431.4	22042.5	21876.6	21913	0.773655	6.74541	1.79717e-07	2.13161e-05	+
P27816	Microtubule-associated protein 4 OS=Homo sapiens	MAP4	53.7	62.0002	59.7999	145.6	116.6	97.9002	2.05185	1.9203	0.0120143	0.0175621	+
E7ESP4	Integrin alpha-2 OS=Homo sapiens	ITGA2	211.1	230.5	226	336.001	311.801	310.199	1.43499	3.16255	0.000687781	0.00160398	+
Q6DD88	Atlastin-3 OS=Homo sapiens	ATL3	25540.5	25864.8	25707.5	39375.2	38924.7	38150.1	1.51012	5.42504	3.75803e-06	5.75148e-05	+
P33176	Kinesin-1 heavy chain OS=Homo sapiens	KIF5B	22529.1	21894.8	21615.8	21278.4	19918.2	20044.2	0.927324	1.45331	0.0352119	0.0461247	+
P54886-2	Isoform Short of Delta-1-pyrroline-5-carboxylate synthase OS=Homo sapiens	ALDH18A1	30339.3	30592.7	30470	32296.7	32429.1	33549.4	1.07521	2.32171	0.00476749	0.00792253	+
P43304	Glycerol-3-phosphate dehydrogenase, mitochondrial OS=Homo sapiens	GPD2	40277.9	41352.9	40772.3	33747.7	34297.1	34199.8	0.835314	4.34592	4.509e-05	0.00023476	+
Q04637-8	Isoform 8 of Eukaryotic translation initiation factor 4 gamma 1 OS=Homo sapiens	EIF4G1	805.801	716.399	798.401	1063.13	946.402	943.9	1.27269	1.91027	0.012295	0.0179072	+
O00571	ATP-dependent RNA helicase DDX3X OS=Homo sapiens	DDX3X	39209.1	39187.3	39665.6	48058.4	49715.2	49995.1	1.2516	4.03497	9.22635e-05	0.000367456	+
P40926	Malate dehydrogenase, mitochondrial OS=Homo sapiens	MDH2	154227	155764	154581	80427.4	81037.4	81392	0.522754	7.75863	1.74329e-08	1.32333e-05	+
G3V4C1	Heterogeneous nuclear ribonucleoproteins C1/C2 OS=Homo sapiens	HNRNPC	153928	160221	154527	118325	123710	122007	0.776739	3.77447	0.000168085	0.00055791	+
Q04637-9	Isoform 9 of Eukaryotic translation initiation factor 4 gamma 1 OS=Homo sapiens	EIF4G1	29125.6	28311.5	28340.9	36365.9	34836.2	33071.5	1.21559	2.47218	0.00337147	0.00587128	+
O76021	Ribosomal L1 domain-containing protein 1 OS=Homo sapiens	RSL1D1	54542.8	56037.3	54663.9	39087	41487.8	40905.3	0.735161	4.13576	7.31543e-05	0.000315879	+
P49419-2	Isoform 2 of Alpha-aminoadipic semialdehyde dehydrogenase OS=Homo sapiens	ALDH7A1	28439.3	28876.3	28172.5	22679.5	21979.9	22964.2	0.791044	4.12001	7.5856e-05	0.000323318	+
Q9ULW0	Targeting protein for Xklp2 OS=Homo sapiens	TPX2	23946	24422.1	24341	31476.8	31956	32334.8	1.31713	4.92656	1.18424e-05	0.000105635	+
Q15233	Non-POU domain-containing octamer-binding protein OS=Homo sapiens	NONO	46556.7	47515.2	47650.4	45794.9	45230.2	45880.7	0.966036	1.79793	0.0159247	0.0225824	+
Q9NSE4	Isoleucine--tRNA ligase, mitochondrial OS=Homo sapiens	IARS2	32296.7	32713.5	32668.2	36272.8	35684.3	36817.4	1.1136	3.32823	0.000469645	0.00119354	+
Q14152	Eukaryotic translation initiation factor 3 subunit A OS=Homo sapiens	EIF3A	31255	29622.4	30457.3	41281.3	40558	38436.8	1.31685	3.23171	0.00058653	0.00141478	+
P08133	Annexin A6 OS=Homo sapiens	ANXA6	54808	54117.2	53728.5	37716.3	37323.6	36097.2	0.683282	5.10812	7.79615e-06	8.35879e-05	+
O75691	Small subunit processome component 20 homolog OS=Homo sapiens	UTP20	26750.9	27447.7	26673.1	23168.9	25438	24573.2	0.904908	1.65529	0.0221162	0.0303369	+
Q13428-4	Isoform 4 of Treacle protein OS=Homo sapiens	TCOF1	38739	38081.4	39588.7	40496.2	40800.5	42049.5	1.05959	1.63774	0.0230282	0.0314177	+
Q6NUK1	Calcium-binding mitochondrial carrier protein SCaMC-1 OS=Homo sapiens	SLC25A24	46476.1	47637.2	47098.7	52118.2	52886.1	54884.1	1.13222	2.65669	0.0022045	0.0041279	+
O75367	Core histone macro-H2A.1 OS=Homo sapiens	H2AFY	79265.2	81363.8	80249.2	66885.2	68205.5	67126.7	0.839485	4.21942	6.03365e-05	0.000282205	+
P00533	Epidermal growth factor receptor OS=Homo sapiens	EGFR	14224.6	14267.1	14721.1	32182.8	35568.2	33565.7	2.34462	4.38592	4.11225e-05	0.000223134	+
O94826	Mitochondrial import receptor subunit TOM70 OS=Homo sapiens	TOMM70A	47620.7	48712.4	47449.3	41531	42793.4	43216.7	0.887056	2.96503	0.00108385	0.00230141	+
P38919	Eukaryotic initiation factor 4A-III OS=Homo sapiens	EIF4A3	43996.5	43792.6	43917.2	41187	40718.6	39162.9	0.919255	2.3481	0.00448642	0.00750969	+
Q99459	Cell division cycle 5-like protein OS=Homo sapiens	CDC5L	23294.5	24034.2	22908.6	18938	20127.8	19536.7	0.834345	2.90741	0.00123763	0.0025669	+
Q9NTI5	Sister chromatid cohesion protein PDS5 homolog B OS=Homo sapiens	PDS5B	36220	37040.1	36162.3	25358.8	26697.2	26443	0.717382	4.49017	3.23467e-05	0.000190493	+
P31930	Cytochrome b-c1 complex subunit 1, mitochondrial OS=Homo sapiens	UQCRC1	42312.6	43324.6	42341.9	31794.7	33447.3	32492.1	0.763677	4.18142	6.58537e-05	0.000297378	+
Q9UM54-6	Isoform 6 of Unconventional myosin-VI OS=Homo sapiens	MYO6	29663.5	30092.2	29834.6	19076.4	17900.3	17951.3	0.613104	5.0536	8.83894e-06	8.87512e-05	+
O43795	Unconventional myosin-Ib OS=Homo sapiens	MYO1B	29624.4	29954.8	29719	36009.8	39239	36687.5	1.2535	2.80178	0.00157841	0.00313331	+
O60437	Periplakin OS=Homo sapiens	PPL	32024.8	32534.9	32269.9	20781.3	20486.7	21072.9	0.643821	6.0632	8.6457e-07	3.03838e-05	+
P11586	C-1-tetrahydrofolate synthase, cytoplasmic OS=Homo sapiens	MTHFD1	33752.3	31750.7	32031.4	22540	21355.2	21556	0.671067	3.9102	0.00012297	0.000447919	+
O15031	Plexin-B2 OS=Homo sapiens	PLXNB2	23961	23979.3	24213.1	27740.4	27600.4	27857.9	1.15311	5.31724	4.81682e-06	6.57629e-05	+
P31040	Succinate dehydrogenase [ubiquinone] flavoprotein subunit, mitochondrial OS=Homo sapiens	SDHA	32623	33193.2	33280.7	35718.9	35713.9	36657	1.09074	2.87277	0.00134039	0.00273369	+
P39023	60S ribosomal protein L3 OS=Homo sapiens	RPL3	46890.2	46492.2	46981.3	56981.3	55204.6	55040.3	1.19136	3.8194	0.000151565	0.000518497	+
P53618	Coatomer subunit beta OS=Homo sapiens	COPB1	21523.1	20779.9	20843.4	25418.7	23894.6	23820.2	1.15816	2.36074	0.00435773	0.00732341	+
P26038	Moesin OS=Homo sapiens	MSN	24398.4	24132.7	25232.6	70508	63814.6	59661	2.62975	3.64273	0.000227651	0.00069068	+
P51610	Host cell factor 1 OS=Homo sapiens	HCFC1	22902.2	22717.2	23055.1	18809.8	18570.2	18694.2	0.816521	5.40205	3.96232e-06	5.92087e-05	+
Q8WUM0	Nuclear pore complex protein Nup133 OS=Homo sapiens	NUP133	23634.4	23807	23611.5	24293.8	25976.1	25415.1	1.06518	1.4394	0.036358	0.0474701	+
O95831	Apoptosis-inducing factor 1, mitochondrial OS=Homo sapiens	AIFM1	43747.1	44849.4	43429.9	25768.1	26864.3	26242.2	0.597399	5.30652	4.93719e-06	6.69258e-05	+
O95202	LETM1 and EF-hand domain-containing protein 1, mitochondrial OS=Homo sapiens	LETM1	37690.2	39062.6	36927.3	29385.2	30794.8	29783	0.791356	3.33332	0.000464173	0.0011836	+
Q9P2J5	Leucine--tRNA ligase, cytoplasmic OS=Homo sapiens	LARS	22799.3	22457.3	22410.7	25942	24966.4	25535.2	1.12968	3.1617	0.000689128	0.00160614	+
Q9BXP5	Serrate RNA effector molecule homolog OS=Homo sapiens	SRRT	35163.7	35704	34824.1	28197.9	27483.9	28601.4	0.797441	4.17232	6.72481e-05	0.000301703	+
Q15424-3	Isoform 3 of Scaffold attachment factor B1 OS=Homo sapiens	SAFB	32435.8	33832	32158.2	27294.1	28309.5	29051	0.860081	2.49288	0.00321455	0.00564075	+
Q13263	Transcription intermediary factor 1-beta OS=Homo sapiens	TRIM28	43381.7	43351.7	42497.8	23907.9	23863.2	23977.6	0.555187	6.49447	3.2028e-07	2.25114e-05	+
M0QZM1	Heterogeneous nuclear ribonucleoprotein M (Fragment) OS=Homo sapiens	HNRNPM	980.898	988.899	914	665.599	635.8	632.398	0.670574	3.58479	0.000260142	0.00076392	+
Q7Z406-6	Isoform 6 of Myosin-14 OS=Homo sapiens	MYH14	16223.5	15923.8	16015.7	6886.24	6875.74	6999.32	0.431064	7.11453	7.68192e-08	2.08261e-05	+
O75976	Carboxypeptidase D OS=Homo sapiens	CPD	17401.2	17574.5	18101.2	41152.7	39462.6	40406.5	2.28008	5.7383	1.82684e-06	4.16443e-05	+
P36578	60S ribosomal protein L4 OS=Homo sapiens	RPL4	51386.4	51283.2	50622.8	61164.2	57748.7	56729	1.14577	2.26476	0.00543551	0.00883718	+
P49750-4	Isoform 4 of YLP motif-containing protein 1 OS=Homo sapiens	YLPM1	26538.5	26639.9	26895.9	24450.9	25250.1	25784.2	0.942686	1.72139	0.0189937	0.0264503	+
Q15459	Splicing factor 3A subunit 1 OS=Homo sapiens	SF3A1	27436.3	27700	26979.9	23754.3	25061.8	24581.7	0.893835	2.58111	0.00262355	0.00476335	+
P55084	Trifunctional enzyme subunit beta, mitochondrial OS=Homo sapiens	HADHB	62510	63523.4	63189.6	42737.1	42924.1	43363.7	0.681883	6.24998	5.62367e-07	2.61898e-05	+
Q15643	Thyroid receptor-interacting protein 11 OS=Homo sapiens	TRIP11	18766.9	19267.7	19253.1	20679.3	20886.7	21238.6	1.09629	2.86635	0.00136035	0.00276699	+
Q93084-5	Isoform SERCA3E of Sarcoplasmic/endoplasmic reticulum calcium ATPase 3 OS=Homo sapiens	ATP2A3	22362.6	22872.1	22237.4	9060.66	8974.4	8966.94	0.400197	6.57191	2.67972e-07	2.21107e-05	+
P46100	Transcriptional regulator ATRX OS=Homo sapiens	ATRX	20857.8	21034.9	21427.9	24909.4	24339.3	25129.6	1.17461	3.65776	0.000219907	0.000674467	+
P42167	Lamina-associated polypeptide 2, isoforms beta/gamma OS=Homo sapiens	TMPO	24685.9	25392.2	24886.9	19419.3	19018.3	19434.1	0.771983	4.65795	2.19811e-05	0.000148849	+
P10586	Receptor-type tyrosine-protein phosphatase F OS=Homo sapiens	PTPRF	18923.6	18830.7	18407.4	15748.2	15963.6	15895.2	0.84767	4.11795	7.62167e-05	0.000323762	+
Q8IVF2	Protein AHNAK2 OS=Homo sapiens	AHNAK2	13541.5	13564	13725.8	24716.7	24459.4	24670.5	1.80856	7.41639	3.83363e-08	1.81882e-05	+
Q5JRX3-2	Isoform 2 of Presequence protease, mitochondrial OS=Homo sapiens	PITRM1	32616.2	33310.7	32625.2	28180.3	29468.8	29182.2	0.881047	3.00305	0.000993002	0.00214325	+
Q92900	Regulator of nonsense transcripts 1 OS=Homo sapiens	UPF1	20785.6	19965.2	20295.9	23667.2	23132	22627.7	1.13727	2.72501	0.00188361	0.0036281	+
P46459	Vesicle-fusing ATPase OS=Homo sapiens	NSF	43553.5	44967.7	43823	32027	32681.8	32975.3	0.738094	4.62756	2.35744e-05	0.000156839	+
P21589	5'-nucleotidase OS=Homo sapiens	NT5E	18516.2	18425.3	19132	50538.7	50318.5	49698	2.68492	7.11205	7.72592e-08	2.02233e-05	+
P07954	Fumarate hydratase, mitochondrial OS=Homo sapiens	FH	36804.6	37367.6	37006.7	32435.8	33589	33271.5	0.893148	3.31288	0.000486542	0.00122581	+
Q9H2P0	Activity-dependent neuroprotector homeobox protein OS=Homo sapiens	ADNP	23554.3	23249.3	23307.4	18701.9	18626.9	18901.3	0.802033	5.51014	3.0893e-06	5.31769e-05	+
P26368	Splicing factor U2AF 65 kDa subunit OS=Homo sapiens	U2AF2	27715.4	27698.1	27135.6	22674.8	22174.3	22168.1	0.81185	4.46662	3.41492e-05	0.000196979	+
Q96I24	Far upstream element-binding protein 3 OS=Homo sapiens	FUBP3	25466.3	25664.7	25471.6	21350.8	21331.5	21773.7	0.841424	4.85457	1.39775e-05	0.00011483	+
O43290	U4/U6.U5 tri-snRNP-associated protein 1 OS=Homo sapiens	SART1	24290.4	24814.6	24213.1	19344	20019.2	19925.1	0.808637	4.10283	7.89169e-05	0.000330975	+
Q9HCC0	Methylcrotonoyl-CoA carboxylase beta chain, mitochondrial OS=Homo sapiens	MCCC2	34554.8	35396	34617.2	18738.3	19084.3	18468.8	0.538324	6.00694	9.84147e-07	3.13891e-05	+
E7ETY2	Treacle protein OS=Homo sapiens	TCOF1	137	143.9	130.2	95.0003	106.9	88.2999	0.705911	2.40897	0.00389969	0.00665524	+
Q96KR1	Zinc finger RNA-binding protein OS=Homo sapiens	ZFR	18643.7	18701.9	19030.2	21272.5	22218.9	22238.9	1.16591	3.10287	0.000789096	0.00178647	+
P62424	60S ribosomal protein L7a OS=Homo sapiens	RPL7A	38303.8	38129	37981.3	48165.1	46579.3	45957.1	1.22975	3.71999	0.00019055	0.000612396	+
O15230	Laminin subunit alpha-5 OS=Homo sapiens	LAMA5	18707.1	18880.4	19290.5	15251.9	13693.5	15097.3	0.774343	2.90905	0.00123296	0.00255999	+
P22314	Ubiquitin-like modifier-activating enzyme 1 OS=Homo sapiens	UBA1	24112.6	22815.1	22940.4	29301.8	26171.3	26229.5	1.16938	1.62052	0.0239596	0.0325711	+
Q08379	Golgin subfamily A member 2 OS=Homo sapiens	GOLGA2	22357.9	23184.9	22466.7	21203.3	21544	21561.9	0.945586	1.90912	0.0123276	0.0179443	+
F8W0P7	ATP synthase subunit beta, mitochondrial (Fragment) OS=Homo sapiens	ATP5B	846.901	910.598	844.498	794.999	804.501	800.901	0.922521	1.43244	0.0369454	0.0481293	+
Q9H0A0	N-acetyltransferase 10 OS=Homo sapiens	NAT10	24121	24309	23942.7	20860.7	22002.8	21964.7	0.895749	2.53088	0.00294523	0.00524946	+
P78371	T-complex protein 1 subunit beta OS=Homo sapiens	CCT2	20525.1	19660.3	19461	17460.4	16775.9	15920.5	0.840883	2.33745	0.0045978	0.00768093	+
P60842	Eukaryotic initiation factor 4A-I OS=Homo sapiens	EIF4A1	24072.5	22770.8	22867.3	33528.5	29752	28219.4	1.31258	1.94866	0.0112549	0.0165667	+
O94906	Pre-mRNA-processing factor 6 OS=Homo sapiens	PRPF6	34574	34713.3	34891.8	27711.6	27736.5	28293.8	0.803831	5.26174	5.47344e-06	7.03023e-05	+
Q9Y4A5	Transformation/transcription domain-associated protein OS=Homo sapiens	TRRAP	18764.3	19157.2	19221.1	15561.6	16252.8	15875.3	0.834571	3.67165	0.000212985	0.000659634	+
P50454	Serpin H1 OS=Homo sapiens	SERPINH1	28930.4	28635.2	29049	54004.8	57832.8	56662.2	1.94547	4.7454	1.79721e-05	0.000130303	+
P67809	Nuclease-sensitive element-binding protein 1 OS=Homo sapiens	YBX1	22089.9	22466.7	21878.1	26079	26920.2	25339.5	1.17919	2.90499	0.00124454	0.00257699	+
Q9Y520-7	Isoform 7 of Protein PRRC2C OS=Homo sapiens	PRRC2C	17284.6	17215.3	17279.8	22243.6	22327	22070	1.28698	6.41083	3.88302e-07	2.3581e-05	+
P34897	Serine hydroxymethyltransferase, mitochondrial OS=Homo sapiens	SHMT2	48956.1	49546.7	49732.5	43844.2	43514.2	43780.5	0.884679	4.62157	2.39018e-05	0.000158322	+
P10515	Dihydrolipoyllysine-residue acetyltransferase component of pyruvate dehydrogenase complex, mitochondrial OS=Homo sapiens	DLAT	27152.5	27451.6	27261.9	32598.1	31103.7	31781.5	1.16635	3.30039	0.000500737	0.00124953	+
Q9UHB6	LIM domain and actin-binding protein 1 OS=Homo sapiens	LIMA1	32943.4	33647.2	33154.1	25035.7	26293.2	26327.8	0.778563	3.99951	0.000100113	0.000391329	+
O76094	Signal recognition particle subunit SRP72 OS=Homo sapiens	SRP72	24223.2	23846.7	23767.5	27985.7	27051.1	27533.5	1.14943	3.52418	0.000299102	0.000844684	+
E7EQR4	Ezrin OS=Homo sapiens	EZR	22276	22165.1	22483.8	26717.5	24450.9	23797.1	1.12018	1.40412	0.0394348	0.0510486	+
Q96T23	Remodeling and spacing factor 1 OS=Homo sapiens	RSF1	20445.6	21195.9	20766.9	16350	16971.2	17435	0.81329	3.27685	0.000528628	0.00130371	+
Q6KC79	Nipped-B-like protein OS=Homo sapiens	NIPBL	23916.2	24362.9	24713.3	19856.2	20836.1	21457.6	0.851452	2.64675	0.00225554	0.00420165	+
Q9UHB6-4	Isoform 4 of LIM domain and actin-binding protein 1 OS=Homo sapiens	LIMA1	312.801	334.2	320.2	224.5	223.7	230.3	0.70151	3.88777	0.000129488	0.000464969	+
O00410-3	Isoform 3 of Importin-5 OS=Homo sapiens	IPO5	16192.1	15901.8	15855.5	20394.6	20751.1	19808.1	1.27123	3.90705	0.000123865	0.000450313	+
P11047	Laminin subunit gamma-1 OS=Homo sapiens	LAMC1	10851.4	11082.5	11009	14153.8	14800.9	15236	1.34141	3.5083	0.000310242	0.000866771	+
P34931	Heat shock 70 kDa protein 1-like OS=Homo sapiens	HSPA1L	20.8	22.9001	18.1	37.6999	47.2002	54.0001	2.24757	2.19088	0.00644347	0.0102305	+
P80723	Brain acid soluble protein 1 OS=Homo sapiens	BASP1	13099.3	13075.7	13238	45589.1	47912	43738	3.48212	4.95069	1.12024e-05	0.000101841	+
P54136	Arginine--tRNA ligase, cytoplasmic OS=Homo sapiens	RARS	24119.3	23467.9	23624.6	27032.4	25992.4	25611.4	1.10423	2.21188	0.00613932	0.00980706	+
Q9HD20	Manganese-transporting ATPase 13A1 OS=Homo sapiens	ATP13A1	21237.1	21793.3	21629.3	18617.9	19561.1	19151.9	0.886666	2.80454	0.00156841	0.00311998	+
P31942	Heterogeneous nuclear ribonucleoprotein H3 OS=Homo sapiens	HNRNPH3	33500.6	33486.7	33817.9	29432	30173.6	29474.9	0.88369	3.91967	0.000120318	0.000439736	+
Q5JTH9	RRP12-like protein OS=Homo sapiens	RRP12	27071.7	27529.7	27533.5	19034.1	19941.7	19413.9	0.710909	4.88524	1.30245e-05	0.000111089	+
P05091	Aldehyde dehydrogenase, mitochondrial OS=Homo sapiens	ALDH2	11177.4	10944.4	11320.9	30060.9	29690.2	30474.2	2.69789	6.72825	1.86961e-07	2.08707e-05	+
P50416	Carnitine O-palmitoyltransferase 1, liver isoform OS=Homo sapiens	CPT1A	44039.2	44725.2	44644.7	28940.5	29752	29834.6	0.663568	5.70693	1.96368e-06	4.28339e-05	+
Q13740-2	Isoform 2 of CD166 antigen OS=Homo sapiens	ALCAM	16534.6	16813.1	16506	21487.4	22062.4	21597.8	1.30678	4.83846	1.45057e-05	0.000116769	+
Q6YN16	Hydroxysteroid dehydrogenase-like protein 2 OS=Homo sapiens	HSDL2	24226.5	24447.5	24238.3	30645.8	30381.4	31054.2	1.26289	5.16724	6.80393e-06	7.74347e-05	+
P45880-1	Isoform 1 of Voltage-dependent anion-selective channel protein 2 OS=Homo sapiens	VDAC2	70298.2	70954.2	71964.6	63563	65454.3	65987.3	0.914593	2.63564	0.00231398	0.00429162	+
P00505	Aspartate aminotransferase, mitochondrial OS=Homo sapiens	GOT2	65110.4	66556.9	64831.2	49563.8	51073.9	51329.5	0.773347	4.37571	4.21008e-05	0.000225858	+
P46821	Microtubule-associated protein 1B OS=Homo sapiens	MAP1B	8876.04	8722.34	9310.87	25622.1	21850.8	22953.1	2.61712	3.66821	0.000214679	0.000662459	+
P16401	Histone H1.5 OS=Homo sapiens	HIST1H1B	298609	306282	314130	89307.9	84566.6	90787.1	0.287983	5.8322	1.47163e-06	3.7487e-05	+
Q8TAQ2	SWI/SNF complex subunit SMARCC2 OS=Homo sapiens	SMARCC2	291.601	306.799	289.001	179.7	180.7	188.5	0.618549	4.26824	5.39213e-05	0.000261543	+
P01892	HLA class I histocompatibility antigen, A-2 alpha chain OS=Homo sapiens	HLA-A	24668.8	24525.6	25945.6	71497.2	73619.5	73731.8	2.91255	6.21476	6.09874e-07	2.67602e-05	+
Q9UKM9	RNA-binding protein Raly OS=Homo sapiens	RALY	45014.4	46244.7	45267.9	37220.2	40107.9	39413.4	0.855081	2.65042	0.00223656	0.00417763	+
Q00325-2	Isoform B of Phosphate carrier protein, mitochondrial OS=Homo sapiens	SLC25A3	84807.3	85693.6	86841.7	75302	76316.1	75129.9	0.88113	3.89775	0.000126546	0.000457213	+
P51991	Heterogeneous nuclear ribonucleoprotein A3 OS=Homo sapiens	HNRNPA3	51010.3	51905.5	52013.6	42069.9	42618.7	41970.8	0.817519	4.81972	1.51454e-05	0.00011951	+
Q03164-3	Isoform 3 of Histone-lysine N-methyltransferase 2A OS=Homo sapiens	KMT2A	11969.7	12049.6	11997.9	12680.3	13160.3	12989.9	1.07807	2.56016	0.00275321	0.00495602	+
Q16531	DNA damage-binding protein 1 OS=Homo sapiens	DDB1	35464.8	35477.1	35349.4	25538.7	25141.8	25264.1	0.714481	6.86961	1.35017e-07	1.93381e-05	+
Q14151	Scaffold attachment factor B2 OS=Homo sapiens	SAFB2	38113.1	39569.5	38362.3	30696.8	32278.8	32040.3	0.818775	3.33504	0.000462338	0.0011817	+
O60488	Long-chain-fatty-acid--CoA ligase 4 OS=Homo sapiens	ACSL4	12938.7	13092.9	13266.5	32171.6	34857.9	34126.4	2.57408	4.85412	1.3992e-05	0.000114702	+
Q13838-2	Isoform 2 of Spliceosome RNA helicase DDX39B OS=Homo sapiens	DDX39B	40496.2	39247.1	40169.1	48867.9	50061	49361.5	1.23665	4.30268	4.98104e-05	0.000249082	+
P06756	Integrin alpha-V OS=Homo sapiens	ITGAV	16643.8	16720.1	16967.7	23954.3	25947.4	24379.8	1.47584	3.69535	0.000201674	0.000635501	+
Q9NVI7-2	Isoform 2 of ATPase family AAA domain-containing protein 3A OS=Homo sapiens	ATAD3A	31389.6	31856.5	31978.2	33126.5	35080.9	34665.2	1.08032	1.8297	0.0148013	0.0211355	+
F8VXC8	SWI/SNF complex subunit SMARCC2 OS=Homo sapiens	SMARCC2	26841.9	27333.8	26591.9	20049.8	20439.9	20764	0.758405	4.57173	2.68083e-05	0.000170723	+
Q92499	ATP-dependent RNA helicase DDX1 OS=Homo sapiens	DDX1	26111.5	25388.7	25408.1	25039.2	24236.6	24094.2	0.954	1.44835	0.0356164	0.046582	+
P26640	Valine--tRNA ligase OS=Homo sapiens	VARS	17986.2	17293	17784.1	24532.4	21291.6	22402.9	1.28576	2.18487	0.00653326	0.0103558	+
Q9UHB9	Signal recognition particle subunit SRP68 OS=Homo sapiens	SRP68	17024.2	16856.3	16471.7	22083.8	21829.6	21367	1.29647	4.31954	4.79137e-05	0.000243939	+
P51149	Ras-related protein Rab-7a OS=Homo sapiens	RAB7A	35110.1	35748.6	34576.4	25823.6	26845.6	26024.8	0.746386	4.37403	4.22639e-05	0.00022625	+
P50991	T-complex protein 1 subunit delta OS=Homo sapiens	CCT4	17104.6	16186.5	15957	15572.4	14665.1	14397.2	0.906306	1.43269	0.0369241	0.0481103	+
Q9Y2X3	Nucleolar protein 58 OS=Homo sapiens	NOP58	27194	27910.1	27358.5	22458.9	24174.5	23284.8	0.847861	2.82184	0.00150716	0.00302188	+
Q14254	Flotillin-2 OS=Homo sapiens	FLOT2	30242.7	30694.7	30527	25773.5	26200.4	26362.5	0.856469	4.42726	3.73887e-05	0.000210078	+
Q92797	Symplekin OS=Homo sapiens	SYMPK	24956	25425.7	24756.2	17916.5	19035.4	18863.4	0.742836	4.05831	8.74359e-05	0.00035286	+
P07339	Cathepsin D OS=Homo sapiens	CTSD	23279.9	23339.7	23511.8	39938.7	39271.6	38065.6	1.67221	5.04126	9.09369e-06	9e-05	+
Q92598	Heat shock protein 105 kDa OS=Homo sapiens	HSPH1	20659.2	20287.5	20065.1	18770.8	18512.3	18463.6	0.913728	3.04821	0.000894932	0.00197944	+
Q8WWQ0	PH-interacting protein OS=Homo sapiens	PHIP	19170.5	19283.8	19663.1	16029	16231.4	16412.4	0.837468	4.14932	7.09055e-05	0.000310408	+
P18031	Tyrosine-protein phosphatase non-receptor type 1 OS=Homo sapiens	PTPN1	23813.6	24275.3	23957.7	32699.9	33521.5	33269.2	1.3809	5.28708	5.16321e-06	6.80449e-05	+
O75955	Flotillin-1 OS=Homo sapiens	FLOT1	28069.2	28366.5	29051	27220.4	26775	27254.4	0.950411	1.8943	0.0127556	0.0184891	+
Q02790	Peptidyl-prolyl cis-trans isomerase FKBP4 OS=Homo sapiens	FKBP4	33424.1	30882.5	30518.6	16621.9	16340.9	15986.9	0.516211	4.09305	8.07142e-05	0.000334995	+
Q13948-2	Isoform 8 of Protein CASP OS=Homo sapiens	CUX1	4285.65	4318.76	4333.15	3813.76	3635.4	3703.31	0.862009	3.41999	0.000380198	0.00100983	+
Q5JTV8-3	Isoform 3 of Torsin-1A-interacting protein 1 OS=Homo sapiens	TOR1AIP1	876.5	863.499	849.7	968.4	957.401	964.502	1.11608	3.55215	0.000280446	0.000806994	+
P35222	Catenin beta-1 OS=Homo sapiens	CTNNB1	25485.7	26231.3	25730.6	13437.7	13150.2	13385.7	0.516148	6.11352	7.69981e-07	2.87926e-05	+
Q96A33	Coiled-coil domain-containing protein 47 OS=Homo sapiens	CCDC47	27243	28192	27301.6	21014.5	21730	21413	0.775444	4.12601	7.48152e-05	0.000320135	+
P26358-2	Isoform 2 of DNA (cytosine-5)-methyltransferase 1 OS=Homo sapiens	DNMT1	18910.5	18900	18921	19954.1	20479.6	20134.8	1.06763	2.93572	0.00115952	0.0024315	+
Q14157-5	Isoform 5 of Ubiquitin-associated protein 2-like OS=Homo sapiens	UBAP2L	13364.3	13227.9	13171.2	16198.8	16300.2	15693.7	1.21195	3.86057	0.000137857	0.000483357	+
P63244	Guanine nucleotide-binding protein subunit beta-2-like 1 OS=Homo sapiens	GNB2L1	29164	29251	29218.6	36411.3	36014.7	34867.6	1.22436	3.83902	0.000144871	0.000500776	+
P51572-2	Isoform 2 of B-cell receptor-associated protein 31 OS=Homo sapiens	BCAP31	85261.1	87330.6	86188	80193.6	81550.2	83570.1	0.947963	1.75941	0.0174016	0.0244307	+
P35658-3	Isoform 3 of Nuclear pore complex protein Nup214 OS=Homo sapiens	NUP214	459.799	468.599	457.9	627.399	565.201	588.598	1.28486	2.69148	0.00203479	0.0038644	+
Q5JTV8	Torsin-1A-interacting protein 1 OS=Homo sapiens	TOR1AIP1	24737.3	25159.2	24783.6	26037.4	27114.9	28256.6	1.09011	1.57571	0.0265638	0.0357593	+
P28838	Cytosol aminopeptidase OS=Homo sapiens	LAP3	25572.4	25634.5	25657.6	20957.8	20850.6	20891.1	0.815711	7.49243	3.21788e-08	1.879e-05	+
Q8NI27	THO complex subunit 2 OS=Homo sapiens	THOC2	32198.4	32806.6	32263.2	21778.2	22317.7	22574.4	0.685409	5.33118	4.66466e-06	6.49716e-05	+
Q8TCS8	Polyribonucleotide nucleotidyltransferase 1, mitochondrial OS=Homo sapiens	PNPT1	32332.6	33236.9	32245.3	21149	21940.4	21890.2	0.664313	4.94367	1.13849e-05	0.000103008	+
Q99623	Prohibitin-2 OS=Homo sapiens	PHB2	77360	78854.2	78119.8	52031.6	51797.7	53117.5	0.669765	5.78038	1.65814e-06	3.9457e-05	+
Q96PK6	RNA-binding protein 14 OS=Homo sapiens	RBM14	28287.9	28080.9	28816.4	27442	26910.8	27732.7	0.963624	1.47243	0.0336954	0.0443143	+
O60216	Double-strand-break repair protein rad21 homolog OS=Homo sapiens	RAD21	14759.9	15094.1	14744.6	12113.3	12486.7	11957.3	0.819688	3.79676	0.000159676	0.00053704	+
K7ELL7	Glucosidase 2 subunit beta OS=Homo sapiens	PRKCSH	37716.3	38479.4	39049.1	56442.7	57880.9	58283.5	1.49777	5.02382	9.46629e-06	9.23627e-05	+
P49454	Centromere protein F OS=Homo sapiens	CENPF	13751.5	13831.8	13923.2	20189.3	20775.6	20944.7	1.49158	5.07508	8.4124e-06	8.60636e-05	+
O00116	Alkyldihydroxyacetonephosphate synthase, peroxisomal OS=Homo sapiens	AGPS	9828.8	9692.14	10084.8	23393.2	24831.8	24542.6	2.45787	5.22871	5.90595e-06	7.19624e-05	+
P16435	NADPH--cytochrome P450 reductase OS=Homo sapiens	POR	36107.2	37429.8	36682.4	23825.2	25030.5	24679.1	0.667172	4.69862	2.00161e-05	0.000139524	+
P82094	TATA element modulatory factor OS=Homo sapiens	TMF1	17679.6	17955	17983.7	22892.7	23549.4	24425.5	1.32173	3.64866	0.000224564	0.000683785	+
P09110	3-ketoacyl-CoA thiolase, peroxisomal OS=Homo sapiens	ACAA1	12791.5	13203.2	12740.2	9672.68	9745.36	9330.25	0.742187	4.16368	6.85993e-05	0.000304348	+
Q7L2E3-2	Isoform 2 of Putative ATP-dependent RNA helicase DHX30 OS=Homo sapiens	DHX30	16919.5	17161.6	17409.7	23040.7	23886.4	23497.2	1.36772	4.62535	2.36946e-05	0.000157226	+
P16402	Histone H1.3 OS=Homo sapiens	HIST1H1D	202197	207579	208748	138171	134804	144029	0.674202	4.42858	3.72752e-05	0.00020975	+
Q96AE4-2	Isoform 2 of Far upstream element-binding protein 1 OS=Homo sapiens	FUBP1	30442.5	29295.7	29417.8	21134.3	20290.3	21362.6	0.704243	4.25099	5.61061e-05	0.000268371	+
P53396	ATP-citrate synthase OS=Homo sapiens	ACLY	29020.8	27094.3	27120.6	24019.2	22197.4	22097.6	0.820734	2.29475	0.00507283	0.0083477	+
P46087-4	Isoform 4 of Probable 28S rRNA (cytosine(4447)-C(5))-methyltransferase OS=Homo sapiens	NOP2	31224.7	31902.9	31426.6	25604.3	27560.2	26875.4	0.846508	2.8723	0.00134184	0.00273595	+
Q99729-3	Isoform 3 of Heterogeneous nuclear ribonucleoprotein A/B OS=Homo sapiens	HNRNPAB	62302.4	62653.2	62822.8	39684.8	41238.4	40311.4	0.645623	5.89454	1.27485e-06	3.46863e-05	+
P11413-2	Isoform Long of Glucose-6-phosphate 1-dehydrogenase OS=Homo sapiens	G6PD	31834.4	29816	29963.1	18638.5	17458	17561.2	0.585692	4.13615	7.30887e-05	0.000315776	+
P30084	Enoyl-CoA hydratase, mitochondrial OS=Homo sapiens	ECHS1	56423.2	56521	57107.8	33857.8	33764	33987.1	0.597517	7.25349	5.5784e-08	1.92481e-05	+
Q7L2E3	Putative ATP-dependent RNA helicase DHX30 OS=Homo sapiens	DHX30	375.001	386.1	387.9	249.501	268.5	251.301	0.669539	4.19305	6.41136e-05	0.000293009	+
Q7Z6Z7	E3 ubiquitin-protein ligase HUWE1 OS=Homo sapiens	HUWE1	13545.3	13122	13255.5	18467.5	16932.4	17432.6	1.32338	3.10547	0.000784386	0.00177847	+
Q96HY7	Probable 2-oxoglutarate dehydrogenase E1 component DHKTD1, mitochondrial OS=Homo sapiens	DHTKD1	24926.6	25599	25152.3	11579.6	11381.5	11527.6	0.455719	6.5146	3.05774e-07	2.23185e-05	+
Q96AE4	Far upstream element-binding protein 1 OS=Homo sapiens	FUBP1	267.001	281.8	269.601	425	428.301	457.9	1.60215	3.86849	0.000135366	0.000479056	+
Q9UKM9-2	Isoform 1 of RNA-binding protein Raly OS=Homo sapiens	RALY	145.8	158.8	147.1	99.3997	100	110.6	0.686296	2.99377	0.00101445	0.00218271	+
Q9UBV2	Protein sel-1 homolog 1 OS=Homo sapiens	SEL1L	11961.4	12294.3	12007.1	13238.9	12931.5	13003.4	1.08029	2.64824	0.00224781	0.00419037	+
Q9ULU4-19	Isoform 19 of Protein kinase C-binding protein 1 OS=Homo sapiens	ZMYND8	20918.6	21587.4	21165.1	13148.4	13259.1	13581	0.628064	5.33406	4.63383e-06	6.4661e-05	+
Q03701	CCAAT/enhancer-binding protein zeta OS=Homo sapiens	CEBPZ	21902.4	22518.1	22238.9	14468.2	15157	14816.3	0.666692	4.99918	1.00189e-05	9.50678e-05	+
G3XAI2	Laminin subunit beta-1 OS=Homo sapiens	LAMB1	14517.4	14525.5	14892.5	24921.4	26801	26278.6	1.77532	4.41568	3.8399e-05	0.000213076	+
Q12788	Transducin beta-like protein 3 OS=Homo sapiens	TBL3	14105.8	14263.1	14308.7	12292.6	13063	12513.5	0.887313	2.60261	0.00249684	0.00457265	+
P60174	Triosephosphate isomerase OS=Homo sapiens	TPI1	41467.7	37024.7	37583.2	31998.1	29458.6	30021.3	0.788098	2.16813	0.00679	0.0106868	+
Q9BUQ8	Probable ATP-dependent RNA helicase DDX23 OS=Homo sapiens	DDX23	32863.5	33223.1	32539.4	22665.3	23320.3	23562.4	0.705177	5.0823	8.2737e-06	8.53331e-05	+
Q16706	Alpha-mannosidase 2 OS=Homo sapiens	MAN2A1	18527.7	18789	18711	20614.9	23005.6	21587.4	1.16385	1.92508	0.0118828	0.0173902	+
P18754-2	Isoform 2 of Regulator of chromosome condensation OS=Homo sapiens	RCC1	24290.4	25281.6	24290.4	18805.9	19317.2	19121.4	0.77504	3.97182	0.000106704	0.000407033	+
Q9P0L0	Vesicle-associated membrane protein-associated protein A OS=Homo sapiens	VAPA	37357.2	38335.7	37308.1	34247.2	35183.2	34945	0.923656	2.55965	0.00275645	0.00495948	+
P46087-2	Isoform 2 of Probable 28S rRNA (cytosine(4447)-C(5))-methyltransferase OS=Homo sapiens	NOP2	1419.83	1396.89	1432.28	1152.94	1219.18	1198.07	0.840245	3.28737	0.000515977	0.00128041	+
Q02252	Methylmalonate-semialdehyde dehydrogenase [acylating], mitochondrial OS=Homo sapiens	ALDH6A1	30580	30978.9	31172.8	14641.7	13776.3	14258.2	0.460207	6.17351	6.70641e-07	2.67938e-05	+
Q9BTC0	Death-inducer obliterator 1 OS=Homo sapiens	DIDO1	20570.7	21074.3	21337.4	15121.4	15232.9	15643.8	0.730327	4.48044	3.30796e-05	0.000192568	+
A1L0T0	Acetolactate synthase-like protein OS=Homo sapiens	ILVBL	18486.7	19010.4	18709.7	12534.4	12563.9	12433.1	0.667714	5.61692	2.41591e-06	4.80086e-05	+
Q7Z3K3	Pogo transposable element with ZNF domain OS=Homo sapiens	POGZ	18590.8	18998.5	18655.3	13695.4	14379.2	13929.9	0.746801	4.43469	3.67545e-05	0.000207589	+
O43615	Mitochondrial import inner membrane translocase subunit TIM44 OS=Homo sapiens	TIMM44	30368.8	31259.3	30486.9	35059.1	36318.1	35867.8	1.16422	3.39629	0.000401523	0.00105501	+
P08240	Signal recognition particle receptor subunit alpha OS=Homo sapiens	SRPR	19695.8	19896.1	19952.8	24456	25533.4	25655.8	1.27038	3.7958	0.000160029	0.00053704	+
P12236	ADP/ATP translocase 3 OS=Homo sapiens	SLC25A6	17470.1	17557.5	17791.5	24084.2	26017.6	24696.2	1.41611	3.65054	0.000223594	0.000681372	+
E5RK69	Annexin OS=Homo sapiens	ANXA6	1868.68	1907.15	1652.46	829.202	858.801	781.997	0.455014	3.55464	0.000278843	0.000803601	+
Q9UMS4	Pre-mRNA-processing factor 19 OS=Homo sapiens	PRPF19	22079.2	22402.9	21421.9	18247.4	19161.2	18685.1	0.851115	2.95138	0.00111846	0.00236431	+
Q27J81	Inverted formin-2 OS=Homo sapiens	INF2	18845.1	19488	19411.2	16117	15917.2	16409	0.838912	3.62892	0.000235007	0.000706784	+
Q9H2U2	Inorganic pyrophosphatase 2, mitochondrial OS=Homo sapiens	PPA2	37656.2	37931.3	37168.7	20824.6	20968	21377.4	0.560234	6.31871	4.80054e-07	2.58447e-05	+
Q12797	Aspartyl/asparaginyl beta-hydroxylase OS=Homo sapiens	ASPH	11765.7	11692.5	11978.8	31441.9	31380.9	32222.9	2.68205	6.59806	2.52313e-07	2.15201e-05	+
Q9Y4P3	Transducin beta-like protein 2 OS=Homo sapiens	TBL2	20947.6	21373	21414.5	17962.5	18047.4	18557.3	0.856152	3.6698	0.000213895	0.000661373	+
Q02809-2	Isoform 2 of Procollagen-lysine,2-oxoglutarate 5-dioxygenase 1 OS=Homo sapiens	PLOD1	12757.9	12898.4	13047.6	26810.3	25943.8	27226	2.06644	5.42851	3.72812e-06	5.72873e-05	+
P33527	Multidrug resistance-associated protein 1 OS=Homo sapiens	ABCC1	13842.3	13902.9	13824.1	15673.1	15141.3	15379.3	1.11129	3.2367	0.000579829	0.00140221	+
P22307	Non-specific lipid-transfer protein OS=Homo sapiens	SCP2	33693.9	33357	34332.8	36917.1	38410.2	39495.5	1.13257	2.30142	0.00499551	0.00824005	+
P11177	Pyruvate dehydrogenase E1 component subunit beta, mitochondrial OS=Homo sapiens	PDHB	23751	24263.5	23577.1	31131.8	31592.6	31940.5	1.3223	4.79144	1.61644e-05	0.000122581	+
Q5VT52-3	Isoform 3 of Regulation of nuclear pre-mRNA domain-containing protein 2 OS=Homo sapiens	RPRD2	1283.44	1286.02	1260.69	397.1	385.6	429.201	0.316415	6.245	5.68853e-07	2.6013e-05	+
Q96AG4	Leucine-rich repeat-containing protein 59 OS=Homo sapiens	LRRC59	36733.3	37523.3	36702.7	41101.4	44130.9	41738.8	1.14431	2.29022	0.00512602	0.00841521	+
P25205-2	Isoform 2 of DNA replication licensing factor MCM3 OS=Homo sapiens	MCM3	23309	22892.7	22853.1	18150.2	19727.2	18563.7	0.817336	2.98074	0.00104535	0.00223462	+
P33991	DNA replication licensing factor MCM4 OS=Homo sapiens	MCM4	20438.5	20004	20076.2	16482	17822.4	17017.1	0.848006	2.75952	0.00173972	0.00339841	+
Q9Y277	Voltage-dependent anion-selective channel protein 3 OS=Homo sapiens	VDAC3	34411.4	35054.2	35337.2	33110.5	33684.6	33519.2	0.957138	2.01213	0.00972456	0.014583	+
Q12830	Nucleosome-remodeling factor subunit BPTF OS=Homo sapiens	BPTF	20901.2	21302	21146	13910.6	14007.4	14023.9	0.662074	6.29328	5.09003e-07	2.5932e-05	+
Q5VT52	Regulation of nuclear pre-mRNA domain-containing protein 2 OS=Homo sapiens	RPRD2	16732.9	17073.8	16876.2	12589.2	12629.4	12645.2	0.74708	5.73785	1.82873e-06	4.15625e-05	+
P13674-2	Isoform 2 of Prolyl 4-hydroxylase subunit alpha-1 OS=Homo sapiens	P4HA1	24902.4	24886.9	25351.8	41324.2	37986.5	41525.2	1.60811	3.7151	0.000192708	0.000615678	+
Q9H307	Pinin OS=Homo sapiens	PNN	34906.3	35927.5	35244.2	26841.9	27652.1	28114	0.778744	4.08887	8.14948e-05	0.000336573	+
P05141	ADP/ATP translocase 2 OS=Homo sapiens	SLC25A5	120527	120761	124830	99340.9	102687	99990.3	0.824915	3.6044	0.000248657	0.000738182	+
Q8WVM8	Sec1 family domain-containing protein 1 OS=Homo sapiens	SCFD1	20530.8	20743.9	20234.1	21881.1	22962.6	22102.2	1.08838	2.12909	0.00742865	0.0115531	+
P12235	ADP/ATP translocase 1 OS=Homo sapiens	SLC25A4	5279.92	5460.81	5447.2	4869.3	4961.29	5152.65	0.925592	1.77382	0.0168337	0.0237036	+
O15042	U2 snRNP-associated SURP motif-containing protein OS=Homo sapiens	U2SURP	23657.3	23881.4	23183.3	19083	20266.4	20224.3	0.842365	2.97242	0.00106556	0.0022702	+
P28370	Probable global transcription activator SNF2L1 OS=Homo sapiens	SMARCA1	8653.09	8640.51	8885.27	19370.9	20080.4	20653.5	2.29591	5.12269	7.53894e-06	8.15216e-05	+
P46060	Ran GTPase-activating protein 1 OS=Homo sapiens	RANGAP1	23401.3	23744.4	23257.4	25565.3	27771.2	26963.1	1.14058	2.12451	0.00750741	0.0116493	+
P62258	14-3-3 protein epsilon OS=Homo sapiens	YWHAE	45760	42527.3	43117.9	51390	48406.1	48385.9	1.12769	1.78141	0.0165421	0.0233404	+
P04899-4	Isoform sGi2 of Guanine nucleotide-binding protein G(i) subunit alpha-2 OS=Homo sapiens	GNAI2	19416.6	19540.8	19969.4	30108.9	28627.2	29147.8	1.49143	4.49681	3.18559e-05	0.000188624	+
Q92766-2	Isoform 2 of Ras-responsive element-binding protein 1 OS=Homo sapiens	RREB1	17782.9	18006.1	17967.5	9649.24	9242.07	9423.84	0.526737	6.39668	4.01162e-07	2.32458e-05	+
Q8NE71	ATP-binding cassette sub-family F member 1 OS=Homo sapiens	ABCF1	16597.7	16407.9	16247.2	20238.3	19531.3	19546.2	1.20432	3.71826	0.000191311	0.000613541	+
P55795	Heterogeneous nuclear ribonucleoprotein H2 OS=Homo sapiens	HNRNPH2	10081.3	10282.5	9684.08	8947.07	9071.97	8940.87	0.897214	2.32824	0.00469634	0.00782491	+
Q9UIQ6	Leucyl-cystinyl aminopeptidase OS=Homo sapiens	LNPEP	17700.5	17874.3	18003.6	22175.8	23275.1	23213.9	1.28156	3.78347	0.000164638	0.000549344	+
P35232	Prohibitin OS=Homo sapiens	PHB	57473.1	59216	58005.4	39726.1	41355.7	40085.7	0.693599	4.8183	1.5195e-05	0.000119158	+
P22087	rRNA 2'-O-methyltransferase fibrillarin OS=Homo sapiens	FBL	35298	36305.5	35393.6	27447.7	29747.9	28740.5	0.803175	3.16385	0.000685725	0.00160065	+
P42892	Endothelin-converting enzyme 1 OS=Homo sapiens	ECE1	11714.4	11782.8	12089.8	23157.6	24773.3	23058.3	1.99486	4.49964	3.1649e-05	0.000187985	+
P13674	Prolyl 4-hydroxylase subunit alpha-1 OS=Homo sapiens	P4HA1	557.4	553.002	571.999	1229.96	1776.72	1251.81	2.53121	2.06387	0.00863237	0.0131479	+
Q9BUF5	Tubulin beta-6 chain OS=Homo sapiens	TUBB6	3514.73	3478.86	3512.3	5873.89	5315.17	5061.33	1.54677	2.872	0.00134277	0.00273636	+
Q6NZI2	Polymerase I and transcript release factor OS=Homo sapiens	PTRF	17522.2	17253.5	18592.1	58041.6	58823.3	56910.2	3.25617	6.28387	5.20152e-07	2.56397e-05	+
O60341	Lysine-specific histone demethylase 1A OS=Homo sapiens	KDM1A	20471.1	21119.7	20573.5	13937.7	13947.3	14065.8	0.674834	5.28593	5.1769e-06	6.799e-05	+
Q9H0U4	Ras-related protein Rab-1B OS=Homo sapiens	RAB1B	87233.8	88292.3	87385.1	74492.1	78777.7	77747	0.878698	2.87222	0.00134208	0.00273571	+
Q03001	Dystonin OS=Homo sapiens	DST	11198.4	11101.8	11351.5	16979.4	16744.5	16600.1	1.49546	5.71694	1.91893e-06	4.24687e-05	+
Q14566	DNA replication licensing factor MCM6 OS=Homo sapiens	MCM6	22830.9	22246.6	22471.4	18637.2	20836.1	19508.3	0.873184	1.90352	0.0124876	0.0181492	+
P42285	Superkiller viralicidic activity 2-like 2 OS=Homo sapiens	SKIV2L2	21701.4	22123.6	21466.5	17281	18863.4	17947.6	0.828457	2.77395	0.00168287	0.00329925	+
Q5JRA6	Melanoma inhibitory activity protein 3 OS=Homo sapiens	MIA3	17589.2	18098.7	17714	18318.3	18748.7	19051.3	1.05086	1.58504	0.0259992	0.0350865	+
Q9BVJ6	U3 small nucleolar RNA-associated protein 14 homolog A OS=Homo sapiens	UTP14A	18376.8	18863.4	18118.8	12492.7	13444.2	13214.2	0.70718	3.93893	0.000115099	0.000426827	+
O94776	Metastasis-associated protein MTA2 OS=Homo sapiens	MTA2	25230.8	25468	25558.2	20847.7	21016	21439.7	0.830123	4.55104	2.81164e-05	0.000175231	+
P38159-2	Isoform 2 of RNA-binding motif protein, X chromosome OS=Homo sapiens	RBMX	73777.8	74497.3	76358.4	57852.8	58469.6	60498	0.78716	3.86564	0.000136257	0.0004793	+
P51532	Transcription activator BRG1 OS=Homo sapiens	SMARCA4	23055.1	23344.6	22992.9	17720.1	17558.7	17671	0.76306	5.88254	1.31057e-06	3.51538e-05	+
P52789	Hexokinase-2 OS=Homo sapiens	HK2	10859.7	10853.7	10902.7	14341.4	13274.8	14332.5	1.28612	3.03148	0.000930079	0.00203815	+
Q13310-3	Isoform 3 of Polyadenylate-binding protein 4 OS=Homo sapiens	PABPC4	10614.1	10637	10828.9	16675	16380.6	16249.4	1.53694	5.64024	2.2896e-06	4.62245e-05	+
P30876	DNA-directed RNA polymerase II subunit RPB2 OS=Homo sapiens	POLR2B	23631.1	23949.4	23911.2	19659	20084.6	19937.5	0.834769	4.79016	1.62121e-05	0.000122699	+
O96008	Mitochondrial import receptor subunit TOM40 homolog OS=Homo sapiens	TOMM40	30639.4	31272.3	30771.3	25018.4	26149.6	24619.3	0.817687	3.46031	0.000346489	0.000942731	+
Q9Y265	RuvB-like 1 OS=Homo sapiens	RUVBL1	18811.1	18495.7	18105	15026.3	14855.4	14553.7	0.801924	3.9229	0.000119426	0.000437536	+
Q53EP0	Fibronectin type III domain-containing protein 3B OS=Homo sapiens	FNDC3B	8026.19	7867.01	7934.37	16831.8	17818.6	17500.4	2.18874	5.24893	5.63729e-06	7.08483e-05	+
P28370-2	Isoform 2 of Probable global transcription activator SNF2L1 OS=Homo sapiens	SMARCA1	83.1002	84.0998	79.3001	121	137	144.1	1.63124	2.75525	0.00175691	0.00342673	+
P08582	Melanotransferrin OS=Homo sapiens	MFI2	10056.9	9993.68	10427.5	25107	22434	24704.7	2.3704	4.10329	7.88334e-05	0.000330987	+
P48681	Nestin OS=Homo sapiens	NES	9741.98	9700.88	9909.52	19897.5	19784.7	20992.7	2.06706	4.93416	1.1637e-05	0.000104663	+
Q08945	FACT complex subunit SSRP1 OS=Homo sapiens	SSRP1	40922.3	41152.7	41735.9	35107.7	37290	36477	0.879375	2.72937	0.00186479	0.00360009	+
P26641-2	Isoform 2 of Elongation factor 1-gamma OS=Homo sapiens	EEF1G	26097.1	25133.1	26189.5	43420.8	36308	37954.9	1.52009	2.45457	0.00351099	0.00607518	+
Q8TBA6	Golgin subfamily A member 5 OS=Homo sapiens	GOLGA5	15897.4	16140.5	16009	11302.9	11394.1	11592.5	0.713649	5.69226	2.03114e-06	4.36777e-05	+
Q9ULU4-12	Isoform 12 of Protein kinase C-binding protein 1 OS=Homo sapiens	ZMYND8	457.501	458.399	483.6	360.199	371.5	383.401	0.796785	3.02217	0.000950233	0.00207394	+
Q8WWI1-3	Isoform 3 of LIM domain only protein 7 OS=Homo sapiens	LMO7	8167.62	8172.15	8336.93	14435.2	14681.4	15223.4	1.79682	4.9751	1.05901e-05	9.90016e-05	+
P62873	Guanine nucleotide-binding protein G(I)/G(S)/G(T) subunit beta-1 OS=Homo sapiens	GNB1	8908.7	9011.8	8910.56	10663.5	10280.3	10356.9	1.16659	3.58988	0.000257111	0.000757371	+
Q01813	ATP-dependent 6-phosphofructokinase, platelet type OS=Homo sapiens	PFKP	16282.1	15478.7	15585.3	19973.5	17278.6	17642.9	1.15946	1.33613	0.046118	0.0588871	+
Q9UQ80	Proliferation-associated protein 2G4 OS=Homo sapiens	PA2G4	26634.3	25677.2	25632.7	23217.1	21630.8	21370	0.849557	2.38214	0.0041482	0.00702568	+
P17480	Nucleolar transcription factor 1 OS=Homo sapiens	UBTF	48181.8	48905.2	49061.4	26562.4	27413.5	27631	0.558387	6.04606	8.99373e-07	3.04785e-05	+
Q14103-4	Isoform 4 of Heterogeneous nuclear ribonucleoprotein D0 OS=Homo sapiens	HNRNPD	4028.42	4244.27	3633.14	2292.97	2700.67	2858.22	0.659499	2.27322	0.00533065	0.00871329	+
Q14966	Zinc finger protein 638 OS=Homo sapiens	ZNF638	21393.7	22186.6	21599.3	14927.7	14990.9	15270.9	0.693329	4.8603	1.37943e-05	0.000113817	+
Q6UXG2	UPF0577 protein KIAA1324 OS=Homo sapiens	KIAA1324	30981.1	31883	31039.1	10041.6	10195.2	10014.5	0.322151	6.63953	2.29335e-07	2.07247e-05	+
P26006	Integrin alpha-3 OS=Homo sapiens	ITGA3	19263.7	19069.8	20105.5	50921.9	50113.1	52259.3	2.62319	5.83939	1.44747e-06	3.71204e-05	+
P48634	Protein PRRC2A OS=Homo sapiens	PRRC2A	9488.73	9705.59	9494	9124.31	9240.79	9057.52	0.955864	2.04023	0.00911528	0.013792	+
O95602	DNA-directed RNA polymerase I subunit RPA1 OS=Homo sapiens	POLR1A	10410.8	10407.2	10408.7	11928.3	11978.8	11692.5	1.14004	4.10372	7.87553e-05	0.00033084	+
P05114	Non-histone chromosomal protein HMG-14 OS=Homo sapiens	HMGN1	48810.4	51020.9	45798.1	18953.8	20539.3	20442.7	0.411557	4.23973	5.75798e-05	0.000271989	+
P21980	Protein-glutamine gamma-glutamyltransferase 2 OS=Homo sapiens	TGM2	9133.8	9138.87	9356.15	25583	24563	23990.9	2.68331	5.29329	5.08991e-06	6.77844e-05	+
O14980	Exportin-1 OS=Homo sapiens	XPO1	22313	21200.3	20925.9	17656.4	18166.6	17976.2	0.834876	2.85477	0.00139711	0.00282885	+
Q9BUJ2	Heterogeneous nuclear ribonucleoprotein U-like protein 1 OS=Homo sapiens	HNRNPUL1	19793	19832.8	19760.1	20186.5	20667.8	20841.9	1.03892	1.76075	0.017348	0.0243596	+
E9PKP7	Nucleolar transcription factor 1 OS=Homo sapiens	UBTF	812.301	694.798	739.399	448.2	477.799	441.2	0.608591	2.90552	0.00124302	0.00257529	+
P49448	Glutamate dehydrogenase 2, mitochondrial OS=Homo sapiens	GLUD2	1074.84	1092.56	990.903	367.801	391.701	348.801	0.350917	4.45564	3.50235e-05	0.000199897	+
P68032	Actin, alpha cardiac muscle 1 OS=Homo sapiens	ACTC1	25427.5	25983.4	24918	24022.5	22554.1	22327	0.902711	1.80365	0.0157163	0.0223162	+
Q9Y512	Sorting and assembly machinery component 50 homolog OS=Homo sapiens	SAMM50	19819	20172.5	19750.5	16672.7	17840.9	17419.3	0.869318	2.68477	0.00206647	0.00391386	+
O60568	Procollagen-lysine,2-oxoglutarate 5-dioxygenase 3 OS=Homo sapiens	PLOD3	19306.5	19392.3	19652.2	27053	27483.9	27632.9	1.40824	5.59374	2.54836e-06	4.93487e-05	+
P41252	Isoleucine--tRNA ligase, cytoplasmic OS=Homo sapiens	IARS	18317.1	17972.5	18093.7	22712.5	21826.6	21819	1.22022	3.66	0.000218776	0.000672627	+
O43395	U4/U6 small nuclear ribonucleoprotein Prp3 OS=Homo sapiens	PRPF3	15265.6	15471.2	15266.7	12351.5	13259.1	12492.7	0.828244	3.08894	0.000814817	0.0018332	+
Q15046	Lysine--tRNA ligase OS=Homo sapiens	KARS	28453.1	27377.4	27194	19361.5	19485.3	19140	0.698435	4.48237	3.29329e-05	0.000192008	+
O94901-9	Isoform 9 of SUN domain-containing protein 1 OS=Homo sapiens	SUN1	15091	15282.6	15197	19401.8	19675.3	20424.3	1.30566	3.93392	0.000116434	0.000430102	+
Q9UNX4	WD repeat-containing protein 3 OS=Homo sapiens	WDR3	17523.5	17962.5	17326.6	13399.6	14280.9	13830.8	0.786008	3.54479	0.00028524	0.000815234	+
P63104	14-3-3 protein zeta/delta OS=Homo sapiens	YWHAZ	34824.1	32156	31942.7	47676.8	44917.8	43832.1	1.37916	2.97592	0.00105701	0.0022558	+
O94832	Unconventional myosin-Id OS=Homo sapiens	MYO1D	22791.4	22965.8	22571.3	9872.5	10022.8	9937.04	0.436604	7.31082	4.88855e-08	1.85543e-05	+
Q12769	Nuclear pore complex protein Nup160 OS=Homo sapiens	NUP160	14077.5	14259.1	14159.7	15641.6	17069.1	15981.3	1.14579	2.0504	0.0089043	0.0135185	+
P51148-2	Isoform 2 of Ras-related protein Rab-5C OS=Homo sapiens	RAB5C	27233.6	27726.9	27652.1	26346.1	27162	26073.6	0.963295	1.3101	0.0489666	0.0622002	+
Q10570	Cleavage and polyadenylation specificity factor subunit 1 OS=Homo sapiens	CPSF1	19934.8	20171.1	20176.7	15034.6	15874.2	15769	0.774319	4.09521	8.03138e-05	0.000334978	+
P36551	Oxygen-dependent coproporphyrinogen-III oxidase, mitochondrial OS=Homo sapiens	CPOX	14364.3	14517.4	14979.5	34006	32613.9	33507.6	2.28284	5.71545	1.92553e-06	4.23674e-05	+
O75083	WD repeat-containing protein 1 OS=Homo sapiens	WDR1	17508.9	16751.5	17076.2	28934.4	27713.5	25902.4	1.60804	3.48127	0.000330164	0.000911381	+
O15231	Zinc finger protein 185 OS=Homo sapiens	ZNF185	8969.43	8748.38	9297.33	18886.9	15426.3	17938.9	1.93419	2.88872	0.00129205	0.00265154	+
Q15084-2	Isoform 2 of Protein disulfide-isomerase A6 OS=Homo sapiens	PDIA6	29293.6	29330.2	28930.4	35405.8	36184.9	36318.1	1.23249	4.57832	2.64046e-05	0.000169147	+
P12532	Creatine kinase U-type, mitochondrial OS=Homo sapiens	CKMT1A	34316.1	34730.1	35076.1	13805	14002.5	13639.5	0.398066	6.95861	1.09999e-07	1.98809e-05	+
P04792	Heat shock protein beta-1 OS=Homo sapiens	HSPB1	40772.3	38036.6	37037.5	19157.2	17850.8	18115	0.475825	4.1614	6.89604e-05	0.000304522	+
Q96E39	RNA binding motif protein, X-linked-like-1 OS=Homo sapiens	RBMXL1	10247.6	10316	10286.8	8867.43	9026.18	8778.14	0.864553	4.30495	4.95507e-05	0.000248115	+
P13804	Electron transfer flavoprotein subunit alpha, mitochondrial OS=Homo sapiens	ETFA	39331.6	40119.1	39122.2	21281.3	22037.9	21491.8	0.546597	5.92526	1.18779e-06	3.38971e-05	+
Q7Z434	Mitochondrial antiviral-signaling protein OS=Homo sapiens	MAVS	10789.2	11031.9	10898.9	12071.4	11807.4	11972.2	1.09568	3.25416	0.000556981	0.0013573	+
Q86VP6	Cullin-associated NEDD8-dissociated protein 1 OS=Homo sapiens	CAND1	20865	19206.4	18921	13558.4	12784.4	12638.2	0.660776	3.24286	0.000571663	0.00138731	+
P33992	DNA replication licensing factor MCM5 OS=Homo sapiens	MCM5	23117.5	22805.6	22483.8	17781.6	20022	19068.5	0.831364	2.32972	0.00468037	0.00780335	+
Q96GQ7	Probable ATP-dependent RNA helicase DDX27 OS=Homo sapiens	DDX27	27006.1	27084.9	27205.3	21816	23344.6	22816.7	0.836183	3.22114	0.00060098	0.0014414	+
P35241-5	Isoform 5 of Radixin OS=Homo sapiens	RDX	9028.68	8999.32	9155.99	15984.7	14087.2	14206.9	1.62883	3.12125	0.000756397	0.00172427	+
Q7KZ85	Transcription elongation factor SPT6 OS=Homo sapiens	SUPT6H	14807.1	14965	15034.6	12806.6	13107.5	12716.4	0.862186	3.95385	0.000111212	0.000416481	+
P00338-3	Isoform 3 of L-lactate dehydrogenase A chain OS=Homo sapiens	LDHA	30635.1	28514.3	29049	61049.8	52670.2	54459.6	1.90679	3.27509	0.000530774	0.00130815	+
Q9BZF1	Oxysterol-binding protein-related protein 8 OS=Homo sapiens	OSBPL8	18270.1	18443.2	18181.7	21344.8	22519.7	21791.8	1.19607	3.28756	0.000515751	0.00128026	+
Q14978-2	Isoform Beta of Nucleolar and coiled-body phosphoprotein 1 OS=Homo sapiens	NOLC1	69076.1	68656.1	71319.1	47095.4	50419.7	51500.5	0.712815	3.67057	0.000213516	0.000660475	+
O95573	Long-chain-fatty-acid--CoA ligase 3 OS=Homo sapiens	ACSL3	18420.2	18716.2	18826.8	19251.7	19661.7	18982.7	1.03453	1.30217	0.0498689	0.0631971	+
Q9H845	Acyl-CoA dehydrogenase family member 9, mitochondrial OS=Homo sapiens	ACAD9	34031.9	34831.4	33761.7	28690.8	29579.3	29360.7	0.853898	3.5544	0.000278997	0.000803736	+
A3KMH1	von Willebrand factor A domain-containing protein 8 OS=Homo sapiens	VWA8	17038.4	17481	17443.5	10698.3	10729.5	10881.6	0.621758	5.75663	1.75134e-06	4.06554e-05	+
Q16822	Phosphoenolpyruvate carboxykinase [GTP], mitochondrial OS=Homo sapiens	PCK2	20876.6	20866.5	21045.1	16680.8	16900.8	16558.7	0.79855	5.47242	3.36961e-06	5.47728e-05	+
P06744	Glucose-6-phosphate isomerase OS=Homo sapiens	GPI	30728.7	28470.9	27485.8	20432.8	19183.8	19230.4	0.678865	3.05396	0.000883161	0.00195737	+
P04083	Annexin A1 OS=Homo sapiens	ANXA1	11301.3	11182.1	11777.9	38736.3	33658.9	33315.4	3.08541	3.76102	0.000173372	0.000570216	+
Q99666	RANBP2-like and GRIP domain-containing protein 5/6 OS=Homo sapiens	RGPD5	51.6999	51.8	51.3001	74.5001	72.4001	66.1001	1.37597	2.80925	0.00155149	0.0030928	+
O15231-3	Isoform 3 of Zinc finger protein 185 OS=Homo sapiens	ZNF185	226	219.599	213	399.4	371.001	381.001	1.74825	4.25208	5.59654e-05	0.000268204	+
Q99613	Eukaryotic translation initiation factor 3 subunit C OS=Homo sapiens	EIF3C	13859.6	13368	13576.3	18807.2	18654	17351.8	1.34333	3.19282	0.000641475	0.001516	+
P08559-4	Isoform 4 of Pyruvate dehydrogenase E1 component subunit alpha, somatic form, mitochondrial OS=Homo sapiens	PDHA1	20031.7	20317	20632.1	26300.5	26233.1	26795.4	1.3009	4.79431	1.60579e-05	0.000122508	+
Q6FI13	Histone H2A type 2-A OS=Homo sapiens	HIST2H2AA3	88041.7	89605.5	87633.8	54565.4	59897.2	62527.4	0.667157	3.58282	0.000261324	0.00076562	+
P04040	Catalase OS=Homo sapiens	CAT	29807.8	30150.6	30211.3	24878.3	25496.3	25771.7	0.844501	4.04772	8.95942e-05	0.000359467	+
P04181	Ornithine aminotransferase, mitochondrial OS=Homo sapiens	OAT	16841.1	16988.8	17140.2	27352.8	25399.3	27299.7	1.57056	3.93306	0.000116665	0.000430739	+
Q53H12	Acylglycerol kinase, mitochondrial OS=Homo sapiens	AGK	20965.1	21551.5	20902.7	16890.2	17720.1	17495.5	0.821627	3.51341	0.000306613	0.000859816	+
P18124	60S ribosomal protein L7 OS=Homo sapiens	RPL7	39116.8	38508.8	39706.8	52006.3	47124.8	48118.4	1.25498	2.54528	0.00284918	0.00510454	+
G3V1L9	Tight junction protein 1 (Zona occludens 1), isoform CRA_a OS=Homo sapiens	TJP1	20559.2	20445.6	20391.8	13668.8	13922.2	13735.3	0.673102	6.69885	2.00055e-07	1.9982e-05	+
Q92667	A-kinase anchor protein 1, mitochondrial OS=Homo sapiens	AKAP1	17004.2	17420.5	16990	12022.1	12724.3	12492.7	0.724306	4.33307	4.6444e-05	0.000239345	+
H7BY16	Nucleolin (Fragment) OS=Homo sapiens	NCL	231.6	241.4	254.701	281.599	274	287.001	1.15789	2.12093	0.00756955	0.0117243	+
Q96EY7	Pentatricopeptide repeat domain-containing protein 3, mitochondrial OS=Homo sapiens	PTCD3	17408.4	17857	17165.2	14167.5	14564.8	14384.2	0.822358	3.73715	0.000183168	0.000596492	+
Q05639	Elongation factor 1-alpha 2 OS=Homo sapiens	EEF1A2	13164.8	12191.6	12250	7272.82	6409.96	6926.45	0.548013	3.82914	0.000148204	0.00050952	+
O94905	Erlin-2 OS=Homo sapiens	ERLIN2	21590.4	22093	21955.6	24351.1	24297.2	24704.7	1.11749	3.70131	0.000198925	0.000630492	+
Q96RT1-8	Isoform 8 of Protein LAP2 OS=Homo sapiens	ERBB2IP	13321.8	13606.4	13408.9	17046.6	17629.5	17863.2	1.30252	4.03276	9.27342e-05	0.000368363	+
P22102	Trifunctional purine biosynthetic protein adenosine-3 OS=Homo sapiens	GART	16072.4	15460.5	15838	17811.2	17311	17339.8	1.10748	2.66947	0.00214057	0.00402503	+
O00148	ATP-dependent RNA helicase DDX39A OS=Homo sapiens	DDX39A	6360.83	6039.44	6167.2	5282.48	5548.57	5371.47	0.872643	2.53161	0.00294029	0.00524183	+
P46777	60S ribosomal protein L5 OS=Homo sapiens	RPL5	28621.3	28599.5	28143.2	36386.1	35761	35356.8	1.25936	4.58656	2.59084e-05	0.000167523	+
Q6ZXV5	Transmembrane and TPR repeat-containing protein 3 OS=Homo sapiens	TMTC3	28194	28754.5	28445.2	20091.5	20123.6	20749.7	0.713943	5.15142	7.05635e-06	7.87723e-05	+
P17987	T-complex protein 1 subunit alpha OS=Homo sapiens	TCP1	12962	12514.4	12581.4	14275	13669.8	13132.9	1.07933	1.31634	0.0482681	0.0614045	+
Q96CS3	FAS-associated factor 2 OS=Homo sapiens	FAF2	17590.4	18443.2	17667.4	14948.4	15613.4	15420.9	0.856257	2.80267	0.00157518	0.00312853	+
Q14669-3	Isoform 3 of E3 ubiquitin-protein ligase TRIP12 OS=Homo sapiens	TRIP12	12435.7	12486.7	12546.5	14614.4	15135	14965	1.1934	3.98648	0.000103162	0.000397914	+
Q15061	WD repeat-containing protein 43 OS=Homo sapiens	WDR43	18615.3	18536.7	18667	12257.7	13745.8	13225.2	0.702789	3.64685	0.000225502	0.000685805	+
P49736	DNA replication licensing factor MCM2 OS=Homo sapiens	MCM2	17911.5	17722.6	17251.1	13860.6	15806.2	14784.5	0.840519	2.03882	0.00914492	0.0138284	+
Q9NW13	RNA-binding protein 28 OS=Homo sapiens	RBM28	24855.9	25432.8	24759.6	19147.9	20732.4	20483.9	0.804335	3.10146	0.000791662	0.00179067	+
P30038	Delta-1-pyrroline-5-carboxylate dehydrogenase, mitochondrial OS=Homo sapiens	ALDH4A1	22992.9	23309	22988.1	11655.3	11416.2	11578.8	0.500071	7.04894	8.93429e-08	1.93771e-05	+
Q9Y230	RuvB-like 2 OS=Homo sapiens	RUVBL2	21368.5	21100.7	20752.5	16729.4	16461.4	16268.6	0.782336	4.48319	3.28708e-05	0.00019209	+
Q9HDC9	Adipocyte plasma membrane-associated protein OS=Homo sapiens	APMAP	29708.7	30417.2	29967.3	37565	37011.9	37313.2	1.24192	5.00139	9.96805e-06	9.48213e-05	+
Q8NBS9	Thioredoxin domain-containing protein 5 OS=Homo sapiens	TXNDC5	19056.6	19143.9	19374.9	35718.9	37362.4	36679.8	1.90641	5.43914	3.63798e-06	5.65906e-05	+
O00299	Chloride intracellular channel protein 1 OS=Homo sapiens	CLIC1	13238	12626.8	12354.1	21285.7	19893.4	19183.8	1.57938	3.4125	0.000386812	0.00102346	+
Q92973	Transportin-1 OS=Homo sapiens	TNPO1	14926.6	14401.2	14264.1	19258.4	19075.1	19117.4	1.31792	4.60442	2.48645e-05	0.000162854	+
Q96ST3	Paired amphipathic helix protein Sin3a OS=Homo sapiens	SIN3A	19695.8	20022	19852	14665.1	14312.6	14425.2	0.728621	5.5646	2.72521e-06	5.07033e-05	+
Q7L0Y3	Mitochondrial ribonuclease P protein 1 OS=Homo sapiens	TRMT10C	21322.7	21826.6	21381.9	17319.4	18095	17863.2	0.825626	3.74925	0.000178135	0.000582849	+
Q10471	Polypeptide N-acetylgalactosaminyltransferase 2 OS=Homo sapiens	GALNT2	12014.6	12168.8	12337	24792.2	24824.9	25686.1	2.06196	5.71911	1.90937e-06	4.25048e-05	+
O94851-4	Isoform 4 of Protein-methionine sulfoxide oxidase MICAL2 OS=Homo sapiens	MICAL2	8134.85	8030.64	8490.3	18595.9	20859.3	20225.7	2.42057	4.14907	7.09463e-05	0.000310224	+
Q9NZ08-2	Isoform 2 of Endoplasmic reticulum aminopeptidase 1 OS=Homo sapiens	ERAP1	9149.01	9219.67	9442.15	23962.7	26229.5	24578.3	2.68856	4.6702	2.13698e-05	0.000146275	+
Q6PJT7-9	Isoform 9 of Zinc finger CCCH domain-containing protein 14 OS=Homo sapiens	ZC3H14	19558.4	19830	19657.6	14918.3	15947	16060.2	0.794727	3.39008	0.000407305	0.00106875	+
G3V3B0	Apoptotic chromatin condensation inducer in the nucleus OS=Homo sapiens	ACIN1	959.201	975.001	953.302	617.9	557.999	566.001	0.603255	4.3652	4.3132e-05	0.000228483	+
Q9Y446-2	Isoform PKP3b of Plakophilin-3 OS=Homo sapiens	PKP3	26568	27086.8	26454	11723.4	11751.8	11795.1	0.440295	6.75426	1.76092e-07	2.12175e-05	+
Q07021	Complement component 1 Q subcomponent-binding protein, mitochondrial OS=Homo sapiens	C1QBP	23023.2	23977.6	23098.3	20729.5	21053.9	20503.7	0.888579	2.78077	0.00165665	0.00326297	+
J3KNL6	Protein transport protein Sec16A OS=Homo sapiens	SEC16A	15655.7	15883	15881.9	9726.47	10022.8	9878.66	0.62477	6.08773	8.1709e-07	2.93959e-05	+
P29323-3	Isoform 3 of Ephrin type-B receptor 2 OS=Homo sapiens	EPHB2	5779.78	5750.61	6027.32	12705.8	13787.8	13286.7	2.26574	4.66041	2.1857e-05	0.000148405	+
Q9GZR7	ATP-dependent RNA helicase DDX24 OS=Homo sapiens	DDX24	13109.3	13042.2	13359.7	15143.4	15435.9	15711.1	1.1716	3.53976	0.000288563	0.000821629	+
P54652	Heat shock-related 70 kDa protein 2 OS=Homo sapiens	HSPA2	258.5	260.8	272.299	121.7	104.2	103	0.415488	4.50455	3.12932e-05	0.000187044	+
P61011	Signal recognition particle 54 kDa protein OS=Homo sapiens	SRP54	18379.4	18113.8	17911.5	20679.3	20144.5	20115.2	1.12009	3.17222	0.000672636	0.00157396	+
A0A024R571	EH domain-containing protein 1 OS=Homo sapiens	EHD1	11412.3	11097.9	11608.5	26213.1	27411.6	24663.7	2.29458	4.26951	5.37638e-05	0.000261112	+
P07996	Thrombospondin-1 OS=Homo sapiens	THBS1	7223.59	7294.03	7459.17	16642.7	21229.8	17149.8	2.50372	2.78872	0.0016266	0.0032138	+
P49257	Protein ERGIC-53 OS=Homo sapiens	LMAN1	25402.8	25918.6	25622.1	28003.1	27227.9	29379	1.0996	1.77511	0.0167838	0.0236416	+
Q6PI48	Aspartate--tRNA ligase, mitochondrial OS=Homo sapiens	DARS2	29898.8	30844	30100.5	13001.6	12726.1	12938.7	0.425644	6.28028	5.24469e-07	2.55209e-05	+
P26639	Threonine--tRNA ligase, cytoplasmic OS=Homo sapiens	TARS	12066.3	11602.1	11684.4	18362.8	17057.3	17010.1	1.48304	3.58827	0.000258066	0.000759285	+
Q96HE7	ERO1-like protein alpha OS=Homo sapiens	ERO1L	13284.9	13119.3	13337.5	28368.5	28413.7	28386.2	2.14301	8.63628	2.31057e-09	8.76983e-06	+
O60814	Histone H2B type 1-K OS=Homo sapiens	HIST1H2BK	239108	243473	249607	180871	174540	176169	0.726007	4.31258	4.86878e-05	0.000246723	+
O00469-2	Isoform 2 of Procollagen-lysine,2-oxoglutarate 5-dioxygenase 2 OS=Homo sapiens	PLOD2	11822.1	11874.7	12008.8	25886.3	24660.3	25965.3	2.14291	5.24068	5.7454e-06	7.138e-05	+
Q9NYL9	Tropomodulin-3 OS=Homo sapiens	TMOD3	24075.9	24280.3	23438.6	12746.4	12652.2	12676.8	0.530357	5.79917	1.58793e-06	3.91366e-05	+
O14672	Disintegrin and metalloproteinase domain-containing protein 10 OS=Homo sapiens	ADAM10	13377.3	13581.9	13780.1	22157.4	20984	22178.9	1.60337	4.42521	3.75656e-05	0.000210606	+
Q96T37	Putative RNA-binding protein 15 OS=Homo sapiens	RBM15	15618.8	16006.8	15833.6	12996.2	13761	13986	0.858494	2.65902	0.0021927	0.00410677	+
P56192	Methionine--tRNA ligase, cytoplasmic OS=Homo sapiens	MARS	9661.96	9628.53	9454.6	12884.1	12184.8	11970.5	1.28853	3.20851	0.000618714	0.00147414	+
P52597	Heterogeneous nuclear ribonucleoprotein F OS=Homo sapiens	HNRNPF	26373.5	25773.5	25136.6	18799.4	19399.1	19861.7	0.751246	3.77073	0.000169539	0.000561021	+
P29966	Myristoylated alanine-rich C-kinase substrate OS=Homo sapiens	MARCKS	14924.6	14954.6	14668.2	34423.4	31028.4	32115.9	2.19018	4.2117	6.14186e-05	0.000285504	+
Q9P0L0-2	Isoform 2 of Vesicle-associated membrane protein-associated protein A OS=Homo sapiens	VAPA	680.702	651.102	712.398	1430.69	1563.32	1477.66	2.18751	4.34192	4.55072e-05	0.000236445	+
Q9ULV0	Unconventional myosin-Vb OS=Homo sapiens	MYO5B	16585.1	16970	16789.8	7703.51	8089.87	7980.7	0.472224	6.19534	6.37764e-07	2.7198e-05	+
P32322-3	Isoform 3 of Pyrroline-5-carboxylate reductase 1, mitochondrial OS=Homo sapiens	PYCR1	25337.7	25696.8	25581.3	18194.3	17528.3	18536.7	0.708203	4.72625	1.87824e-05	0.000134381	+
P42167-2	Isoform Gamma of Lamina-associated polypeptide 2, isoforms beta/gamma OS=Homo sapiens	TMPO	215.399	215.399	230.8	152.7	130.7	152	0.658102	2.98084	0.0010451	0.00223473	+
P14868	Aspartate--tRNA ligase, cytoplasmic OS=Homo sapiens	DARS	22626.1	21879.6	22237.4	28098.4	25925.8	25943.8	1.19813	2.3719	0.00424717	0.0071725	+
P51114	Fragile X mental retardation syndrome-related protein 1 OS=Homo sapiens	FXR1	14875	14914.2	15097.3	18058.6	17897.9	17634.3	1.19391	4.47801	3.32652e-05	0.000193352	+
Q9Y3I0	tRNA-splicing ligase RtcB homolog OS=Homo sapiens	RTCB	21007.3	20229.9	20256.5	19254.4	18927.5	18632.1	0.923914	2.12511	0.00749704	0.0116406	+
Q9UH99	SUN domain-containing protein 2 OS=Homo sapiens	SUN2	6772.16	6847.21	6794.26	9407.53	9202.44	9316.68	1.36802	5.60877	2.46167e-06	4.86626e-05	+
D3DQV9	Eukaryotic translation initiation factor 4 gamma 2 (Fragment) OS=Homo sapiens	EIF4G2	13511.5	13330.1	13284	17928.9	17487.1	17156.9	1.31023	4.22499	5.95676e-05	0.000279811	+
P35659	Protein DEK OS=Homo sapiens	DEK	38830.4	39222.7	39977.5	43390.8	43237.6	44045.3	1.10712	3.26275	0.000546072	0.00133589	+
P36957	Dihydrolipoyllysine-residue succinyltransferase component of 2-oxoglutarate dehydrogenase complex, mitochondrial OS=Homo sapiens	DLST	28451.2	29245	28403.9	23204.2	23700	23884.7	0.822172	3.93931	0.000114998	0.000426873	+
P29317	Ephrin type-A receptor 2 OS=Homo sapiens	EPHA2	10297.5	10286.8	10548.1	24847.3	26717.5	26525.6	2.50828	4.89184	1.2828e-05	0.000110156	+
O43852-3	Isoform 3 of Calumenin OS=Homo sapiens	CALU	13900	13979.3	14289.8	32303.4	35659.5	37640.5	2.50431	3.7631	0.000172544	0.000568488	+
Q15365	Poly(rC)-binding protein 1 OS=Homo sapiens	PCBP1	24904.2	23856.6	23626.2	20215.9	19147.9	19904.4	0.818747	3.00958	0.000978183	0.0021185	+
Q8NBJ5	Procollagen galactosyltransferase 1 OS=Homo sapiens	COLGALT1	17518.6	17320.6	17777.9	33710.3	34480.7	35095.5	1.96296	5.6343	2.32113e-06	4.64895e-05	+
P09382	Galectin-1 OS=Homo sapiens	LGALS1	38073.5	37463.6	39076.1	98545.3	92701.2	105246	2.58693	4.11101	7.74444e-05	0.000327513	+
O15270	Serine palmitoyltransferase 2 OS=Homo sapiens	SPTLC2	18584.3	19215.7	18936.7	13413.5	13778.2	13459.2	0.7165	4.80739	1.55815e-05	0.000120204	+
O75390	Citrate synthase, mitochondrial OS=Homo sapiens	CS	50412.7	51112.9	51042.1	30948.9	31138.2	31836.6	0.615626	6.20811	6.19284e-07	2.67103e-05	+
Q13011	Delta(3,5)-Delta(2,4)-dienoyl-CoA isomerase, mitochondrial OS=Homo sapiens	ECH1	50907.8	51952.3	49880.9	29913.3	29287.6	29694.3	0.581989	5.35338	4.43221e-06	6.27699e-05	+
Q12874	Splicing factor 3A subunit 3 OS=Homo sapiens	SF3A3	18142.7	18313.2	17663.7	15006.5	16345.4	16093.6	0.876675	2.09279	0.00807625	0.0124053	+
Q9NYF8	Bcl-2-associated transcription factor 1 OS=Homo sapiens	BCLAF1	35509.1	36649.4	35798.2	29826.4	31529.2	31623.3	0.861244	2.74481	0.00179966	0.00349481	+
Q8NI36	WD repeat-containing protein 36 OS=Homo sapiens	WDR36	18253.7	18412.5	18012.4	14357.3	14824.5	14326.5	0.795692	4.32253	4.7585e-05	0.000243082	+
P62805	Histone H4 OS=Homo sapiens	HIST1H4A	234821	239273	243304	174831	176585	179335	0.739824	4.62556	2.36832e-05	0.000157424	+
O75521	Enoyl-CoA delta isomerase 2, mitochondrial OS=Homo sapiens	ECI2	13552.8	13863.5	13779.2	18106.2	18809.8	18481.6	1.34475	4.53384	2.92523e-05	0.000179945	+
Q13200	26S proteasome non-ATPase regulatory subunit 2 OS=Homo sapiens	PSMD2	12855.5	12586.6	12547.4	16766.6	17372.3	16653.1	1.33704	4.20834	6.18956e-05	0.000287016	+
Q16698	2,4-dienoyl-CoA reductase, mitochondrial OS=Homo sapiens	DECR1	22978.5	23122.3	22989.7	19875.5	19233.1	19812.2	0.852815	4.065	8.60994e-05	0.000350259	+
P41091	Eukaryotic translation initiation factor 2 subunit 3 OS=Homo sapiens	EIF2S3	17530.7	17907.8	17822.4	20834.7	18383.2	20090.1	1.35242	3.33395	0.0004635	0.00118306	+
Q9H0D6	5'-3' exoribonuclease 2 OS=Homo sapiens	XRN2	17549	17447.1	17153.3	24636.3	23104.7	22786.6	0.850003	3.72713	0.000187443	0.000605746	+
Q7Z5J4	Retinoic acid-induced protein 1 OS=Homo sapiens	RAI1	15884.1	15673.1	15992.4	13768.7	13390.3	13257.3	0.755047	4.7122	1.93999e-05	0.000137119	+
O00267	Transcription elongation factor SPT5 OS=Homo sapiens	SUPT5H	12475.4	12704.9	12776.5	9703.57	9376.28	9578.61	0.955517	1.71139	0.0194361	0.0270023	+
P21912	Succinate dehydrogenase [ubiquinone] iron-sulfur subunit, mitochondrial OS=Homo sapiens	SDHB	9762.26	9737.93	10009.6	9528.28	9405.57	9263.23	1.08201	2.20312	0.00626441	0.00996932	+
Q99986	Serine/threonine-protein kinase VRK1 OS=Homo sapiens	VRK1	22902.2	23201	23197.8	24361.2	25067	25554.7	0.733858	6.29995	5.01245e-07	2.57091e-05	+
P05388	60S acidic ribosomal protein P0 OS=Homo sapiens	RPLP0	21370	21561.9	21548.5	15680.7	15921.6	15716.6	1.25723	2.33843	0.00458744	0.00766521	+
P54920	Alpha-soluble NSF attachment protein OS=Homo sapiens	NAPA	27248.7	27218.5	26660.2	36328.1	33317.7	32348.2	0.826398	3.8722	0.000134215	0.00047586	+
P33993	DNA replication licensing factor MCM7 OS=Homo sapiens	MCM7	17008.9	17601.4	17149.8	14137.1	14469.2	14169.5	0.861711	1.99704	0.0100684	0.0150302	+
P55786	Puromycin-sensitive aminopeptidase OS=Homo sapiens	NPEPPS	16166.3	15861	15945.9	12956.6	14593.1	13788.7	0.832225	2.40688	0.0039185	0.00667986	+
P48960	CD97 antigen OS=Homo sapiens	CD97	24236.6	22940.4	22763	20311.4	18834.6	19059.2	1.87622	4.61233	2.44157e-05	0.000160467	+
Q70UQ0-4	Isoform 4 of Inhibitor of nuclear factor kappa-B kinase-interacting protein OS=Homo sapiens	IKBIP	8383.87	8380.38	8628.54	15236	16259.6	16146.1	2.56698	5.12714	7.46208e-06	8.11528e-05	+
P08865	40S ribosomal protein SA OS=Homo sapiens	RPSA	15735.1	15783.2	17020.7	40814.7	40780.7	43007.5	1.34391	4.14678	7.13214e-05	0.00031115	+
Q13751	Laminin subunit beta-3 OS=Homo sapiens	LAMB3	16098.1	16188.7	15814.9	22042.5	21612.8	20989.8	2.22081	4.65982	2.18867e-05	0.000148473	+
O15394	Neural cell adhesion molecule 2 OS=Homo sapiens	NCAM2	5797.04	5853.97	6072.61	13427.5	12510.9	13422.8	0.360953	8.0129	9.70733e-09	1.47377e-05	+
Q96TA2	ATP-dependent zinc metalloprotease YME1L1 OS=Homo sapiens	YME1L1	30223.9	30605.4	30569.4	11012.8	10960.3	11017.4	0.85274	3.35896	0.000437562	0.00113015	+
Q9Y2K7	Lysine-specific demethylase 2A OS=Homo sapiens	KDM2A	21093.3	21499.3	20947.6	17673.5	18504.6	18004.9	0.74262	6.29077	5.11953e-07	2.57366e-05	+
Q13330	Metastasis-associated protein MTA1 OS=Homo sapiens	MTA1	16742.2	16824.8	16791	12551.7	12517	12327.6	0.706331	5.05223	8.86686e-06	8.89152e-05	+
Q15758	Neutral amino acid transporter B(0) OS=Homo sapiens	SLC1A5	16019	15857.7	16000.2	11107.1	11127.2	11583.6	0.759753	3.68137	0.000208272	0.000650617	+
O94925-3	Isoform 3 of Glutaminase kidney isoform, mitochondrial OS=Homo sapiens	GLS	22490.1	23226.8	21970.8	16756.1	17474.9	17195	2.46578	3.95072	0.000112016	0.000418664	+
Q99536	Synaptic vesicle membrane protein VAT-1 homolog OS=Homo sapiens	VAT1	8124.71	7999.53	8267.3	18834.6	21518.7	19791.6	1.66764	5.84759	1.4204e-06	3.65497e-05	+
Q9NQC3	Reticulon-4 OS=Homo sapiens	RTN4	14501.4	14757.9	14495.3	24450.9	24581.7	23936.1	1.65207	5.32155	4.76925e-06	6.55858e-05	+
E9PK25	Cofilin-1 OS=Homo sapiens	CFL1	13817.4	13986	14184.2	22753.5	23010.4	23603.3	1.52615	3.42521	0.000375656	0.000999862	+
P62136	Serine/threonine-protein phosphatase PP1-alpha catalytic subunit OS=Homo sapiens	PPP1CA	36295.4	32623	34050.8	54834.6	51035	51279.7	0.931871	2.49511	0.00319808	0.00561706	+
Q86U86	Protein polybromo-1 OS=Homo sapiens	PBRM1	19689	19783.4	19734.1	18166.6	18812.4	18193.1	0.767291	5.09875	7.96618e-06	8.39876e-05	+
P07099	Epoxide hydrolase 1 OS=Homo sapiens	EPHX1	22692.1	22919.7	23119.1	17481	17414.5	17840.9	1.94452	6.06819	8.54693e-07	3.01769e-05	+
P12004	Proliferating cell nuclear antigen OS=Homo sapiens	PCNA	14766.1	14786.6	15220.2	28595.5	29077.2	29389.2	0.871552	1.97808	0.0105177	0.0156088	+
Q96N67	Dedicator of cytokinesis protein 7 OS=Homo sapiens	DOCK7	23279.9	22015	21550	19834.2	19724.5	18698	1.33933	4.432	3.69828e-05	0.000208416	+
Q86YP4-3	Isoform 3 of Transcriptional repressor p66-alpha OS=Homo sapiens	GATAD2A	12604.9	12802.2	13004.3	17228.4	16796.8	17420.5	0.69451	6.04194	9.07946e-07	3.04967e-05	+
A0A087WWS1	THO complex subunit 1 OS=Homo sapiens	THOC1	15577.8	15724.2	15729.7	10855.2	11040.4	10768.3	0.708672	4.0964	8.0094e-05	0.000334432	+
Q8IY81	pre-rRNA processing protein FTSJ3 OS=Homo sapiens	FTSJ3	16329.6	16805	16212.3	11203.8	11932.4	11833.6	0.884929	2.50691	0.00311236	0.00549571	+
P49821	NADH dehydrogenase [ubiquinone] flavoprotein 1, mitochondrial OS=Homo sapiens	NDUFV1	16102.5	16448.9	15955.9	13844.3	14714	14366.3	0.693228	4.50143	3.15188e-05	0.000187508	+
Q9UK61	Protein FAM208A OS=Homo sapiens	FAM208A	17981.2	18369.2	18407.4	12251.7	13055.8	12651.3	0.946691	1.62473	0.0237285	0.0322746	+
Q13547	Histone deacetylase 1 OS=Homo sapiens	HDAC1	15734	16110.3	16256.2	14953.5	15039.8	15542.2	0.698031	4.533	2.93089e-05	0.00018015	+
O60832	H/ACA ribonucleoprotein complex subunit 4 OS=Homo sapiens	DKC1	23604.9	23611.5	23428.9	15795.2	16626.5	16890.2	0.751239	5.24544	5.68277e-06	7.09498e-05	+
O76031	ATP-dependent Clp protease ATP-binding subunit clpX-like, mitochondrial OS=Homo sapiens	CLPX	24495	24912.8	24673.9	18271.4	18602.4	18779.9	0.741011	4.30904	4.90863e-05	0.000247417	+
Q5SRE5	Nucleoporin NUP188 homolog OS=Homo sapiens	NUP188	16677.3	17050.2	16663.5	12072.2	12735.8	12532.6	0.947679	1.38895	0.0408366	0.0526926	+
Q7Z2W4	Zinc finger CCCH-type antiviral protein 1 OS=Homo sapiens	ZC3HAV1	12807.5	13073.9	12954.8	11895.3	12637.3	12272.1	1.17809	4.18513	6.52935e-05	0.000296081	+
Q9Y6N5	Sulfide:quinone oxidoreductase, mitochondrial OS=Homo sapiens	SQRDL	7851.76	7601.67	7762.47	9177.59	9099.68	9073.23	1.59412	4.59798	2.5236e-05	0.000164574	+
Q8WXF1	Paraspeckle component 1 OS=Homo sapiens	PSPC1	13283.1	13614	13651.8	20872.3	21751.1	22015	0.581578	6.4556	3.50268e-07	2.35297e-05	+
Q9ULC5-3	Isoform 2 of Long-chain-fatty-acid--CoA ligase 5 OS=Homo sapiens	ACSL5	26856.8	26901.5	26843.8	15947	15348.4	15581	2.00184	4.92269	1.19484e-05	0.000106332	+
P51858	Hepatoma-derived growth factor OS=Homo sapiens	HDGF	8943.97	8913.03	9095.27	17588	18648.9	17716.4	0.735886	2.26502	0.00543225	0.00883563	+
O15164	Transcription intermediary factor 1-alpha OS=Homo sapiens	TRIM24	17614.8	16100.3	16073.5	13439.6	11736.4	11463	0.813082	4.53984	2.88509e-05	0.000178491	+
O75152	Zinc finger CCCH domain-containing protein 11A OS=Homo sapiens	ZC3H11A	9997.83	10011	9873.19	8112.33	7961.92	8222.72	0.85948	2.93357	0.00116528	0.00244082	+
P98194-3	Isoform 3 of Calcium-transporting ATPase type 2C member 1 OS=Homo sapiens	ATP2C1	14863.6	15425.2	14859.5	12728.7	13279.4	12796.8	1.35227	5.75475	1.75894e-06	4.07078e-05	+
Q9H8H0	Nucleolar protein 11 OS=Homo sapiens	NOL11	10239.8	10397.9	10468	14034.6	13926.1	14102.9	0.764055	3.36562	0.000430903	0.00111791	+
Q15067	Peroxisomal acyl-coenzyme A oxidase 1 OS=Homo sapiens	ACOX1	18003.6	18491.8	17966.2	13293.2	14538.6	13780.1	0.864341	2.01459	0.00966963	0.0145178	+
P62937-2	Isoform 2 of Peptidyl-prolyl cis-trans isomerase A OS=Homo sapiens	PPIA	14231.5	14386.2	14407.2	11789.4	13189.5	12208.5	0.836298	1.59448	0.0254402	0.034387	+
B0YIW6	Archain 1, isoform CRA_a OS=Homo sapiens	ARCN1	38903.2	33787.5	34411.4	30756.4	29704.6	29109.5	1.12793	1.80994	0.0154903	0.0220284	+
Q02338	D-beta-hydroxybutyrate dehydrogenase, mitochondrial OS=Homo sapiens	BDH1	17517.4	16600.1	16894.9	20081.8	18540.6	18914.4	0.431567	6.90028	1.25811e-07	1.98968e-05	+
P22234-2	Isoform 2 of Multifunctional protein ADE2 OS=Homo sapiens	PAICS	35664.5	36184.9	36393.7	15730.8	15644.8	15338.8	0.741588	2.73633	0.00183514	0.00355376	+
Q96RL7	Vacuolar protein sorting-associated protein 13A OS=Homo sapiens	VPS13A	17167.6	15761.3	15859.9	12720.8	11929.1	11530.8	0.851088	4.92168	1.19762e-05	0.000106205	+
Q14764	Major vault protein OS=Homo sapiens	MVP	14302.7	14433.2	14354.3	12091.5	12334.4	12247.5	1.87523	5.10629	7.82907e-06	8.33535e-05	+
A0A096LPI6	Uncharacterized protein OS=Homo sapiens PE=4 SV=1		7590.61	7589.56	7840.34	14653.9	14543.6	13971.5	0.488567	6.87923	1.3206e-07	1.96564e-05	+
P11216	Glycogen phosphorylase, brain form OS=Homo sapiens	PYGB	29261.2	29314	29608	14576.9	14078.4	14428.2	1.79879	3.32241	0.000475981	0.0012068	+
P16070	CD44 antigen OS=Homo sapiens	CD44	9785.3	9648.57	9940.48	18948.6	16374.9	17515	2.62775	5.46142	3.45605e-06	5.55824e-05	+
Q12873-3	Isoform 3 of Chromodomain-helicase-DNA-binding protein 3 OS=Homo sapiens	CHD3	23016.8	22907	24662	60171.8	63229.1	62082.5	0.745866	4.4214	3.78966e-05	0.000211213	+
Q03518	Antigen peptide transporter 1 OS=Homo sapiens	TAP1	7808.34	7799.68	7679.52	5884.48	5875.11	5609.28	1.58654	5.7168	1.91955e-06	4.23588e-05	+
Q16643-3	Isoform 3 of Drebrin OS=Homo sapiens	DBN1	6210.96	6184.75	6267.18	9746.71	9833.57	10029.1	0.60913	5.8938	1.27703e-06	3.46209e-05	+
P61247	40S ribosomal protein S3a OS=Homo sapiens	RPS3A	15013.8	15405.9	15161.2	9258.1	9154.72	9350.97	1.30368	3.14766	0.000711771	0.00164128	+
Q8NC51	Plasminogen activator inhibitor 1 RNA-binding protein OS=Homo sapiens	SERBP1	36167.3	35516.5	36139.8	49112.4	45437.6	46017.7	1.31723	2.96196	0.00109154	0.00231321	+
P47897	Glutamine--tRNA ligase OS=Homo sapiens	QARS	28544	28063.4	28403.9	39394.3	35900.1	36684.9	1.24548	3.85354	0.000140107	0.000489442	+
P28288	ATP-binding cassette sub-family D member 3 OS=Homo sapiens	ABCD3	16950	16676.2	16707.4	21438.3	20712.3	20539.3	1.36655	3.28901	0.000514032	0.00127725	+
Q5QJE6	Deoxynucleotidyltransferase terminal-interacting protein 2 OS=Homo sapiens	DNTTIP2	20702.3	21256.3	20927.3	27188.3	29524	29222.7	0.890443	2.6713	0.00213157	0.00401009	+
O75746	Calcium-binding mitochondrial carrier protein Aralar1 OS=Homo sapiens	SLC25A12	14984.7	15244.5	15265.6	13068.4	13735.3	13705.8	1.41158	4.36119	4.35321e-05	0.000229479	+
O95292	Vesicle-associated membrane protein-associated protein B/C OS=Homo sapiens	VAPB	7808.34	8008.96	7846.32	10842.4	11176.6	11383.8	0.65146	4.54594	2.84485e-05	0.00017629	+
P31939	Bifunctional purine biosynthesis protein PURH OS=Homo sapiens	ATIC	25279.8	26187.7	24835.2	16359	16580.5	16767.7	0.709847	3.33139	0.000466241	0.00118646	+
O14786	Neuropilin-1 OS=Homo sapiens	NRP1	15465.9	14480.3	14266.1	10738.5	10497.8	10147.2	2.63324	6.11813	7.61851e-07	2.89159e-05	+
O14497	AT-rich interactive domain-containing protein 1A OS=Homo sapiens	ARID1A	5994.4	5988.59	6087.78	15504.5	16111.5	15968	0.81862	4.4086	3.90301e-05	0.000215633	+
P23396	40S ribosomal protein S3 OS=Homo sapiens	RPS3	9571.97	9843.12	9765.65	7910.76	8037.88	7938.77	1.30969	3.21931	0.000603518	0.00144565	+
Q8TED0	U3 small nucleolar RNA-associated protein 15 homolog OS=Homo sapiens	UTP15	41788	41206.9	41244.1	56772.3	53409.2	52531.7	0.783748	4.55622	2.77831e-05	0.000174153	+
A0A087WXF0	Methyl-CpG-binding protein 2 OS=Homo sapiens	MECP2	16050.2	16292.3	16268.6	12535.2	12986.3	12577.9	1.16547	3.09818	0.000797664	0.00180212	+
P62917	60S ribosomal protein L8 OS=Homo sapiens	RPL8	11939.9	12212.7	12319	14448.2	13808.8	14249.3	1.24452	3.08456	0.000823076	0.00184852	+
P30837	Aldehyde dehydrogenase X, mitochondrial OS=Homo sapiens	ALDH1B1	23257.4	22859.4	23433.7	30050.5	28139.3	28370.4	1.14461	3.95847	0.000110035	0.000413706	+
P41250	Glycine--tRNA ligase OS=Homo sapiens	GARS	15669.8	16097	16031.3	18097.5	18267.6	18346.3	1.58128	3.983	0.000103992	0.000399492	+
O75534-4	Isoform 4 of Cold shock domain-containing protein E1 OS=Homo sapiens	CSDE1	15906.2	15297.4	15796.3	25873.7	24032.5	24413.6	0.80218	3.63981	0.000229187	0.000694521	+
Q9Y3T9	Nucleolar complex protein 2 homolog OS=Homo sapiens	NOC2L	19903	19175.8	19332	15942.6	15692.6	15221.3	0.738188	3.6512	0.000223254	0.000680615	+
O14745	Na(+)/H(+) exchange regulatory cofactor NHE-RF1 OS=Homo sapiens	SLC9A3R1	25030.5	25485.7	25159.2	17760.7	19504.2	18598.5	0.431274	4.83572	1.45976e-05	0.000117383	+
O14646	Chromodomain-helicase-DNA-binding protein 1 OS=Homo sapiens	CHD1	22249.7	20695.1	20966.5	9224.79	9190.32	9148.38	0.969575	1.39609	0.0401708	0.0519215	+
B7ZM99	MTHFD1L protein OS=Homo sapiens	MTHFD1L	14724.2	14667.1	14981.6	14110.7	14456.2	14455.2	1.24704	3.25377	0.000557481	0.00135811	+
Q9UKX7	Nuclear pore complex protein Nup50 OS=Homo sapiens	NUP50	14230.5	14417.2	14710.9	17397.6	18504.6	18169.1	0.885577	2.78057	0.00165741	0.00326368	+
P28290	Sperm-specific antigen 2 OS=Homo sapiens	SSFA2	11094.1	11289.5	11025.8	9591.23	10106.5	9888.25	1.453	4.13344	7.35462e-05	0.000317212	+
Q7Z2K6	Endoplasmic reticulum metallopeptidase 1 OS=Homo sapiens	ERMP1	8925.39	9267.73	9100.31	12819	13242.6	13595.1	0.516327	6.11498	7.67397e-07	2.89815e-05	+
Q13206	Probable ATP-dependent RNA helicase DDX10 OS=Homo sapiens	DDX10	19642.6	20020.6	20239.7	10276.8	10417.3	10234.8	0.819641	2.37694	0.00419817	0.00710236	+
M0QWZ7	Serine--tRNA ligase, mitochondrial OS=Homo sapiens	SARS2	13993.8	14269	14050.2	10859	12326.7	11496.4	0.920124	1.6692	0.021419	0.0294768	+
O94874	E3 UFM1-protein ligase 1 OS=Homo sapiens	UFL1	1156.22	1182.48	1136.67	1047.47	1108.74	1041.61	0.888999	4.00983	9.7762e-05	0.000383717	+
P62820	Ras-related protein Rab-1A OS=Homo sapiens	RAB1A	16352.2	16618.5	16361.3	14498.3	14595.1	14763	0.893517	2.60642	0.00247503	0.00453925	+
Q9BTV4	Transmembrane protein 43 OS=Homo sapiens	TMEM43	16692.4	16995.9	16247.2	14627.5	14861.6	15129.7	1.57852	7.10423	7.86629e-08	1.99045e-05	+
Q9Y305-4	Isoform 4 of Acyl-coenzyme A thioesterase 9, mitochondrial OS=Homo sapiens	ACOT9	17143.8	17216.4	17284.6	27084.9	27066.1	27371.7	1.80941	5.92286	1.19437e-06	3.39566e-05	+
Q14684	Ribosomal RNA processing protein 1 homolog B OS=Homo sapiens	RRP1B	12858.2	12952.1	13353.2	23432.1	23482.5	23947.7	0.773571	5.28063	5.24047e-06	6.85862e-05	+
H7C2I1	Protein arginine N-methyltransferase 1 OS=Homo sapiens	PRMT1	14516.4	14648.9	14818.4	11305.2	11444.8	11275.5	1.09754	2.26988	0.0053718	0.00876376	+
O14979	Heterogeneous nuclear ribonucleoprotein D-like OS=Homo sapiens	HNRNPDL	17230.8	16516.3	16326.2	18436.8	18421.5	18098.7	1.25668	3.14179	0.000721456	0.00165654	+
Q5VV42	Threonylcarbamoyladenosine tRNA methylthiotransferase OS=Homo sapiens	CDKAL1	16878.5	16773.5	16679.6	20266.4	21843.3	21140.2	1.2191	4.56391	2.72954e-05	0.000172234	+
O75477	Erlin-1 OS=Homo sapiens	ERLIN1	10096.7	10228.5	10312.5	12295.1	12576.1	12478	1.68229	7.11945	7.59539e-08	2.13541e-05	+
Q96T58	Msx2-interacting protein OS=Homo sapiens	SPEN	12026.3	12063	12184.8	20220.1	20329.7	20472.5	0.913057	3.11946	0.000759521	0.00173035	+
Q13283	Ras GTPase-activating protein-binding protein 1 OS=Homo sapiens	G3BP1	17666.1	17854.5	18088.7	16101.4	16351.1	16495.7	1.44703	4.93347	1.16555e-05	0.000104706	+
P17858	ATP-dependent 6-phosphofructokinase, liver type OS=Homo sapiens	PFKL	13661.2	13546.2	13639.5	19578.7	20138.9	19389.7	0.768767	2.66398	0.0021678	0.00406721	+
P62701	40S ribosomal protein S4, X isoform OS=Homo sapiens	RPS4X	11678	10678.3	11128.7	9024.93	8441.6	8275.32	1.2653	5.02866	9.36138e-06	9.16934e-05	+
Q8IY17-4	Isoform 4 of Neuropathy target esterase OS=Homo sapiens	PNPLA6	33602.9	33230	33384.7	42829	42151.6	41828.5	1.4442	4.40715	3.91607e-05	0.00021604	+
Q12996	Cleavage stimulation factor subunit 3 OS=Homo sapiens	CSTF3	9452.63	9303.77	9614.53	13271.1	13828.9	13872.1	0.882873	2.21979	0.00602851	0.00965243	+
P48449	Lanosterol synthase OS=Homo sapiens	LSS	15388.9	15179.1	14962.9	12785.3	13792.5	13620.6	0.920478	2.28907	0.00513961	0.00843564	+
O43852-4	Isoform 4 of Calumenin OS=Homo sapiens	CALU	14091.1	14426.2	14299.7	12808.4	13177.6	13426.5	1.41879	3.99953	0.000100108	0.00039151	+
Q9BXW7	Cat eye syndrome critical region protein 5 OS=Homo sapiens	CECR5	689.401	677.299	718.602	979.798	965.498	1013.3	0.593198	5.80489	1.56715e-06	3.88768e-05	+
Q14692	Ribosome biogenesis protein BMS1 homolog OS=Homo sapiens	BMS1	11977.2	12092.3	12154.5	7359.03	7068.56	7060.23	0.700496	5.18812	6.48455e-06	7.52666e-05	+
P49189	4-trimethylaminobutyraldehyde dehydrogenase OS=Homo sapiens	ALDH9A1	17124.8	17558.7	17314.6	12313.9	12176.4	11934.1	0.940102	2.42302	0.00377555	0.00646663	+
P35613	Basigin OS=Homo sapiens	BSG	19604.5	19519.1	19570.6	18773.4	18157.8	18247.4	1.966	4.09879	7.96544e-05	0.000333148	+
P43490	Nicotinamide phosphoribosyltransferase OS=Homo sapiens	NAMPT	12989.9	13153	13710.6	26905.2	24621	26825.2	2.04379	3.87621	0.000132981	0.000473263	+
P52292	Importin subunit alpha-1 OS=Homo sapiens	KPNA2	15019	14422.2	14729.3	32189.4	29006.7	29079.2	1.1782	2.12517	0.00749601	0.0116411	+
P62834	Ras-related protein Rap-1A OS=Homo sapiens	RAP1A	8776.32	8804.35	8714.49	9828.8	10899.7	10253.3	0.895613	2.57562	0.00265693	0.00481696	+
P18669	Phosphoglycerate mutase 1 OS=Homo sapiens	PGAM1	20026.2	20530.8	20099.9	17864.4	18659.2	17802.6	1.27708	2.31421	0.00485054	0.00804299	+
Q9H9B4	Sideroflexin-1 OS=Homo sapiens	SFXN1	16538	15537.9	15624.3	21727	19648.1	19539.4	0.762955	4.15977	6.92197e-05	0.000305139	+
O60287	Nucleolar pre-ribosomal-associated protein 1 OS=Homo sapiens	URB1	23926.1	24062.5	23259	17688.2	18289.1	18381.9	0.833195	3.14381	0.000718108	0.00165086	+
P55884-2	Isoform 2 of Eukaryotic translation initiation factor 3 subunit B OS=Homo sapiens	EIF3B	10609	10891.4	10764.5	8703.02	9288.95	8890.82	1.24461	2.2964	0.00505359	0.0083232	+
P09543	2',3'-cyclic-nucleotide 3'-phosphodiesterase OS=Homo sapiens	CNP	9095.9	8730.81	8692.77	11476.5	11246.6	10283.2	1.36418	4.60648	2.47469e-05	0.000162221	+
Q96RP9	Elongation factor G, mitochondrial OS=Homo sapiens	GFM1	18286.6	18592.1	18668.3	24883.5	25811	25082.6	0.874378	4.31145	4.88146e-05	0.000247037	+
Q93009	Ubiquitin carboxyl-terminal hydrolase 7 OS=Homo sapiens	USP7	18110	18290.4	18348.8	15758	16054.6	16060.2	0.642349	5.54663	2.84034e-06	5.17045e-05	+
Q9H078	Caseinolytic peptidase B protein homolog OS=Homo sapiens	CLPB	15494.8	15299.5	15154.9	9676.7	10034.6	9804.99	0.834172	3.92611	0.000118547	0.000435154	+
Q12907	Vesicular integral-membrane protein VIP36 OS=Homo sapiens	LMAN2	22323.9	22586.9	22048.6	18236	18753.9	18866	0.93473	2.37797	0.00418822	0.00708871	+
Q9NRL2	Bromodomain adjacent to zinc finger domain protein 1A OS=Homo sapiens	BAZ1A	18096.2	18366.6	17967.5	16646.1	17033.7	17198.6	0.810937	3.26269	0.000546148	0.00133521	+
Q96RQ3	Methylcrotonoyl-CoA carboxylase subunit alpha, mitochondrial OS=Homo sapiens	MCCC1	16642.7	17060.8	17096.3	13173	14086.3	13935.7	0.685258	5.74697	1.79073e-06	4.11926e-05	+
P82650	28S ribosomal protein S22, mitochondrial OS=Homo sapiens	MRPS22	12281.5	12493.6	12279.8	8576.06	8422.31	8393.17	0.787529	3.81603	0.000152746	0.000520421	+
Q8IXI1	Mitochondrial Rho GTPase 2 OS=Homo sapiens	RHOT2	22684.2	23254.1	22502.5	17449.5	18310.7	18140.2	0.668498	5.48047	3.30773e-06	5.43487e-05	+
Q9BZZ5	Apoptosis inhibitor 5 OS=Homo sapiens	API5	14338.4	14455.2	14028.8	9585.91	9516.4	9523.66	1.12394	4.15088	7.06513e-05	0.00030983	+
P37802-2	Isoform 2 of Transgelin-2 OS=Homo sapiens	TAGLN2	17868.1	17550.2	17551.4	19941.7	19699.9	19892	1.39947	3.07418	0.000842985	0.00188599	+
Q92508	Piezo-type mechanosensitive ion channel component 1 OS=Homo sapiens	PIEZO1	16615	15535.7	15886.3	23636	21509.7	22079.2	0.741801	4.65134	2.23182e-05	0.000150461	+
F8WE65	Peptidyl-prolyl cis-trans isomerase OS=Homo sapiens	PPIA	10500	10732.5	10722.8	7751.18	8075.3	7877.93	0.747682	2.1206	0.0075753	0.0117284	+
Q13523	Serine/threonine-protein kinase PRP4 homolog OS=Homo sapiens	PRPF4B	19784.7	16893.7	18033.6	14393.2	13334.7	13178.5	0.872368	3.27598	0.000529688	0.00130591	+
Q9P0M6	Core histone macro-H2A.2 OS=Homo sapiens	H2AFY2	20729.5	20623.5	20617.8	17507.7	18247.4	18306.9	0.427633	6.41871	3.8132e-07	2.33436e-05	+
Q9BZZ5-2	Isoform 2 of Apoptosis inhibitor 5 OS=Homo sapiens	API5	16198.8	16697	16543.8	7061.21	6994.96	7085.73	1.26647	1.30652	0.0493719	0.0626203	+
P22033	Methylmalonyl-CoA mutase, mitochondrial OS=Homo sapiens	MUT	164.5	150.8	135.4	201.4	167	202.401	0.756547	4.80774	1.5569e-05	0.000120229	+
Q9Y2U8	Inner nuclear membrane protein Man1 OS=Homo sapiens	LEMD3	17966.2	17965	17828.5	13637.6	13231.6	13803.1	0.863471	3.46669	0.000341437	0.000934332	+
P29590	Protein PML OS=Homo sapiens	PML	11364.9	11550.8	11602.9	9703.57	10087.6	10014.5	2.15459	4.96455	1.08505e-05	0.000100816	+
P61224	Ras-related protein Rap-1b OS=Homo sapiens	RAP1B	10307.5	10333.2	10822.2	21828.1	22723.5	23238	0.914254	1.51417	0.0306077	0.0405978	+
O00186	Syntaxin-binding protein 3 OS=Homo sapiens	STXBP3	12446.9	12646.9	12377.2	11006	12042.1	11210	0.769044	5.00138	9.96827e-06	9.47049e-05	+
Q92804	TATA-binding protein-associated factor 2N OS=Homo sapiens	TAF15	20976.7	21484.4	21068.5	16350	16382.9	16124.9	1.12422	2.85894	0.00138376	0.00280483	+
Q32Q12	Nucleoside diphosphate kinase OS=Homo sapiens	NME1-NME2	11755.9	11859	11604.5	12860	13377.3	13356	0.857615	2.47155	0.00337637	0.00587717	+
Q15269	Periodic tryptophan protein 2 homolog OS=Homo sapiens	PWP2	36077.2	33958.9	34490.2	30820.4	29569	29253.1	0.748194	4.18944	6.46487e-05	0.000294035	+
Q14203	Dynactin subunit 1 OS=Homo sapiens	DCTN1	15162.3	15479.8	15251.9	11123.3	11814.7	11398.8	1.11242	1.5159	0.030486	0.0404583	+
Q09161	Nuclear cap-binding protein subunit 1 OS=Homo sapiens	NCBP1	6590.63	6285.88	6295.91	7493.89	6863.84	6969.31	0.81993	4.33305	4.64462e-05	0.000239196	+
P05387	60S acidic ribosomal protein P2 OS=Homo sapiens	RPLP2	16212.3	16373.8	15907.3	13330.1	13111.1	13319	1.29861	2.82912	0.00148211	0.0029811	+
Q02878	60S ribosomal protein L6 OS=Homo sapiens	RPL6	19081.7	18733.1	19030.2	26014	24169.5	23636	1.21917	3.18119	0.000658886	0.001548	+
Q92769	Histone deacetylase 2 OS=Homo sapiens	HDAC2	37137.8	35992.3	37017	46196.6	44456.3	43635.1	0.731605	3.63961	0.000229293	0.000694552	+
Q14444	Caprin-1 OS=Homo sapiens	CAPRIN1	12037.9	12000.4	11651.3	8270.16	9001.81	8839.2	1.47393	5.82904	1.48238e-06	3.75088e-05	+
P05204	Non-histone chromosomal protein HMG-17 OS=Homo sapiens	HMGN2	15188.6	15301.7	15198.1	22296	22761.4	22283.7	0.671358	4.18389	6.54802e-05	0.000296047	+
O14936	Peripheral plasma membrane protein CASK OS=Homo sapiens	CASK	51137.7	50971.4	52999.8	33672.9	34325.7	36134.8	1.47796	3.84551	0.000142722	0.000495377	+
Q15717-2	Isoform 2 of ELAV-like protein 1 OS=Homo sapiens	ELAVL1	11000.6	10999.9	11440.8	16595.4	15825.9	17003	0.870105	3.17586	0.000667022	0.00156324	+
Q9BYC5	Alpha-(1,6)-fucosyltransferase OS=Homo sapiens	FUT8	20466.8	20894	20672.1	17664.9	18488	17822.4	1.10286	2.52451	0.00298875	0.00531332	+
P05198	Eukaryotic translation initiation factor 2 subunit 1 OS=Homo sapiens	EIF2S1	16327.3	16448.9	16843.4	17814.9	18477.7	18430.4	1.33335	4.59382	2.54789e-05	0.00016545	+
P31946	14-3-3 protein beta/alpha OS=Homo sapiens	YWHAB	12574.4	12397	12469.4	16882	16757.3	16283.2	1.14007	1.9651	0.0108368	0.0160262	+
Q8TCT9	Minor histocompatibility antigen H13 OS=Homo sapiens	HM13	8146.7	7789.96	7792.66	9448.7	8775.1	8829.4	1.4344	4.19128	6.43754e-05	0.000293325	+
Q9HCS7	Pre-mRNA-splicing factor SYF1 OS=Homo sapiens	XAB2	14468.2	14828.7	14264.1	20192.1	21245.9	21046.6	0.909817	1.34832	0.0448415	0.0573818	+
Q8IWA0	WD repeat-containing protein 75 OS=Homo sapiens	WDR75	13572.5	12537	12439.1	11510	12036.3	11525.2	0.742508	3.53467	0.000291964	0.000828533	+
Q13443	Disintegrin and metalloproteinase domain-containing protein 9 OS=Homo sapiens	ADAM9	14861.6	15162.3	14592.1	10501.4	11428.1	11197.6	1.71024	4.18436	6.54094e-05	0.000296253	+
Q7Z6E9	E3 ubiquitin-protein ligase RBBP6 OS=Homo sapiens	RBBP6	7564.35	7654.54	7754.4	12567.4	13083.9	13639.5	0.771887	3.89243	0.000128106	0.000461101	+
O43172	U4/U6 small nuclear ribonucleoprotein Prp4 OS=Homo sapiens	PRPF4	19234.4	19573.3	19890.6	14837.9	14889.4	15582.1	0.805959	4.34214	4.54841e-05	0.000236488	+
Q13573	SNW domain-containing protein 1 OS=Homo sapiens	SNW1	12497.9	12587.5	12500.5	9885.51	10316.7	10090.4	0.84821	2.5661	0.00271581	0.00490496	+
Q9BW92	Threonine--tRNA ligase, mitochondrial OS=Homo sapiens	TARS2	18126.3	18036.1	17968.7	14654.9	16068	15191.7	0.618843	5.91414	1.2186e-06	3.38838e-05	+
Q5T8D3-3	Isoform 3 of Acyl-CoA-binding domain-containing protein 5 OS=Homo sapiens	ACBD5	12756.1	12991.7	13032.3	7897.61	7996.21	8105.02	0.693294	2.60924	0.00245901	0.00451311	+
P13797	Plastin-3 OS=Homo sapiens	PLS3	1181.5	1268.41	1091.58	849.4	803.102	802.802	1.1295	2.31274	0.00486698	0.00806496	+
O43491	Band 4.1-like protein 2 OS=Homo sapiens	EPB41L2	17668.6	16668.1	16657.7	19554.3	18863.4	19179.8	2.17112	6.30271	4.9807e-07	2.57203e-05	+
O75439	Mitochondrial-processing peptidase subunit beta OS=Homo sapiens	PMPCB	9509.15	9393.84	9794.12	20610.6	20629.2	21065.6	0.628338	6.24845	5.64352e-07	2.59638e-05	+
Q9H089	Large subunit GTPase 1 homolog OS=Homo sapiens	LSG1	22005.9	22458.9	22274.4	14090.2	13962.8	13881.7	0.80765	3.44895	0.000355672	0.000959452	+
P23786	Carnitine O-palmitoyltransferase 2, mitochondrial OS=Homo sapiens	CPT2	13073.9	13370.8	13047.6	10253.3	10931.5	10711	0.571081	5.79142	1.61652e-06	3.92043e-05	+
Q6ISB3	Grainyhead-like protein 2 homolog OS=Homo sapiens	GRHL2	19642.6	20175.3	19927.9	11437.6	11141.8	11539.6	0.320098	7.18555	6.52304e-08	2.06319e-05	+
P21964	Catechol O-methyltransferase OS=Homo sapiens	COMT	13209.6	13402.4	13248.1	4349.1	4296.06	4114.21	1.09894	2.72618	0.00187854	0.00362112	+
Q96DI7	U5 small nuclear ribonucleoprotein 40 kDa protein OS=Homo sapiens	SNRNP40	9613.19	9217.76	9259.38	10319.6	10299.6	10250.5	0.846873	4.23372	5.83821e-05	0.000275093	+
Q8N3U4-2	Isoform 2 of Cohesin subunit SA-2 OS=Homo sapiens	STAG2	11427.3	11461.4	11562	9558.05	9867.03	9750.09	0.857104	4.82762	1.48724e-05	0.000118216	+
Q9C0J8	pre-mRNA 3' end processing protein WDR33 OS=Homo sapiens	WDR33	17732.4	18004.9	17764.4	15212.8	15391	15252.9	0.858624	3.25821	0.000551811	0.00134557	+
P0CW22	40S ribosomal protein S17-like OS=Homo sapiens	RPS17L	12726.1	12911.8	12922.5	10711.7	11281.7	11114.8	1.28694	3.4799	0.000331207	0.000912925	+
Q16666	Gamma-interferon-inducible protein 16 OS=Homo sapiens	IFI16	13969.6	13945.4	14102.9	18674.7	17912.8	17487.1	3.03017	5.06891	8.53277e-06	8.67102e-05	+
Q01518	Adenylyl cyclase-associated protein 1 OS=Homo sapiens	CAP1	8016.18	7923.93	8159.7	25337.7	23398	24292.1	1.51377	3.52582	0.000297975	0.000841813	+
Q7Z3B4	Nucleoporin p54 OS=Homo sapiens	NUP54	11170.5	10415.2	10775.7	17160.5	15849	15978	0.908434	1.47299	0.0336519	0.0442649	+
Q8WTT2	Nucleolar complex protein 3 homolog OS=Homo sapiens	NOC3L	12078.1	12482.3	12146.1	10465.1	11535.6	11345.2	0.839555	2.23092	0.00587598	0.00944204	+
P22830-2	Isoform 2 of Ferrochelatase, mitochondrial OS=Homo sapiens	FECH	23505.3	23914.5	23469.5	18623	21026.2	19865.8	0.601197	6.11287	7.71134e-07	2.86942e-05	+
O43166-2	Isoform 2 of Signal-induced proliferation-associated 1-like protein 1 OS=Homo sapiens	SIPA1L1	18449.6	18507.2	18664.4	10904.2	11317	11219.3	0.930097	2.23621	0.00580484	0.00934766	+
P15880	40S ribosomal protein S2 OS=Homo sapiens	RPS2	7586.93	7568.02	7676.86	6891.97	7174.69	7168.72	1.2621	2.97426	0.00106106	0.00226124	+
P00387-3	Isoform 3 of NADH-cytochrome b5 reductase 3 OS=Homo sapiens	CYB5R3	29172.1	28540	29362.8	38356.9	35805.7	35736.2	1.3281	5.18716	6.4989e-06	7.5318e-05	+
E7EX59	Propionyl-CoA carboxylase beta chain, mitochondrial OS=Homo sapiens	PCCB	15274.1	15450.9	15693.7	20749.7	20530.8	20369.2	0.436394	5.62736	2.35852e-06	4.71143e-05	+
P39656	Dolichyl-diphosphooligosaccharide--protein glycosyltransferase 48 kDa subunit OS=Homo sapiens	DDOST	12141	12559.6	12039.6	5402.46	5422.34	5208.67	1.05007	1.87027	0.0134812	0.0194408	+
P20339	Ras-related protein Rab-5A OS=Homo sapiens	RAB5A	24506.9	24961.2	24493.3	25821.8	26347.9	25494.5	0.821766	4.25	5.62341e-05	0.000268472	+
O75396	Vesicle-trafficking protein SEC22b OS=Homo sapiens	SEC22B	11013.6	11143.4	11245.8	9251.04	8975.65	9222.87	0.949589	2.50368	0.0031356	0.00552776	+
P06737	Glycogen phosphorylase, liver form OS=Homo sapiens	PYGL	25904.2	26304.1	26209.5	25068.7	24500.1	24897.3	2.43396	3.15444	0.000700745	0.00162325	+
M0R2C6	Uncharacterized protein (Fragment) OS=Homo sapiens PE=3 SV=1		6862.89	6817.37	6991.57	18724	15150.7	16438.6	0.906852	3.27177	0.000534848	0.00131647	+
Q9BYD6	39S ribosomal protein L1, mitochondrial OS=Homo sapiens	MRPL1	8589.15	8785.45	8826.34	7910.76	7868.1	7981.81	0.876641	2.24424	0.00569849	0.00920751	+
P43897	Elongation factor Ts, mitochondrial OS=Homo sapiens	TSFM	17923.9	18577.9	17418.1	15283.6	16020.1	15963.6	0.471827	5.49973	3.16424e-06	5.3496e-05	+
Q9Y232	Chromodomain Y-like protein OS=Homo sapiens	CDYL	21322.7	21937.3	20892.5	10042.3	10086.9	10140.2	0.734804	4.14865	7.1015e-05	0.00031035	+
Q13045	Protein flightless-1 homolog OS=Homo sapiens	FLII	12317.3	12653.1	12271.3	8818.39	9297.33	9250.4	1.26797	2.77412	0.00168221	0.00329961	+
O75054	Immunoglobulin superfamily member 3 OS=Homo sapiens	IGSF3	8269.59	8085.94	8305.78	10977.8	10261.8	10029.8	0.43266	5.72107	1.90077e-06	4.25624e-05	+
P50895	Basal cell adhesion molecule OS=Homo sapiens	BCAM	16998.3	17420.5	16699.3	7551.77	7334.59	7230.1	0.663993	5.23972	5.75811e-06	7.1304e-05	+
O15460-2	Isoform IIa of Prolyl 4-hydroxylase subunit alpha-2 OS=Homo sapiens	P4HA2	12497.9	12602.3	12593.6	8487.36	8087.62	8453.89	2.21486	5.06013	8.70703e-06	8.76583e-05	+
P04908	Histone H2A type 1-B/E OS=Homo sapiens	HIST1H2AB	9003.06	9143.3	9363.94	20634.9	19566.5	20729.5	0.423781	5.649	2.24388e-06	4.60358e-05	+
Q9NXF1	Testis-expressed sequence 10 protein OS=Homo sapiens	TEX10	5171.98	5118.48	5127.36	2106.75	2106.16	2320.63	0.826759	3.70369	0.000197838	0.000627569	+
P78406	mRNA export factor OS=Homo sapiens	RAE1	13874	14404.2	13918.3	11474.2	11702.3	11710.4	0.938222	1.90812	0.0123561	0.0179682	+
P54819	Adenylate kinase 2, mitochondrial OS=Homo sapiens	AK2	13303.3	13355.1	13463.8	12256.8	12891.2	12495.3	0.68692	6.02358	9.47153e-07	3.07257e-05	+
P61019	Ras-related protein Rab-2A OS=Homo sapiens	RAB2A	23331.6	23505.3	23087.1	16160.7	15885.2	15985.8	0.909713	2.45952	0.0034712	0.00602002	+
Q8IYB8	ATP-dependent RNA helicase SUPV3L1, mitochondrial OS=Homo sapiens	SUPV3L1	27767.3	28559.8	27615.7	24885.2	25743.1	25734.2	0.825067	4.14669	7.13362e-05	0.000311034	+
Q9UHF7-2	Isoform 2 of Zinc finger transcription factor Trps1 OS=Homo sapiens	TRPS1	10489.8	10787.7	10682	8659.69	8882.81	8826.34	0.447542	5.91285	1.22222e-06	3.3861e-05	+
P35251	Replication factor C subunit 1 OS=Homo sapiens	RFC1	11203	11598.1	11210.8	5075.38	5119.9	5027.06	0.908284	1.46964	0.0339125	0.0445848	+
Q6NUQ4	Transmembrane protein 214 OS=Homo sapiens	TMEM214	8986.85	9031.19	9087.07	8715.09	7858.29	8046.25	0.937755	2.79153	0.00161611	0.00319726	+
M0R2Z9	SURP and G-patch domain-containing protein 2 OS=Homo sapiens	SUGP2	16303.6	16639.2	16542.6	15466.9	15311.2	15627.5	0.866382	2.34757	0.0044919	0.00751715	+
P51398	28S ribosomal protein S29, mitochondrial OS=Homo sapiens	DAP3	11437.6	11712	11707.1	9650.58	10525.5	10022.8	0.837523	3.53997	0.000288423	0.000821547	+
O95793-3	Isoform 3 of Double-stranded RNA-binding protein Staufen homolog 1 OS=Homo sapiens	STAU1	17191.4	17450.7	17383.1	14182.3	14946.3	14443.2	1.25962	4.27743	5.27922e-05	0.000258381	+
A0A087WW66	26S proteasome non-ATPase regulatory subunit 1 OS=Homo sapiens	PSMD1	12584	12531.7	12681.2	16155.1	15899.6	15556.2	1.27709	4.6717	2.12961e-05	0.000146033	+
O43776	Asparagine--tRNA ligase, cytoplasmic OS=Homo sapiens	NARS	9473.62	9116.09	9398.4	11964.7	11914.2	11864.8	0.840706	1.73749	0.0183025	0.0255674	+
O15269	Serine palmitoyltransferase 1 OS=Homo sapiens	SPTLC1	13753.4	12881.4	12644.3	11854.1	10622.2	10545.9	0.847721	3.05666	0.000877688	0.00194699	+
Q9Y2A7-2	Isoform 2 of Nck-associated protein 1 OS=Homo sapiens	NCKAP1	23759.2	24287.1	24883.5	20189.3	20552.1	21083.1	0.820477	3.41469	0.000384866	0.00102008	+
P50402	Emerin OS=Homo sapiens	EMD	13707.7	13258.2	13456.4	11384.6	11002.2	10779.5	1.06867	2.26766	0.00539933	0.00879166	+
E9PRY8	Elongation factor 1-delta OS=Homo sapiens	EEF1D	14820.4	14864.7	15396.3	16118.2	16060.2	15998	1.70977	2.59991	0.00251241	0.0045978	+
O75306	NADH dehydrogenase [ubiquinone] iron-sulfur protein 2, mitochondrial OS=Homo sapiens	NDUFS2	15957	15221.3	16221.3	30194.5	24769.9	26079	0.767511	3.58642	0.000259167	0.000761641	+
Q8N163	Cell cycle and apoptosis regulator protein 2 OS=Homo sapiens	CCAR2	19803.9	20157.1	19940.3	15008.6	16055.7	14911.1	0.732852	4.18046	6.59994e-05	0.000297685	+
Q53GS9	U4/U6.U5 tri-snRNP-associated protein 2 OS=Homo sapiens	USP39	15035.7	15350.5	14917.3	11336.6	10689.4	11175.1	0.835555	4.20689	6.21026e-05	0.0002871	+
Q9Y4W2	Ribosomal biogenesis protein LAS1L OS=Homo sapiens	LAS1L	12115.8	12388.4	12391.8	10171.2	10410.1	10247.6	0.924017	1.97294	0.0106429	0.0157669	+
Q16836-2	Isoform 2 of Hydroxyacyl-coenzyme A dehydrogenase, mitochondrial OS=Homo sapiens	HADH	8763.55	9058.15	9005.56	8096.04	8495.6	8197.11	0.660509	5.07007	8.51001e-06	8.67116e-05	+
Q9UG63-2	Isoform 2 of ATP-binding cassette sub-family F member 2 OS=Homo sapiens	ABCF2	35425.5	36004.8	35317.6	23565.7	22851.5	24090.9	1.3148	3.35131	0.000445338	0.00114713	+
P61586	Transforming protein RhoA OS=Homo sapiens	RHOA	11604.5	11487.7	11579.6	15062.8	15840.2	14682.4	1.37476	5.47662	3.33718e-06	5.45956e-05	+
P48047	ATP synthase subunit O, mitochondrial OS=Homo sapiens	ATP5O	17775.5	17865.6	17633.1	24152.8	24730.4	24356.2	0.651921	4.83345	1.46741e-05	0.0001175	+
O60292	Signal-induced proliferation-associated 1-like protein 3 OS=Homo sapiens	SIPA1L3	47216.4	48685.3	47842.3	30261.6	31487.7	31958.2	1.45124	4.27615	5.29481e-05	0.000258638	+
Q86VI3	Ras GTPase-activating-like protein IQGAP3 OS=Homo sapiens	IQGAP3	6554.64	6535.58	6771.69	9342.55	9639.88	9841.76	1.21529	1.74249	0.018093	0.0253029	+
Q9UIW2	Plexin-A1 OS=Homo sapiens	PLXNA1	6129.27	6048.66	6144.59	8018.96	6844.83	7404.06	1.36636	3.35735	0.000439188	0.00113397	+
Q2TAY7	WD40 repeat-containing protein SMU1 OS=Homo sapiens	SMU1	11007.5	11019.7	11074.9	15355.8	14326.5	15546.5	0.852456	3.89812	0.000126439	0.000457043	+
O94925	Glutaminase kidney isoform, mitochondrial OS=Homo sapiens	GLS	15582.1	15565.9	15312.3	12982.7	13192.2	13430.3	1.97886	3.51425	0.00030602	0.000859092	+
O95470	Sphingosine-1-phosphate lyase 1 OS=Homo sapiens	SGPL1	391.3	435.5	440.999	775.601	882.498	850.702	0.681624	6.11427	7.68652e-07	2.88853e-05	+
P36873-2	Isoform Gamma-2 of Serine/threonine-protein phosphatase PP1-gamma catalytic subunit OS=Homo sapiens	PPP1CC	27098	27461.1	27483.9	18664.4	18444.5	18815.1	1.0892	1.34601	0.0450806	0.0576683	+
P05026	Sodium/potassium-transporting ATPase subunit beta-1 OS=Homo sapiens	ATP1B1	1296.4	1325.57	1290.4	1357.84	1411.78	1491.76	1.56033	5.39334	4.04259e-06	5.9703e-05	+
P56182	Ribosomal RNA processing protein 1 homolog A OS=Homo sapiens	RRP1	14451.2	14789.6	14954.6	23149.6	22618.3	23193	0.745634	4.84513	1.42847e-05	0.000115726	+
C9JFV4	Proline-, glutamic acid- and leucine-rich protein 1 OS=Homo sapiens	PELP1	23069.5	23388.3	22872.1	16890.2	17478.6	17325.4	0.810116	4.59515	2.5401e-05	0.000165226	+
Q5JTZ9	Alanine--tRNA ligase, mitochondrial OS=Homo sapiens	AARS2	13059.4	13411.7	13355.1	10787.7	10791.4	10684.3	0.820498	4.26422	5.44227e-05	0.00026347	+
Q15293	Reticulocalbin-1 OS=Homo sapiens	RCN1	9903.34	10237	10020.7	8213.04	8256.99	8277.04	2.12549	4.52889	2.95876e-05	0.000181128	+
Q92520	Protein FAM3C OS=Homo sapiens	FAM3C	15069	14985.7	15732.9	30895.3	33057.7	33366.2	2.35144	5.7897	1.62293e-06	3.91102e-05	+
Q96S52	GPI transamidase component PIG-S OS=Homo sapiens	PIGS	9631.2	9869.08	9864.98	22435.6	23279.9	23336.5	1.05857	2.3145	0.0048473	0.00803932	+
P38117	Electron transfer flavoprotein subunit beta OS=Homo sapiens	ETFB	9593.22	9900.6	9713.66	10217.1	10374.8	10326.8	0.545298	5.9624	1.09044e-06	3.28471e-05	+
O60664	Perilipin-3 OS=Homo sapiens	PLIN3	40572.1	41327.1	40091.3	21919.1	22282.1	22320.8	1.49714	2.81967	0.00151471	0.00303221	+
Q5T9A4	ATPase family AAA domain-containing protein 3B OS=Homo sapiens	ATAD3B	8387.94	8225.57	8228.99	13452.6	11774.7	11965.6	2.31697	3.63868	0.000229784	0.000695491	+
Q15286	Ras-related protein Rab-35 OS=Homo sapiens	RAB35	326.401	309.9	335.4	697.699	811.4	742.301	0.878431	2.14243	0.00720394	0.0112522	+
P26440	Isovaleryl-CoA dehydrogenase, mitochondrial OS=Homo sapiens	IVD	12315.6	12484.1	12022.1	10281.8	11170.5	10892.1	0.644565	5.26684	5.40954e-06	6.9955e-05	+
J3KTL2	Serine/arginine-rich-splicing factor 1 OS=Homo sapiens	SRSF1	16269.7	16677.3	16719	10849.2	10465.1	10699.1	0.905783	2.05051	0.00890205	0.0135206	+
Q02978	Mitochondrial 2-oxoglutarate/malate carrier protein OS=Homo sapiens	SLC25A11	34850.7	34057.9	35239.4	30324.6	31669.4	32339.3	0.630582	6.05559	8.79853e-07	3.04978e-05	+
O43242	26S proteasome non-ATPase regulatory subunit 3 OS=Homo sapiens	PSMD3	27314.9	27493.4	27702	17062	17336.2	17630.7	1.20928	2.75009	0.00177791	0.00346146	+
Q96SB4	SRSF protein kinase 1 OS=Homo sapiens	SRPK1	10293.2	9847.9	10186	12728.7	11946.5	11998.8	1.37455	4.04305	9.05628e-05	0.000362398	+
P04626	Receptor tyrosine-protein kinase erbB-2 OS=Homo sapiens	ERBB2	11415.4	11122.6	11428.9	16044.6	15411.3	15231.8	0.665835	5.44588	3.58195e-06	5.64116e-05	+
P82933	28S ribosomal protein S9, mitochondrial OS=Homo sapiens	MRPS9	9116.09	9149.01	9107.88	6111.03	6199.77	5915.56	0.823979	3.88537	0.000130206	0.000466881	+
Q9H3U1	Protein unc-45 homolog A OS=Homo sapiens	UNC45A	14546.7	14695.6	14216.7	11729.1	12047.1	12032.9	0.73169	3.98046	0.000104602	0.000401024	+
Q9HC07	Transmembrane protein 165 OS=Homo sapiens	TMEM165	12301.1	11961.4	11764.9	8907.47	8943.97	8509.15	1.50351	3.81343	0.000153663	0.000522844	+
Q14498	RNA-binding protein 39 OS=Homo sapiens	RBM39	6602.52	6800.38	6490.44	9994.37	10341.1	9574.62	0.916146	2.76695	0.00171021	0.00334418	+
Q96SI9	Spermatid perinuclear RNA-binding protein OS=Homo sapiens	STRBP	20428.6	20482.4	20535	18356.5	18794.2	19143.9	0.515303	5.96866	1.07483e-06	3.26361e-05	+
P55011	Solute carrier family 12 member 2 OS=Homo sapiens	SLC12A2	8317.88	8556.47	8392.59	4248.98	4373.28	4397.6	0.535847	4.9025	1.2517e-05	0.000108715	+
Q96TA1	Niban-like protein 1 OS=Homo sapiens	FAM129B	16353.4	16249.4	16233.7	8320.19	9274.8	8573.69	1.77759	4.06781	8.55441e-05	0.000348559	+
P62906	60S ribosomal protein L10a OS=Homo sapiens	RPL10A	10366.9	10172.6	10303.2	19235.7	17618.5	17971.2	1.27327	3.74931	0.000178111	0.000583026	+
Q95604	HLA class I histocompatibility antigen, Cw-17 alpha chain OS=Homo sapiens	HLA-C	23217.1	23156	23233.2	30455.2	29293.6	28880.3	1.94408	5.79698	1.59595e-06	3.90804e-05	+
Q86SF2	N-acetylgalactosaminyltransferase 7 OS=Homo sapiens	GALNT7	4598.03	4625.2	4620.71	8792.76	8986.85	9133.8	1.3272	4.51011	3.08951e-05	0.000186131	+
Q9BZE1	39S ribosomal protein L37, mitochondrial OS=Homo sapiens	MRPL37	14846.1	15026.3	15410.2	19773.8	19979	20346.6	0.932598	3.0664	0.000858223	0.00191441	+
B1AVU8	Saposin-D OS=Homo sapiens	PSAP	14606.3	14897.7	14951.5	13762	13833.7	13864.4	1.19234	2.72774	0.0018718	0.00361178	+
Q13724	Mannosyl-oligosaccharide glucosidase OS=Homo sapiens	MOGS	17104.6	16831.8	17669.8	20476.8	19868.6	21184.2	0.928024	3.09461	0.000804248	0.00181482	+
P49916	DNA ligase 3 OS=Homo sapiens	LIG3	17375.9	17705.4	17810	16295.7	16334.1	16454.6	0.818498	2.97558	0.00105784	0.00225562	+
Q99541	Perilipin-2 OS=Homo sapiens	PLIN2	14281.9	14139.1	14450.2	12146.9	11148.8	11792.6	2.38963	5.20472	6.24137e-06	7.37986e-05	+
Q15366-2	Isoform 2 of Poly(rC)-binding protein 2 OS=Homo sapiens	PCBP2	7077.87	7053.38	7249.67	16491.1	17568.5	17033.7	0.903688	2.03213	0.00928688	0.0140154	+
P09429	High mobility group protein B1 OS=Homo sapiens	HMGB1	12267	12146.9	12065.5	11472.6	10731	10762.3	0.583428	3.2507	0.000561436	0.00136642	+
Q16630-2	Isoform 2 of Cleavage and polyadenylation specificity factor subunit 6 OS=Homo sapiens	CPSF6	30349.8	26937	27436.3	16855.1	17089.2	15485.2	0.749704	3.10656	0.00078242	0.00177504	+
Q5T4U5	Acyl-Coenzyme A dehydrogenase, C-4 to C-12 straight chain, isoform CRA_a OS=Homo sapiens	ACADM	17926.4	17890.4	17819.9	13616.8	12475.4	14119.5	0.889094	3.30422	0.000496341	0.0012447	+
Q9H4L5	Oxysterol-binding protein-related protein 3 OS=Homo sapiens	OSBPL3	15087.9	15139.2	15375	13406.1	13350.4	13786.8	2.06789	3.98399	0.000103755	0.000399597	+
Q9BY77	Polymerase delta-interacting protein 3 OS=Homo sapiens	POLDIP3	5988.59	5810.31	6190.33	12577	11634.3	12989	1.12238	1.3899	0.0407474	0.0525864	+
Q13162	Peroxiredoxin-4 OS=Homo sapiens	PRDX4	9298.61	9323.78	9321.85	9698.86	10729.5	10935.3	1.19895	3.72863	0.000186797	0.000604428	+
P07737	Profilin-1 OS=Homo sapiens	PFN1	17674.7	17271.4	17536.8	21413	20898.3	20613.5	1.16858	2.06619	0.00858638	0.0130936	+
P30479	HLA class I histocompatibility antigen, B-41 alpha chain OS=Homo sapiens	HLA-B	23112.7	20565	21401.1	25540.5	25113.9	25397.5	2.56752	5.29327	5.09014e-06	6.76696e-05	+
Q13308-6	Isoform 6 of Inactive tyrosine-protein kinase 7 OS=Homo sapiens	PTK7	7282.41	7072.97	7469	18043.6	19134.7	18855.5	0.879768	3.62981	0.000234525	0.000705895	+
Q8TDD1-2	Isoform 2 of ATP-dependent RNA helicase DDX54 OS=Homo sapiens	DDX54	10127.6	10159.2	9959.1	8879.73	8736.26	8993.08	0.895352	2.03926	0.00913566	0.0138172	+
O14647	Chromodomain-helicase-DNA-binding protein 2 OS=Homo sapiens	CHD2	14728.3	14684.4	14873.9	12612.8	13710.6	13329.2	0.819099	4.33491	4.62477e-05	0.000238984	+
Q9NTJ5	Phosphatidylinositide phosphatase SAC1 OS=Homo sapiens	SACM1L	8582.61	8728.39	8770.84	7065.62	7055.34	7242.64	1.29805	3.11889	0.000760519	0.00173158	+
O95373	Importin-7 OS=Homo sapiens	IPO7	16291.1	16655.4	16735.2	20466.8	22076.1	21946.5	1.1314	1.85611	0.013928	0.0200168	+
Q92817	Envoplakin OS=Homo sapiens	EVPL	7270.3	7207.08	6971.73	8499.13	7856.66	7911.85	0.942103	2.2809	0.00523721	0.00857728	+
O00291	Huntingtin-interacting protein 1 OS=Homo sapiens	HIP1	8928.49	8742.32	9062.54	8386.19	8383.29	8416.47	0.818651	2.64953	0.00224114	0.00418103	+
P78316	Nucleolar protein 14 OS=Homo sapiens	NOP14	10260.4	10312.5	10554.7	8115.14	8389.1	8978.76	0.746275	4.36767	4.28874e-05	0.000227505	+
P61221	ATP-binding cassette sub-family E member 1 OS=Homo sapiens	ABCE1	14923.5	15376.1	15254	11043.4	11530.8	11421	1.22264	2.23765	0.00578562	0.0093245	+
O75362	Zinc finger protein 217 OS=Homo sapiens	ZNF217	12704.9	11907.6	11869.7	15680.7	14671.2	14252.2	0.422365	6.78772	1.63035e-07	2.17122e-05	+
P20340	Ras-related protein Rab-6A OS=Homo sapiens	RAB6A	12313.9	12289.2	12406.4	5071.86	5197.13	5362.54	0.840762	3.70743	0.000196142	0.000623763	+
Q14240-2	Isoform 2 of Eukaryotic initiation factor 4A-II OS=Homo sapiens	EIF4A2	15654.6	15823.7	15709	12927	13563.1	13184	1.77213	2.98731	0.00102965	0.00220732	+
F5H867	4F2 cell-surface antigen heavy chain (Fragment) OS=Homo sapiens	SLC3A2	3121.88	3074.85	3137.94	6072.18	5286.51	5183.82	1.15636	1.6869	0.0205636	0.028387	+
O95716	Ras-related protein Rab-3D OS=Homo sapiens	RAB3D	262.199	261.299	268.901	318.599	283.9	313.8	0.352787	5.93479	1.16201e-06	3.34119e-05	+
Q13185	Chromobox protein homolog 3 OS=Homo sapiens	CBX3	20193.5	20549.3	19612.7	7132.04	7090.64	7070.03	0.622816	4.29	5.12861e-05	0.000253295	+
Q9NVH0	Exonuclease 3'-5' domain-containing protein 2 OS=Homo sapiens	EXD2	34064.9	32095.9	32225.2	20856.4	20158.5	20262.2	0.574269	6.68308	2.07453e-07	1.96846e-05	+
Q06830	Peroxiredoxin-1 OS=Homo sapiens	PRDX1	18131.4	18445.7	18266.3	10546.7	10389.2	10559.1	0.869279	1.7928	0.0161139	0.0228122	+
Q9ULI0	ATPase family AAA domain-containing protein 2B OS=Homo sapiens	ATAD2B	31524.8	28581.6	29567	26795.4	25931.2	25223.8	0.472634	5.69376	2.02414e-06	4.36512e-05	+
Q9BWM7	Sideroflexin-3 OS=Homo sapiens	SFXN3	5849.51	6029.82	6089.89	2799.4	2878.9	2814.96	1.72227	6.08819	8.16225e-07	2.95047e-05	+
P61006	Ras-related protein Rab-8A OS=Homo sapiens	RAB8A	9382.13	9454.6	9607.2	16111.5	16381.7	16494.5	0.80685	4.24734	5.65796e-05	0.000269444	+
P02751	Fibronectin OS=Homo sapiens	FN1	15736.2	15909.5	15663.3	12424.5	12928.8	12818.1	2.16575	5.35589	4.40666e-06	6.26422e-05	+
Q9UDY2-7	Isoform 7 of Tight junction protein ZO-2 OS=Homo sapiens	TJP2	5177.72	5248.17	5386.75	11605.3	11077.2	11563.6	0.857784	3.81342	0.000153667	0.000522615	+
Q9H7Z7	Prostaglandin E synthase 2 OS=Homo sapiens	PTGES2	12718.1	12390.1	12668	10883.8	10645.1	10874.8	0.926713	2.21696	0.00606792	0.00971354	+
P45973	Chromobox protein homolog 5 OS=Homo sapiens	CBX5	14372.3	14787.6	14260.1	13174.9	13554.6	13507.8	0.511808	6.07362	8.44073e-07	3.00818e-05	+
P16104	Histone H2AX OS=Homo sapiens	H2AFX	26086.2	25661.2	26331.5	13031.4	13532.1	13397.7	0.846886	2.24863	0.00564118	0.00913827	+
O15254	Peroxisomal acyl-coenzyme A oxidase 3 OS=Homo sapiens	ACOX3	17374.7	17797.7	17857	14154.8	14951.5	15804	0.65044	4.11535	7.66743e-05	0.000324616	+
P29590-8	Isoform PML-2 of Protein PML OS=Homo sapiens	PML	9750.09	10190.9	9915.02	6183.47	6755.28	6480.55	2.29939	3.55038	0.000281592	0.000809071	+
Q15436	Protein transport protein Sec23A OS=Homo sapiens	SEC23A	79.7001	81.6998	67.4002	166.7	170.2	189.2	1.17711	2.48977	0.00323765	0.00567341	+
Q9NZN4	EH domain-containing protein 2 OS=Homo sapiens	EHD2	8729.6	8725.37	8777.53	10684.3	9841.07	10353.3	2.03743	5.94533	1.13415e-06	3.34992e-05	+
P30040	Endoplasmic reticulum resident protein 29 OS=Homo sapiens	ERP29	8112.33	7981.26	8385.03	16508.3	16885.5	16480.8	1.55957	4.11918	7.60011e-05	0.000323204	+
Q70UQ0	Inhibitor of nuclear factor kappa-B kinase-interacting protein OS=Homo sapiens	IKBIP	20762.6	20800.1	20644.9	31013.3	33363.9	32638.8	2.52709	5.0748	8.41783e-06	8.60022e-05	+
Q08257	Quinone oxidoreductase OS=Homo sapiens	CRYZ	8123.02	8155.74	8474.43	20192.1	20729.5	21630.8	0.623772	5.09571	8.02214e-06	8.39947e-05	+
P52907	F-actin-capping protein subunit alpha-1 OS=Homo sapiens	CAPZA1	14078.4	14090.2	14350.4	8801.29	8587.37	9132.54	0.917221	1.9696	0.0107251	0.0158733	+
Q8N2F6-2	Isoform 2 of Armadillo repeat-containing protein 10 OS=Homo sapiens	ARMC10	10350.4	10237.7	10048.6	9609.86	9440.19	9051.24	0.578416	4.22682	5.93171e-05	0.000278806	+
P08758	Annexin A5 OS=Homo sapiens	ANXA5	700.3	704.702	674.302	384.5	427.601	390.601	1.88721	3.81104	0.000154511	0.000524082	+
O15371	Eukaryotic translation initiation factor 3 subunit D OS=Homo sapiens	EIF3D	14082.3	13429.3	13779.2	27686.6	25054.8	25181.9	1.22604	2.77642	0.00167332	0.00328905	+
Q96EY1	DnaJ homolog subfamily A member 3, mitochondrial OS=Homo sapiens	DNAJA3	6497.19	6457.23	6378.49	8065.23	8116.26	7520.95	0.778295	4.06354	8.63893e-05	0.000350685	+
P49588	Alanine--tRNA ligase, cytoplasmic OS=Homo sapiens	AARS	9319.91	9537.53	9512.44	7321.89	7567.49	7191.12	0.652002	3.20456	0.000624367	0.00148391	+
P35998	26S protease regulatory subunit 7 OS=Homo sapiens	PSMC2	16082.5	14729.3	14957.7	10637	9706.26	9498.61	1.26119	3.42714	0.00037399	0.000996815	+
P33121	Long-chain-fatty-acid--CoA ligase 1 OS=Homo sapiens	ACSL1	8620.76	8286.23	8448.03	10978.6	10618.6	10380.6	2.36128	5.70103	1.99054e-06	4.31716e-05	+
Q5T4S7-2	Isoform 2 of E3 ubiquitin-protein ligase UBR4 OS=Homo sapiens	UBR4	4886.89	4915.08	5050.81	11402	11741.3	11927.5	0.903267	2.11461	0.00768051	0.0118792	+
P09972	Fructose-bisphosphate aldolase C OS=Homo sapiens	ALDOC	5772.98	5802.67	5742.25	5394.6	5236.18	5011.75	0.590538	3.54357	0.000286042	0.000815993	+
Q96QK1	Vacuolar protein sorting-associated protein 35 OS=Homo sapiens	VPS35	2246.25	2073.86	2019.24	1297.39	1224.6	1221.64	1.17123	2.22891	0.00590323	0.00948	+
Q9BVP2	Guanine nucleotide-binding protein-like 3 OS=Homo sapiens	GNL3	13200.5	12749.9	13030.5	15824.8	14476.2	15354.8	0.904257	1.63966	0.0229266	0.0313011	+
Q8NFW8	N-acylneuraminate cytidylyltransferase OS=Homo sapiens	CMAS	11778.8	11954.8	11721.7	10354.7	11300.5	10405.8	0.73369	5.48508	3.2728e-06	5.41267e-05	+
Q92878-2	Isoform 2 of DNA repair protein RAD50 OS=Homo sapiens	RAD50	16848.1	17019.5	16844.6	12437.4	12200.1	12569.2	1.33911	4.31388	4.85423e-05	0.000246315	+
P38432	Coilin OS=Homo sapiens	COIL	13487.2	13283.1	13588.5	17562.4	18279	18203.1	0.550268	5.1361	7.30971e-06	8.01847e-05	+
Q8WVX9	Fatty acyl-CoA reductase 1 OS=Homo sapiens	FAR1	10167	10417.3	9915.02	5568.22	5684.43	5530.14	0.547397	4.79393	1.6072e-05	0.000122371	+
Q5T8D3	Acyl-CoA-binding domain-containing protein 5 OS=Homo sapiens	ACBD5	13424.7	13824.1	13510.6	7092.61	7840.34	7378.44	0.618306	5.10326	7.88388e-06	8.35842e-05	+
P51531	Probable global transcription activator SNF2L2 OS=Homo sapiens	SMARCA2	15244.5	15755.9	15294.2	9541.5	9340.6	9741.31	1.01616	1.54	0.0288403	0.0385229	+
Q9UPN9-2	Isoform Beta of E3 ubiquitin-protein ligase TRIM33 OS=Homo sapiens	TRIM33	3490.46	3473.8	3521.32	3564.29	3557.63	3532.81	0.909728	1.37918	0.0417657	0.0537731	+
E7EPK1	Septin-7 OS=Homo sapiens	2019-09-07	583.8	555.899	544.101	487.7	513.5	530.6	1.20795	1.36437	0.0432145	0.055525	+
Q969X6	Cirhin OS=Homo sapiens	CIRH1A	8880.34	8646.5	8739.89	11726.6	9601.87	10400	0.755432	3.20233	0.000627581	0.00149013	+
P08574	Cytochrome c1, heme protein, mitochondrial OS=Homo sapiens	CYC1	11666.6	11864	11491.7	8279.91	9168.69	9008.68	0.803246	3.51988	0.000302079	0.000851172	+
P61026	Ras-related protein Rab-10 OS=Homo sapiens	RAB10	20745.3	20771.2	21330.1	16685.4	17394	16402.2	0.751091	3.8839	0.000130647	0.000467804	+
P39019	40S ribosomal protein S19 OS=Homo sapiens	RPS19	18919.7	19293.1	18768.2	13695.4	14556.7	14546.7	1.29438	2.58416	0.00260519	0.00473788	+
G3V180	Dipeptidyl peptidase 3 OS=Homo sapiens	DPP3	28978.6	28482.7	29192.3	39888.9	35967.3	36305.5	0.85743	2.22645	0.00593677	0.00951768	+
H3BRN4	4-aminobutyrate aminotransferase, mitochondrial OS=Homo sapiens	ABAT	9404.27	8717.51	8799.46	7895.97	7629.64	7557.53	0.38708	6.36359	4.32922e-07	2.45249e-05	+
Q7Z478	ATP-dependent RNA helicase DHX29 OS=Homo sapiens	DHX29	12738.4	12952.1	12893	5203.26	4868.63	4863.23	1.32355	3.30383	0.000496787	0.00124499	+
Q8NB90	Spermatogenesis-associated protein 5 OS=Homo sapiens	SPATA5	6772.63	6798.03	6693.75	8761.12	9357.45	8701.81	1.16961	3.23654	0.000580043	0.00140228	+
Q96CM8-2	Isoform 2 of Acyl-CoA synthetase family member 2, mitochondrial OS=Homo sapiens	ACSF2	9540.84	9678.72	9828.8	11359.4	11554	11061.8	1.15069	2.10805	0.0077974	0.0120306	+
Q8WVM7	Cohesin subunit SA-1 OS=Homo sapiens	STAG1	10876.3	10904.2	10867.3	12941.3	11868.1	12757.9	0.707197	3.2739	0.000532231	0.00131046	+
Q12913	Receptor-type tyrosine-protein phosphatase eta OS=Homo sapiens	PTPRJ	10139.5	10540.8	10562	6859.08	7768.39	7466.93	1.89711	3.88191	0.000131247	0.000468847	+
Q7Z4H8	KDEL motif-containing protein 2 OS=Homo sapiens	KDELC2	6312.52	6299.41	6335.75	12190.8	11225.6	12529.1	2.75996	4.94116	1.14509e-05	0.000103359	+
B5MCA4	Epithelial cell adhesion molecule OS=Homo sapiens	EPCAM	6702.58	6852.91	6926.93	17960	19337.3	19233.1	0.356259	6.56578	2.71782e-07	2.2184e-05	+
Q9H9J2	39S ribosomal protein L44, mitochondrial OS=Homo sapiens	MRPL44	18475.2	18525.2	18038.6	6417.52	6677.07	6513.42	0.931426	2.26221	0.00546752	0.00888356	+
Q14BN4	Sarcolemmal membrane-associated protein OS=Homo sapiens	SLMAP	13392.2	13783.9	13586.6	12556.1	12909.1	12501.4	1.13256	2.61949	0.00240165	0.00442601	+
Q9NTJ3	Structural maintenance of chromosomes protein 4 OS=Homo sapiens	SMC4	9172.5	9248.48	9415.36	10193.8	10751.9	10581.1	1.12013	1.77342	0.0168492	0.0237206	+
P29590-2	Isoform PML-5 of Protein PML OS=Homo sapiens	PML	9047.48	8741.11	8746.56	10359.7	9498.61	9864.98	1.84581	2.16403	0.00685441	0.0107771	+
J3KN16	Proteasome-associated protein ECM29 homolog OS=Homo sapiens	KIAA0368	50.6999	52.6	53	79.1002	103.4	106	1.11826	1.68947	0.0204423	0.0282295	+
Q14146	Unhealthy ribosome biogenesis protein 2 homolog OS=Homo sapiens	URB2	5495.37	5164.45	5315.54	6223.89	5884.48	5756.2	0.90377	1.89569	0.0127148	0.0184407	+
Q10713	Mitochondrial-processing peptidase subunit alpha OS=Homo sapiens	PMPCA	9092.74	9327.66	9365.24	8011.74	8654.89	8445.11	0.620356	4.81036	1.54753e-05	0.000119993	+
P00390	Glutathione reductase, mitochondrial OS=Homo sapiens	GSR	18659.2	19133.3	18186.7	11487.7	11735.6	11504.4	0.552656	5.63465	2.31926e-06	4.66993e-05	+
Q9P2M7	Cingulin OS=Homo sapiens	CGN	10313.9	10145.8	10115.6	5823.62	5538.19	5535.89	0.499701	6.40752	3.91273e-07	2.33869e-05	+
P17980	26S protease regulatory subunit 6A OS=Homo sapiens	PSMC3	7737.76	7897.06	7755.48	3824.88	3915.82	3947.71	1.1904	3.0949	0.000803711	0.00181467	+
Q9UHD8	Septin-9 OS=Homo sapiens	2019-09-09	11335	10856.7	11077.9	13519.9	13206.9	12876.9	1.16887	1.66635	0.0215601	0.0296439	+
P62753	40S ribosomal protein S6 OS=Homo sapiens	RPS6	14244.3	13881.7	14148.9	17684.5	15507.7	16222.4	1.26894	4.64939	2.24187e-05	0.000150734	+
P47985	Cytochrome b-c1 complex subunit Rieske, mitochondrial OS=Homo sapiens	UQCRFS1	28248.8	28143.2	28272.3	36408.8	35763.5	35261.3	0.762454	6.67275	2.12447e-07	1.99095e-05	+
Q5T0W9	Protein FAM83B OS=Homo sapiens	FAM83B	24142.7	24403.5	24248.4	18485.4	18544.5	18472.6	0.347664	8.06946	8.52197e-09	1.61725e-05	+
Q96PQ0	VPS10 domain-containing receptor SorCS2 OS=Homo sapiens	SORCS2	16196.6	16335.2	16314.9	5669.87	5740.26	5572.08	2.94345	4.88948	1.28979e-05	0.000110505	+
P30405	Peptidyl-prolyl cis-trans isomerase F, mitochondrial OS=Homo sapiens	PPIF	5330.67	5281.38	5603.06	16290	15128.7	16310.3	0.785327	4.43918	3.63764e-05	0.000206226	+
Q9UGL1	Lysine-specific demethylase 5B OS=Homo sapiens	KDM5B	17130.7	16741	17347	13384.7	13492.8	13346.7	0.629628	5.58206	2.61782e-06	5.00552e-05	+
Q9HAV7	GrpE protein homolog 1, mitochondrial OS=Homo sapiens	GRPEL1	7929.97	8066.91	7915.14	4944.81	4976.79	5134.12	0.78556	4.29873	5.02655e-05	0.000249877	+
Q13123	Protein Red OS=Homo sapiens	IK	26636.2	26758.3	26634.3	20346.6	21206.2	21315.3	0.788172	5.04849	8.94355e-06	8.90942e-05	+
P31150	Rab GDP dissociation inhibitor alpha OS=Homo sapiens	GDI1	12384.9	12284.9	12210.2	9780.55	9538.85	9748.74	1.16562	2.14063	0.00723386	0.0112848	+
P16152	Carbonyl reductase [NADPH] 1 OS=Homo sapiens	CBR1	3413.65	3288.24	3307.21	4092.31	3805.58	3769.09	1.18615	2.99467	0.00101235	0.00217881	+
Q14807	Kinesin-like protein KIF22 OS=Homo sapiens	KIF22	9242.07	8781.19	8755.05	10792.9	10409.4	10559.8	0.866178	2.92627	0.00118503	0.00247266	+
Q9BY77-2	Isoform 2 of Polymerase delta-interacting protein 3 OS=Homo sapiens	POLDIP3	7377.93	7502.73	7248.16	6217.85	6544.19	6405.08	1.1681	1.39185	0.0405649	0.0523771	+
Q9Y4I1-3	Isoform 3 of Unconventional myosin-Va OS=Homo sapiens	MYO5A	37.1001	35.1999	32.4	38.2999	43.2	40.8001	0.580892	6.00848	9.80663e-07	3.14099e-05	+
Q6ZRV2	Protein FAM83H OS=Homo sapiens	FAM83H	6392.66	6497.64	6402.86	3792.67	3652.07	3762.3	0.560279	7.07145	8.48301e-08	1.95134e-05	+
P63092-4	Isoform 4 of Guanine nucleotide-binding protein G(s) subunit alpha isoforms short OS=Homo sapiens	GNAS	9513.1	9591.89	9591.23	5285.78	5409.95	5382.27	0.668162	5.86813	1.35478e-06	3.59586e-05	+
Q96JM3	Chromosome alignment-maintaining phosphoprotein 1 OS=Homo sapiens	CHAMP1	24643.2	25046.1	24556.2	16353.4	16679.6	16574.8	0.806421	3.26542	0.000542725	0.00133028	+
Q14318-2	Isoform 2 of Peptidyl-prolyl cis-trans isomerase FKBP8 OS=Homo sapiens	FKBP8	14580	15062.8	14621.5	11432.1	12206	12058	0.763934	2.45423	0.00351374	0.0060786	+
Q8N2F6	Armadillo repeat-containing protein 10 OS=Homo sapiens	ARMC10	622	640.702	635.501	444.599	479.501	526	0.660463	5.14969	7.08451e-06	7.87394e-05	+
Q9NUQ7	Ufm1-specific protease 2 OS=Homo sapiens	UFSP2	13135.7	13364.3	12990.8	8787.27	8800.07	8493.83	0.87317	2.86052	0.00137873	0.00279691	+
P61981	14-3-3 protein gamma OS=Homo sapiens	YWHAG	8744.74	8976.89	8720.53	7751.18	7862.11	7475.22	0.813025	2.29742	0.00504173	0.00830729	+
Q92947	Glutaryl-CoA dehydrogenase, mitochondrial OS=Homo sapiens	GCDH	16620.8	15319.7	15068	13083.9	12362.6	12772	0.676503	5.59426	2.54531e-06	4.94158e-05	+
Q92552-2	Isoform 2 of 28S ribosomal protein S27, mitochondrial OS=Homo sapiens	MRPS27	12348.1	12680.3	12510.1	8446.86	8408.89	8539.29	0.859548	3.07845	0.000834738	0.00187082	+
A0A087WSV8	Nucleobindin 2, isoform CRA_b OS=Homo sapiens	NUCB2	17453.2	18013.6	17450.7	14789.6	15479.8	15216	1.21971	5.08273	8.26552e-06	8.53648e-05	+
Q9UPN9	E3 ubiquitin-protein ligase TRIM33 OS=Homo sapiens	TRIM33	9507.17	9658.61	9426.46	11579.6	11642.4	11652.9	0.618129	4.38515	4.11955e-05	0.000223369	+
A0A087WZN1	Isocitrate dehydrogenase 3 (NAD+) beta, isoform CRA_d OS=Homo sapiens	IDH3B	11882.9	11482.1	11503.6	7486.11	6840.57	7226.09	0.789396	4.43282	3.69131e-05	0.000208179	+
Q14344	Guanine nucleotide-binding protein subunit alpha-13 OS=Homo sapiens	GNA13	11128.7	11166.6	11496.4	8881.58	8931.58	8861.9	0.943419	2.81857	0.00151855	0.00303834	+
Q9NYH9	U3 small nucleolar RNA-associated protein 6 homolog OS=Homo sapiens	UTP6	26262.2	26267.7	26549.6	24720.2	25204.6	24680.8	0.728557	3.74151	0.000181338	0.000591048	+
Q93008	Probable ubiquitin carboxyl-terminal hydrolase FAF-X OS=Homo sapiens	USP9X	11861.5	12154.5	11946.5	8358.92	9144.57	8696.99	1.62727	3.7727	0.000168772	0.000559448	+
O00629	Importin subunit alpha-3 OS=Homo sapiens	KPNA4	6696.08	6576.48	6788.14	11452.7	10426	10765.3	0.86403	2.78086	0.0016563	0.00326314	+
Q13148	TAR DNA-binding protein 43 OS=Homo sapiens	TARDBP	9043.72	9256.81	8955.14	8021.19	7949.23	7578.52	0.856906	2.60643	0.00247497	0.00454028	+
Q9UQR1	Zinc finger protein 148 OS=Homo sapiens	ZNF148	17024.2	17241.5	16700.5	14002.5	14551.7	15119.3	0.720809	4.71079	1.9463e-05	0.000137435	+
Q6ZRP7	Sulfhydryl oxidase 2 OS=Homo sapiens	QSOX2	6940.87	7027.03	7197.6	5158.37	5050.46	5046.96	1.32264	4.54763	2.83381e-05	0.000175745	+
Q8N201	Integrator complex subunit 1 OS=Homo sapiens	INTS1	10917.8	11057.2	11064.9	14270	14613.4	14815.3	0.917717	2.68062	0.00208632	0.00394652	+
Q96L91	E1A-binding protein p400 OS=Homo sapiens	EP400	8396.08	8482.07	8429.9	7558.58	7874.1	7792.66	0.870196	2.39857	0.0039942	0.00679513	+
O43747	AP-1 complex subunit gamma-1 OS=Homo sapiens	AP1G1	4636.11	4750.62	4815.6	4137.09	4264.02	3957.57	0.68188	4.3096	4.9023e-05	0.000247262	+
Q96C36	Pyrroline-5-carboxylate reductase 2 OS=Homo sapiens	PYCR2	14972.2	14470.2	14315.6	10120.5	10071.6	9645.23	1.42455	4.08717	8.18144e-05	0.000337711	+
Q8WWY3	U4/U6 small nuclear ribonucleoprotein Prp31 OS=Homo sapiens	PRPF31	8584.39	8749.59	8672.31	12104.9	12154.5	12788	0.825164	2.30232	0.00498517	0.00822845	+
Q9Y4D1	Disheveled-associated activator of morphogenesis 1 OS=Homo sapiens	DAAM1	16102.5	16036.8	15381.4	12423.6	12885	13903.9	0.659575	4.63193	2.33383e-05	0.000155815	+
F8W930	Insulin-like growth factor 2 mRNA-binding protein 2 OS=Homo sapiens	IGF2BP2	17277.4	17536.8	17413.3	11020.5	11535.6	11892.8	2.44296	5.01461	9.66919e-06	9.35017e-05	+
P20042	Eukaryotic translation initiation factor 2 subunit 2 OS=Homo sapiens	EIF2S2	4926.68	4919.17	5097.59	12578.7	11716.1	12211.1	1.41538	5.25301	5.58457e-06	7.07718e-05	+
A5YKK6	CCR4-NOT transcription complex subunit 1 OS=Homo sapiens	CNOT1	13913.5	13872.1	13497.5	19637.2	19548.9	19245.1	0.873985	3.24639	0.000567035	0.00137829	+
Q5SSJ5	Heterochromatin protein 1-binding protein 3 OS=Homo sapiens	HP1BP3	9386.68	9210.73	9358.75	8343.29	8099.4	7990.67	0.924353	1.77183	0.016911	0.0237946	+
P54289	Voltage-dependent calcium channel subunit alpha-2/delta-1 OS=Homo sapiens	CACNA2D1	28770.4	29273.3	28643.1	26819.6	25759.2	27550.7	0.835713	4.77639	1.67344e-05	0.000125155	+
O75131	Copine-3 OS=Homo sapiens	CPNE3	9292.82	9404.27	9438.23	7928.32	7787.8	7796.44	0.732242	3.40712	0.000391634	0.00103368	+
Q9H0H5	Rac GTPase-activating protein 1 OS=Homo sapiens	RACGAP1	14536.6	13517.1	13622.5	10258.3	10287.5	9971.54	0.680827	5.7481	1.78608e-06	4.12097e-05	+
Q9NS69	Mitochondrial import receptor subunit TOM22 homolog OS=Homo sapiens	TOMM22	11612.6	11608.5	11444	7828.39	7995.65	7777.01	0.815804	2.89369	0.00127735	0.00262704	+
Q96DB5	Regulator of microtubule dynamics protein 1 OS=Homo sapiens	RMDN1	7648.18	8010.07	7574.84	6266.74	6536.49	6150.12	0.625094	5.99026	1.02268e-06	3.19476e-05	+
Q9H9P8	L-2-hydroxyglutarate dehydrogenase, mitochondrial OS=Homo sapiens	L2HGDH	10983.1	11213.1	11009	6901.05	6855.28	6999.81	0.443088	7.18264	6.56689e-08	1.99396e-05	+
Q8IYQ7	Threonine synthase-like 1 OS=Homo sapiens	THNSL1	12844.8	12894.8	12762.3	5636.56	5809.91	5613.56	0.615707	5.66344	2.1705e-06	4.53891e-05	+
Q53GQ0	Estradiol 17-beta-dehydrogenase 12 OS=Homo sapiens	HSD17B12	8165.36	8367.03	8123.02	5037.88	5097.94	5044.52	2.10662	5.56355	2.73181e-06	5.0702e-05	+
Q9Y5J1	U3 small nucleolar RNA-associated protein 18 homolog OS=Homo sapiens	UTP18	15636.2	15897.4	16015.7	32510.1	33750	33907.1	0.772587	5.53883	2.89181e-06	5.20182e-05	+
Q7L576	Cytoplasmic FMR1-interacting protein 1 OS=Homo sapiens	CYFIP1	9767.68	9864.29	9929.46	7541.31	7646.59	7650.83	0.827915	3.70666	0.00019649	0.000624347	+
O95140	Mitofusin-2 OS=Homo sapiens	MFN2	9495.31	9531.58	9386.68	7996.21	7915.14	7612.74	1.14575	2.46095	0.00345979	0.00600437	+
E7ESS2	Mitogen-activated protein kinase kinase kinase kinase 4 OS=Homo sapiens	MAP4K4	6162.5	6255.03	6494.04	7021.68	7242.14	7404.06	1.43741	4.27859	5.26514e-05	0.000257858	+
Q02241-2	Isoform 2 of Kinesin-like protein KIF23 OS=Homo sapiens	KIF23	5289.08	5192.45	5345.47	7773.78	7609.05	7367.2	1.23103	1.48818	0.0324953	0.0428544	+
P32969	60S ribosomal protein L9 OS=Homo sapiens	RPL9	91.1999	99.4997	99.2999	121.8	128.4	106.8	1.21253	3.59951	0.000251472	0.000744809	+
Q7Z4W1	L-xylulose reductase OS=Homo sapiens	DCXR	16395.4	16438.6	16070.2	20276.2	19561.1	19461	0.496708	6.77612	1.67448e-07	2.15441e-05	+
P84103-2	Isoform 2 of Serine/arginine-rich splicing factor 3 OS=Homo sapiens	SRSF3	14180.3	14027.8	14252.2	7139.46	7032.88	6917.81	0.882589	3.52178	0.00030076	0.000848729	+
Q03188	Centromere protein C OS=Homo sapiens	CENPC	43801.7	43339.7	43174.7	37611.9	38452.8	38951.7	0.853926	3.94154	0.000114409	0.000425303	+
Q9NXE4-4	Isoform 4 of Sphingomyelin phosphodiesterase 4 OS=Homo sapiens	SMPD4	7303.13	7274.34	7385.6	6310.77	6125.87	6318.21	0.929251	2.29145	0.00511152	0.00839497	+
Q96JJ7	Protein disulfide-isomerase TMX3 OS=Homo sapiens	TMX3	11570	11935.7	11529.2	10705	10924.7	10926.2	2.1249	4.96569	1.08221e-05	0.000100798	+
Q9UBF2	Coatomer subunit gamma-2 OS=Homo sapiens	COPG2	5113.16	5189.57	5180.23	10559.1	11067.9	11271.6	0.887426	1.97745	0.0105329	0.0156223	+
Q9HCH5-13	Isoform 10 of Synaptotagmin-like protein 2 OS=Homo sapiens	SYTL2	7873.56	7517.83	7654.01	7132.54	6610.76	6707.69	0.453199	7.68138	2.08267e-08	1.31746e-05	+
Q8N1G0	Zinc finger protein 687 OS=Homo sapiens	ZNF687	12640.8	12770.3	12804.8	5791.01	5793.02	5735.49	0.569247	5.33877	4.58385e-06	6.41986e-05	+
P18084	Integrin beta-5 OS=Homo sapiens	ITGB5	11322.5	11557.2	11565.2	6703.51	6295.91	6608.47	1.07705	1.96011	0.010962	0.01618	+
Q969V3	Nicalin OS=Homo sapiens	NCLN	7311.24	7452.45	7350.87	7709.92	7996.76	8111.76	1.13453	2.80405	0.00157018	0.00312271	+
Q4G0N4	NAD kinase 2, mitochondrial OS=Homo sapiens	NADK2	11599.7	11777.9	11787.7	12927	13371.7	13597	0.970142	1.77624	0.0167402	0.0235847	+
P62979	Ubiquitin-40S ribosomal protein S27a OS=Homo sapiens	RPS27A	9847.9	10049.2	9930.84	9607.86	9589.23	9739.28	0.924234	2.67247	0.00212584	0.00400227	+
P43121	Cell surface glycoprotein MUC18 OS=Homo sapiens	MCAM	77231.4	77666.2	76231.5	69817.4	72159.4	71636.1	2.18512	3.54957	0.000282117	0.000809659	+
M0QXA7	Protein Wiz OS=Homo sapiens	WIZ	4731.56	4782.67	4847.08	11058.7	9524.32	10798.9	0.750118	6.25844	5.51518e-07	2.63306e-05	+
Q9UBX3-2	Isoform 2 of Mitochondrial dicarboxylate carrier OS=Homo sapiens	SLC25A10	9730.51	9823.35	9851.31	7391.75	7351.38	7314.28	0.68159	4.56364	2.73124e-05	0.000172199	+
O95758-4	Isoform 4 of Polypyrimidine tract-binding protein 3 OS=Homo sapiens	PTBP3	16909	16997.1	16998.3	11168.1	11504.4	12022.9	0.711948	3.64542	0.000226246	0.000687521	+
Q9HD45	Transmembrane 9 superfamily member 3 OS=Homo sapiens	TM9SF3	4226.95	4328.05	4340.66	3242.52	2976.5	2961.89	1.10396	2.33617	0.00461137	0.0077002	+
Q96HP0	Dedicator of cytokinesis protein 6 OS=Homo sapiens	DOCK6	19407.1	19981.8	19801.2	21157.8	22178.9	22008.9	0.601367	5.23247	5.85504e-06	7.1687e-05	+
Q04721	Neurogenic locus notch homolog protein 2 OS=Homo sapiens	NOTCH2	9328.96	9442.15	9593.22	5586.77	5603.45	5866.97	1.26058	3.52759	0.000296763	0.000840265	+
Q9UHQ9	NADH-cytochrome b5 reductase 1 OS=Homo sapiens	CYB5R1	5738.27	5728.73	5705.75	7116.24	7466.42	7064.64	0.958681	1.65331	0.0222172	0.0304646	+
Q14165	Malectin OS=Homo sapiens	MLEC	14794.8	14790.7	15168.6	14453.2	14076.5	14376.3	1.09291	2.63479	0.00231852	0.00429791	+
P01112	GTPase HRas OS=Homo sapiens	HRAS	20500.9	20949.1	20404.5	22116	22612	22870.5	0.889803	4.25347	5.57866e-05	0.000267512	+
Q6WCQ1-2	Isoform 2 of Myosin phosphatase Rho-interacting protein OS=Homo sapiens	MPRIP	10146.5	10118.4	9966.01	8996.2	8988.1	8915.5	1.22561	3.67891	0.000209455	0.000652165	+
Q02241	Kinesin-like protein KIF23 OS=Homo sapiens	KIF23	6799.91	6825.88	7049.47	8629.13	8358.92	8351.97	0.787382	3.97617	0.00010564	0.000403783	+
H7C2Q8	EBNA1 binding protein 2, isoform CRA_d OS=Homo sapiens	EBNA1BP2	10237	10166.3	10246.9	7941.52	8320.76	7871.92	0.910716	2.79512	0.0016028	0.00317504	+
Q9Y394	Dehydrogenase/reductase SDR family member 7 OS=Homo sapiens	DHRS7	17392.8	17465.3	17838.4	15709	16231.4	16051.3	0.827473	3.19602	0.000636766	0.00150865	+
P01111	GTPase NRas OS=Homo sapiens	NRAS	12545.7	12803.9	12682	10861.2	10122.7	10486.2	0.760041	4.16733	6.80252e-05	0.000302864	+
Q32P28	Prolyl 3-hydroxylase 1 OS=Homo sapiens	LEPRE1	4377.22	4366.01	4303.22	3202.98	3397.6	3315.25	2.36145	5.59945	2.51507e-06	4.9333e-05	+
Q9BPW8	Protein NipSnap homolog 1 OS=Homo sapiens	NIPSNAP1	8607.03	8642.3	8809.23	19926.5	20749.7	20860.7	0.477053	6.53765	2.89968e-07	2.24607e-05	+
Q08380	Galectin-3-binding protein OS=Homo sapiens	LGALS3BP	22168.1	22703.1	22211.2	10614.1	10685	10702.1	1.83544	5.10227	7.90187e-06	8.36576e-05	+
J3KNN5	Probable ATP-dependent RNA helicase DDX41 (Fragment) OS=Homo sapiens	DDX41	6695.15	6658.59	6769.81	12242.4	12027.1	12665.4	0.74438	5.29306	5.09261e-06	6.75845e-05	+
Q99590	Protein SCAF11 OS=Homo sapiens	SCAF11	9214.56	9196.7	9199.88	6983.82	6739.85	6829.67	0.685947	5.24559	5.68081e-06	7.10421e-05	+
P67936	Tropomyosin alpha-4 chain OS=Homo sapiens	TPM4	13381	13705.8	13456.4	9104.73	9411.44	9294.1	1.16768	1.45459	0.0351083	0.0459971	+
Q15738	Sterol-4-alpha-carboxylate 3-dehydrogenase, decarboxylating OS=Homo sapiens	NSDHL	12489.3	12083.1	12099	15318.6	13108.4	14393.2	0.821601	3.28822	0.000514968	0.00127915	+
P16278	Beta-galactosidase OS=Homo sapiens	GLB1	19732.7	20328.3	19612.7	15832.5	16735.2	16460.3	1.18666	4.3632	4.33311e-05	0.000228897	+
O14776	Transcription elongation regulator 1 OS=Homo sapiens	TCERG1	7542.36	7575.37	7562.25	8983.11	9090.85	8839.2	0.793683	3.79289	0.000161105	0.000539929	+
Q9H5V8	CUB domain-containing protein 1 OS=Homo sapiens	CDCP1	17293	16965.3	17627	13959.9	13383.8	13836.6	2.85264	5.1688	6.77954e-06	7.72722e-05	+
B0QY89	Eukaryotic translation initiation factor 3 subunit L OS=Homo sapiens	EIF3L	5836.55	5670.26	5919.67	16990	15888.6	16831.8	1.46714	5.04187	9.08092e-06	9.01087e-05	+
E9PI68	Signal peptidase complex subunit 2 OS=Homo sapiens	SPCS2	10013.8	9599.21	9635.88	14126.3	14372.3	14413.2	0.793702	3.03321	0.000926382	0.00203302	+
E7EX17	Eukaryotic translation initiation factor 4B OS=Homo sapiens	EIF4B	16594.3	16745.7	16319.4	12404.7	13450.8	13559.3	0.827546	1.73023	0.018611	0.0259602	+
Q9H3P7	Golgi resident protein GCP60 OS=Homo sapiens	ACBD3	14278.9	13234.4	13481.6	12348.1	10624.4	10952.7	1.51381	3.23335	0.000584319	0.00141034	+
Q9UQ90	Paraplegin OS=Homo sapiens	SPG7	5701.4	5331.77	5551.26	8877.27	7979.04	8248.98	0.835616	5.48588	3.26678e-06	5.41441e-05	+
P56181-2	Isoform 2 of NADH dehydrogenase [ubiquinone] flavoprotein 3, mitochondrial OS=Homo sapiens	NDUFV3	10772	10836.4	10678.3	8989.34	9019.3	8970.05	0.809111	4.33525	4.62115e-05	0.000238959	+
O43399-7	Isoform 7 of Tumor protein D54 OS=Homo sapiens	TPD52L2	13639.5	13802.1	14068.7	11072.6	11234.1	11279.4	1.60716	3.65256	0.000222556	0.000680128	+
Q99996	A-kinase anchor protein 9 OS=Homo sapiens	AKAP9	8866.2	8926.01	9020.55	13798.3	15197	14096	0.725132	3.89844	0.000126346	0.000456927	+
P60228	Eukaryotic translation initiation factor 3 subunit E OS=Homo sapiens	EIF3E	7844.69	8028.42	8049.03	6013.13	5546.65	5787	1.32959	3.61975	0.000240021	0.000718167	+
Q9BZJ0	Crooked neck-like protein 1 OS=Homo sapiens	CRNKL1	8852.08	8598.09	8598.09	11648	11851.6	11133.3	0.850846	3.03628	0.000919856	0.00202338	+
O00411	DNA-directed RNA polymerase, mitochondrial OS=Homo sapiens	POLRMT	14558.8	14616.4	14383.2	11883.7	12624.2	12553.5	0.940756	1.5397	0.0288602	0.038536	+
A9Z1X7	Serine/arginine repetitive matrix protein 1 OS=Homo sapiens	SRRM1	7545.5	7724.36	7805.63	7019.24	7290.49	7398.93	0.869084	3.03573	0.000921022	0.00202475	+
P49589-3	Isoform 3 of Cysteine--tRNA ligase, cytoplasmic OS=Homo sapiens	CARS	11344.5	11327.2	11242.7	9871.82	9517.72	10084.8	1.66155	3.15479	0.00070018	0.00162291	+
P62750	60S ribosomal protein L23a OS=Homo sapiens	RPL23A	7023.14	6841.99	7012.92	12518.7	10954.2	11217	1.19265	3.61358	0.000243456	0.000726159	+
O15382	Branched-chain-amino-acid aminotransferase, mitochondrial OS=Homo sapiens	BCAT2	30314.1	30110.9	29714.9	36596	35808.1	35098	0.56961	6.86993	1.34918e-07	1.96955e-05	+
Q8TAT6-2	Isoform 2 of Nuclear protein localization protein 4 homolog OS=Homo sapiens	NPLOC4	19603.2	19907.2	19753.2	11340.5	11268.4	11148.8	1.4037	4.403	3.95367e-05	0.000217638	+
Q93050-3	Isoform 3 of V-type proton ATPase 116 kDa subunit a isoform 1 OS=Homo sapiens	ATP6V0A1	6643.37	6489.54	6512.52	9030.56	9105.99	9439.53	0.839254	3.68279	0.000207592	0.000648752	+
P49915	GMP synthase [glutamine-hydrolyzing] OS=Homo sapiens	GMPS	9574.62	9891	9788.01	8029.53	8279.91	8240.98	0.611409	3.12605	0.000748083	0.00170787	+
Q9UGU0	Transcription factor 20 OS=Homo sapiens	TCF20	9959.1	8879.11	8921.68	5974.9	5475.97	5521.71	0.70961	5.45495	3.50792e-06	5.5592e-05	+
Q14258	E3 ubiquitin/ISG15 ligase TRIM25 OS=Homo sapiens	TRIM25	7556.49	7694.44	7741.51	5456.27	5386.38	5472.94	1.19943	1.65203	0.0222828	0.0305321	+
Q16134	Electron transfer flavoprotein-ubiquinone oxidoreductase, mitochondrial OS=Homo sapiens	ETFDH	9220.31	9038.7	9048.11	11892	10255.4	10606.1	0.8981	3.79877	0.000158939	0.000535269	+
Q69YN4	Protein virilizer homolog OS=Homo sapiens	KIAA1429	12107.4	12157	12234.8	11019	10763.8	10997.6	0.878648	2.79611	0.00159915	0.00317117	+
Q8IUE6	Histone H2A type 2-B OS=Homo sapiens	HIST2H2AB	8599.28	8786.67	8614.19	7378.95	7800.77	7665.16	0.373692	4.50899	3.09749e-05	0.000186022	+
O95235	Kinesin-like protein KIF20A OS=Homo sapiens	KIF20A	33089.8	33207	36074.7	12750.8	12223.8	13281.2	1.18984	3.56718	0.000270907	0.000787614	+
O75410-2	Isoform 2 of Transforming acidic coiled-coil-containing protein 1 OS=Homo sapiens	TACC1	5075.03	5143.73	5195.69	6053.69	6028.15	6258.49	1.42951	3.03665	0.000919073	0.00202283	+
P46782	40S ribosomal protein S5 OS=Homo sapiens	RPS5	7743.66	7906.92	8198.25	10648.8	11841	11602.1	1.24862	3.61748	0.000241279	0.000721077	+
O43818	U3 small nucleolar RNA-interacting protein 2 OS=Homo sapiens	RRP9	16858.6	16880.9	16613.9	21496.3	20373.4	21001.4	0.943742	1.57603	0.0265442	0.0357388	+
Q15262-3	Isoform 3 of Receptor-type tyrosine-protein phosphatase kappa OS=Homo sapiens	PTPRK	9841.76	9899.23	10119.8	9118.62	9572.63	9489.39	0.92129	1.82707	0.0148912	0.0212482	+
Q9UBS4	DnaJ homolog subfamily B member 11 OS=Homo sapiens	DNAJB11	4838.35	4885.53	4772.4	4290.71	4588.8	4475.4	1.40227	3.58103	0.000262404	0.000767595	+
P56159-2	Isoform 2 of GDNF family receptor alpha-1 OS=Homo sapiens	GFRA1	10074.4	10001.3	9760.91	13327.3	14358.3	14152.8	0.291176	8.13414	7.34277e-09	1.85798e-05	+
Q9BWF3	RNA-binding protein 4 OS=Homo sapiens	RBM4	22123.6	22119	21983	6300.72	6576.48	6405.96	0.823381	3.37685	0.000419904	0.00109536	+
P09661	U2 small nuclear ribonucleoprotein A' OS=Homo sapiens	SNRPA1	11929.1	11312.3	11806.6	9629.87	9558.05	9670	0.938979	2.16788	0.00679391	0.0106909	+
Q13242	Serine/arginine-rich splicing factor 9 OS=Homo sapiens	SRSF9	15836.9	15968	15944.8	14591.1	15211.8	15033.6	0.69138	5.54012	2.88323e-06	5.19876e-05	+
Q969N2	GPI transamidase component PIG-T OS=Homo sapiens	PIGT	26176.8	26100.7	26273.1	17690.7	18280.3	18338.7	1.24346	4.14928	7.0912e-05	0.000310253	+
Q92665	28S ribosomal protein S31, mitochondrial OS=Homo sapiens	MRPS31	9750.77	9950.13	10048.6	12110.7	12402.1	12479.7	0.830367	4.07859	8.34469e-05	0.000342961	+
P63092-3	Isoform 3 of Guanine nucleotide-binding protein G(s) subunit alpha isoforms short OS=Homo sapiens	GNAS	14170.5	14304.7	14096	11586	11722.6	12041.3	0.764581	1.93731	0.0115529	0.016953	+
P63092-2	Isoform Gnas-2 of Guanine nucleotide-binding protein G(s) subunit alpha isoforms short OS=Homo sapiens	GNAS	562.2	558.301	578.599	491.998	407.001	400.101	0.720811	3.80555	0.000156477	0.000529565	+
Q9NP58	ATP-binding cassette sub-family B member 6, mitochondrial OS=Homo sapiens	ABCB6	266.099	270.6	262.399	184.399	200.899	190.7	0.618775	5.39898	3.99043e-06	5.93951e-05	+
Q9BW19	Kinesin-like protein KIFC1 OS=Homo sapiens	KIFC1	6029.82	6186.47	6097.49	3857.1	3785.85	3688.96	1.20299	2.45691	0.00349213	0.00604942	+
O95870	Abhydrolase domain-containing protein 16A OS=Homo sapiens	ABHD16A	5691.53	5735.88	5743.44	7171.7	6532.86	6951.94	1.06325	2.39272	0.00404837	0.00687197	+
Q9TNN7	HLA class I histocompatibility antigen, Cw-5 alpha chain OS=Homo sapiens	HLA-C	9908.84	9877.29	10191.6	10606.8	10694.6	10572.3	0.404921	5.13122	7.39231e-06	8.06257e-05	+
O15381	Nuclear valosin-containing protein-like OS=Homo sapiens	NVL	1470.31	1535.83	1509.13	582.2	655.299	590.802	0.901526	2.31875	0.0048001	0.00796806	+
E7EPT4	NADH dehydrogenase [ubiquinone] flavoprotein 2, mitochondrial OS=Homo sapiens	NDUFV2	6612.59	6650.28	6660.89	5793.02	6189.9	5979.05	0.733145	3.82198	0.000150668	0.00051588	+
J3QK89	Calcium homeostasis endoplasmic reticulum protein OS=Homo sapiens	CHERP	11199.1	11372.8	10853	7885.03	8378.06	8242.12	0.938105	1.44656	0.0357635	0.0467586	+
P08648	Integrin alpha-5 OS=Homo sapiens	ITGA5	12146.1	12073	12341.2	10975.5	11669.1	11652.9	2.10637	4.61484	2.4275e-05	0.000160097	+
P13489	Ribonuclease inhibitor OS=Homo sapiens	RNH1	7283.42	7200.09	7594.82	15912.8	14814.3	15778.8	1.41189	3.16257	0.000687749	0.0016044	+
Q6PIU2-2	Isoform 2 of Neutral cholesterol ester hydrolase 1 OS=Homo sapiens	NCEH1	5876.74	5450.98	5606.95	8384.45	7832.19	7693.37	2.44453	4.50328	3.13848e-05	0.000187444	+
Q16740	ATP-dependent Clp protease proteolytic subunit, mitochondrial OS=Homo sapiens	CLPP	7932.17	8098.84	8142.18	18617.9	20462.6	20012.3	0.855752	4.00406	9.90695e-05	0.000388446	+
P26232	Catenin alpha-2 OS=Homo sapiens	CTNNA2	11385.4	11742.1	11552.4	9884.83	9945.31	9847.21	0.702679	2.70204	0.00198591	0.00378771	+
O95819	Mitogen-activated protein kinase kinase kinase kinase 4 OS=Homo sapiens	MAP4K4	297.6	317.801	280.6	211	219.8	198.799	1.61086	1.88819	0.0129363	0.0187296	+
P51116	Fragile X mental retardation syndrome-related protein 2 OS=Homo sapiens	FXR2	25.6	33.6	29.2001	44.2999	54.4998	43.6001	1.09505	2.95159	0.00111792	0.00236384	+
Q9HCE1	Putative helicase MOV-10 OS=Homo sapiens	MOV10	6687.26	6724.91	6891.01	7442.65	7467.97	7322.9	0.751725	4.93269	1.16764e-05	0.000104771	+
P54760	Ephrin type-B receptor 4 OS=Homo sapiens	EPHB4	9171.87	9187.14	9279.94	7036.78	6773.57	6966.89	0.53554	6.96049	1.09524e-07	2.02779e-05	+
P53597	Succinyl-CoA ligase [ADP/GDP-forming] subunit alpha, mitochondrial OS=Homo sapiens	SUCLG1	12484.1	12362.6	12501.4	6673.83	6752.47	6575.57	0.726983	3.44361	0.000360073	0.000968231	+
Q8N5C6	S1 RNA-binding domain-containing protein 1 OS=Homo sapiens	SRBD1	20794.3	20097.1	21187.1	14361.3	15056.5	15712.2	0.793112	3.89951	0.000126035	0.000456239	+
Q9H936	Mitochondrial glutamate carrier 1 OS=Homo sapiens	SLC25A22	10760.8	10954.2	10942.1	8378.64	8659.69	8862.51	1.17902	4.69475	2.01953e-05	0.000140646	+
O15173-2	Isoform 2 of Membrane-associated progesterone receptor component 2 OS=Homo sapiens	PGRMC2	9815.87	9902.66	10052	11642.4	11755.1	11702.3	1.20412	4.97147	1.0679e-05	9.97098e-05	+
P07195	L-lactate dehydrogenase B chain OS=Homo sapiens	LDHB	13783.9	13947.3	13701.1	16548.4	16775.9	16564.4	3.57366	4.16408	6.85362e-05	0.000304246	+
P62316	Small nuclear ribonucleoprotein Sm D2 OS=Homo sapiens	SNRPD2	6151.83	6196.34	6353.34	24132.7	21570.9	21129.9	0.897848	1.67197	0.0212829	0.0293105	+
Q13151	Heterogeneous nuclear ribonucleoprotein A0 OS=Homo sapiens	HNRNPA0	18244.8	18266.3	17854.5	15315.4	16901.9	16594.3	0.776681	6.13998	7.24469e-07	2.80585e-05	+
Q9Y697	Cysteine desulfurase, mitochondrial OS=Homo sapiens	NFS1	23554.3	23636	23398	18337.4	18348.8	18137.7	0.84839	3.50213	0.000314681	0.00087531	+
Q6P2E9	Enhancer of mRNA-decapping protein 4 OS=Homo sapiens	EDC4	8867.43	9111.67	8801.29	7557.53	7463.83	7699.24	0.765148	4.48615	3.26475e-05	0.000191224	+
Q9P258	Protein RCC2 OS=Homo sapiens	RCC2	8210.19	8291.4	8316.73	6475.16	6344.54	6169.77	0.650055	3.37298	0.000423662	0.00110213	+
Q07954	Prolow-density lipoprotein receptor-related protein 1 OS=Homo sapiens	LRP1	15302.7	13832.7	14068.7	9401.66	9526.96	9155.99	1.59204	2.88216	0.00131172	0.00268605	+
Q76FK4	Nucleolar protein 8 OS=Homo sapiens	NOL8	6331.8	6424.2	6572.83	10730.3	9316.68	10725.1	0.920464	2.30187	0.00499034	0.00823511	+
P37235	Hippocalcin-like protein 1 OS=Homo sapiens	HPCAL1	9013.68	8957.62	9094	8156.3	8545.8	8210.76	2.15576	5.79668	1.59706e-06	3.89818e-05	+
Q8WXI9	Transcriptional repressor p66-beta OS=Homo sapiens	GATAD2B	10581.1	10693.2	10939.8	23670.5	22867.3	22907	0.792032	5.09019	8.12475e-06	8.40261e-05	+
G0XQ39	STIM1L OS=Homo sapiens	STIM1	8078.1	7930.52	8084.82	6316.02	6358.19	6408.63	1.89044	4.95254	1.11548e-05	0.000101651	+
P24539	ATP synthase F(0) complex subunit B1, mitochondrial OS=Homo sapiens	ATP5F1	7345.27	7268.29	7698.7	14296.8	13649.9	14234.5	0.690616	4.64308	2.27468e-05	0.000152536	+
Q6PCB7	Long-chain fatty acid transport protein 1 OS=Homo sapiens	SLC27A1	26700.9	27750	26845.6	18488	18601.1	19055.2	1.41039	3.86649	0.000135991	0.000479701	+
Q49A26	Putative oxidoreductase GLYR1 OS=Homo sapiens	GLYR1	3416.49	3420.99	3361.76	4908.27	4606	4870.65	0.778719	4.36971	4.26864e-05	0.000226914	+
P62241	40S ribosomal protein S8 OS=Homo sapiens	RPS8	9086.44	9298.61	8978.13	7026.55	7184.64	7097.52	1.28219	2.94563	0.00113337	0.00238785	+
Q15007	Pre-mRNA-splicing regulator WTAP OS=Homo sapiens	WTAP	19333.3	19067.1	19243.7	25918.6	24132.7	23858.2	0.846097	3.60165	0.000250236	0.00074172	+
Q9H7N4	Splicing factor, arginine/serine-rich 19 OS=Homo sapiens	SCAF1	9746.04	9970.15	9959.1	8173.85	8503.85	8430.49	0.851389	3.32641	0.000471618	0.00119775	+
P08134	Rho-related GTP-binding protein RhoC OS=Homo sapiens	RHOC	9003.69	9401.01	9235.02	7734.54	7848.49	7949.23	1.90981	5.77055	1.69609e-06	3.94938e-05	+
Q6WKZ4	Rab11 family-interacting protein 1 OS=Homo sapiens	RAB11FIP1	1600.94	1566.25	1568.64	2998.03	3075.28	2971.14	0.816085	3.18465	0.000653657	0.00154047	+
Q96T51	RUN and FYVE domain-containing protein 1 OS=Homo sapiens	RUFY1	8872.35	9059.4	8953.28	7434.91	6991.57	7514.18	0.885807	1.492	0.0322107	0.0425239	+
P62195	26S protease regulatory subunit 8 OS=Homo sapiens	PSMC5	11241.9	11227.9	11165	9550.1	10724.3	9519.7	1.11273	3.49275	0.000321551	0.000891494	+
P51648-2	Isoform 2 of Fatty aldehyde dehydrogenase OS=Homo sapiens	ALDH3A2	8057.41	7910.76	7960.81	8849.01	8998.69	8778.75	0.796364	4.57283	2.67405e-05	0.000170579	+
P20674	Cytochrome c oxidase subunit 5A, mitochondrial OS=Homo sapiens	COX5A	19987.4	20496.6	19963.8	16193.2	15984.7	15960.3	0.632355	5.50898	3.09756e-06	5.31984e-05	+
Q9NRW7	Vacuolar protein sorting-associated protein 45 OS=Homo sapiens	VPS45	26273.1	26256.7	26950	16516.3	16955.9	16786.3	0.671318	4.95467	1.11002e-05	0.00010152	+
P18621-3	Isoform 3 of 60S ribosomal protein L17 OS=Homo sapiens	RPL17	16979.4	17312.2	17546.6	11860.7	11451.9	11486.9	1.23674	2.8177	0.0015216	0.00304197	+
Q13427	Peptidyl-prolyl cis-trans isomerase G OS=Homo sapiens	PPIG	24278.6	24156.1	23764.2	31151.2	29421.8	28718.6	0.880545	2.04143	0.00909013	0.0137565	+
P31689	DnaJ homolog subfamily A member 1 OS=Homo sapiens	DNAJA1	13942.5	13853.9	14240.4	11771.4	12315.6	12927.9	1.2556	3.01399	0.0009683	0.00210249	+
B7ZC06	Golgin subfamily A member 2 (Fragment) OS=Homo sapiens	GOLGA2	10106.5	9719.73	10031.2	13027.7	12173.9	12285.8	1.11675	1.6587	0.0219432	0.0301107	+
P30260-2	Isoform 2 of Cell division cycle protein 27 homolog OS=Homo sapiens	CDC27	261.6	261.401	281.301	294.399	293.399	310.399	1.55664	3.663	0.00021727	0.000668809	+
P36542-2	Isoform Heart of ATP synthase subunit gamma, mitochondrial OS=Homo sapiens	ATP5C1	7553.35	7640.23	7831.1	12568.3	11473.4	11799.2	0.686789	4.52462	2.988e-05	0.000181747	+
A6NHB5	Zinc finger MYM-type protein 3 OS=Homo sapiens	ZMYM3	40820.3	41375.8	40871.3	27137.5	28229.2	29153.9	0.72294	4.5503	2.81644e-05	0.000175098	+
Q9H6R4	Nucleolar protein 6 OS=Homo sapiens	NOL6	6222.59	6340.14	6165.06	4454.97	4446.95	4637.4	0.822317	3.48711	0.000325754	0.000902144	+
P05362	Intercellular adhesion molecule 1 OS=Homo sapiens	ICAM1	13277.5	13620.6	13482.5	10817.7	11423.4	10964.9	2.34482	3.98742	0.000102939	0.000397863	+
Q562R1	Beta-actin-like protein 2 OS=Homo sapiens	ACTBL2	153.2	133.6	130.6	120.2	117.1	121.3	1.21402	1.59247	0.0255582	0.0345337	+
Q9H501	ESF1 homolog OS=Homo sapiens	ESF1	4412.87	4361.47	4407.97	10875.5	9577.28	10457.9	0.871107	2.42292	0.00377642	0.00646673	+
Q14694-2	Isoform 2 of Ubiquitin carboxyl-terminal hydrolase 10 OS=Homo sapiens	USP10	825.303	845.699	820.398	1083.81	1028.7	912.101	0.859646	3.14771	0.000711689	0.00164156	+
Q99797	Mitochondrial intermediate peptidase OS=Homo sapiens	MIPEP	7302.12	7446.26	7411.76	6149.27	6665.05	6489.54	0.69333	5.45916	3.47408e-06	5.56368e-05	+
O14617-5	Isoform 5 of AP-3 complex subunit delta-1 OS=Homo sapiens	AP3D1	10188.1	10030.5	9925.33	8800.68	8729.6	8383.29	1.25889	3.24409	0.000570046	0.00138384	+
Q9BYT8	Neurolysin, mitochondrial OS=Homo sapiens	NLN	11906.8	12058.8	11831.1	8129.78	8302.33	8386.77	0.678175	6.97628	1.05614e-07	2.05568e-05	+
P30050	60S ribosomal protein L12 OS=Homo sapiens	RPL12	7459.17	7259.23	7265.77	9558.71	9169.96	8947.07	1.2258	4.17607	6.66699e-05	0.000299463	+
Q9P035	Very-long-chain (3R)-3-hydroxyacyl-CoA dehydratase 3 OS=Homo sapiens	PTPLAD1	11198.4	11298.9	11211.6	7657.19	7566.97	7635.99	0.636753	4.56282	2.7364e-05	0.000171952	+
Q15020	Squamous cell carcinoma antigen recognized by T-cells 3 OS=Homo sapiens	SART3	20335.3	20126.4	20224.3	25300.9	24639.8	24449.2	0.85618	3.73334	0.000184782	0.000599438	+
P15121	Aldose reductase OS=Homo sapiens	AKR1B1	20718	21526.1	20364.9	13252.7	13182.2	13432.1	3.08496	7.15234	7.04142e-08	2.05583e-05	+
Q9Y2D5-6	Isoform 4 of A-kinase anchor protein 2 OS=Homo sapiens	AKAP2	8947.69	8764.16	8660.89	7614.32	7497.53	7467.97	2.13957	5.13348	7.35394e-06	8.05538e-05	+
P45954	Short/branched chain specific acyl-CoA dehydrogenase, mitochondrial OS=Homo sapiens	ACADSB	8813.5	8832.46	9006.81	27767.3	27171.4	27284.6	0.589233	5.55186	2.80634e-06	5.15804e-05	+
Q8NBQ5	Estradiol 17-beta-dehydrogenase 11 OS=Homo sapiens	HSD17B11	4974.38	4879.44	5154.8	10993	10397.9	10721.4	2.96703	5.14628	7.14036e-06	7.88974e-05	+
O43660	Pleiotropic regulator 1 OS=Homo sapiens	PLRG1	12791.5	12809.3	13082	7801.85	7495.97	7495.97	0.970213	3.06532	0.00086036	0.00191692	+
Q16795	NADH dehydrogenase [ubiquinone] 1 alpha subcomplex subunit 9, mitochondrial OS=Homo sapiens	NDUFA9	7155.32	7083.76	7329.5	20428.6	21615.8	21951	0.698399	4.31385	4.85456e-05	0.000246164	+
P50213	Isocitrate dehydrogenase [NAD] subunit alpha, mitochondrial OS=Homo sapiens	IDH3A	4883.16	4872.34	4871.67	4722.06	4760.84	4708.33	0.766227	4.04152	9.08824e-05	0.000363486	+
Q9Y383	Putative RNA-binding protein Luc7-like 2 OS=Homo sapiens	LUC7L2	18494.4	19150.6	18458.5	12738.4	13432.1	13012.4	0.624817	4.32885	4.68975e-05	0.00024054	+
P31327-3	Isoform 3 of Carbamoyl-phosphate synthase [ammonia], mitochondrial OS=Homo sapiens	CPS1	19158.5	19442.1	19170.5	14239.4	14896.6	15131.8	0.59112	5.5087	3.09956e-06	5.31126e-05	+
P62191	26S protease regulatory subunit 4 OS=Homo sapiens	PSMC1	19302.5	18309.4	18611.4	12089.8	11294.2	11745.3	1.18511	4.30774	4.92334e-05	0.000247829	+
P08069	Insulin-like growth factor 1 receptor OS=Homo sapiens	IGF1R	5893.05	6036.51	5927.06	3545.81	3586.1	3423.6	0.523333	6.68526	2.06414e-07	1.9834e-05	+
P27635	60S ribosomal protein L10 OS=Homo sapiens	RPL10	9380.83	9112.3	9308.29	10961.1	11069.5	10917.1	1.16918	3.09027	0.000812325	0.00182977	+
Q7Z417	Nuclear fragile X mental retardation-interacting protein 2 OS=Homo sapiens	NUFIP2	11369.6	11467	11374.4	5992.32	5841.41	6070.08	1.44797	4.40282	3.95531e-05	0.000217572	+
P50570	Dynamin-2 OS=Homo sapiens	DNM2	18398.5	18086.2	18317.1	22012	21029.1	21032	1.24948	1.98139	0.0104378	0.0155145	+
Q9H2M9	Rab3 GTPase-activating protein non-catalytic subunit OS=Homo sapiens	RAB3GAP2	4829.97	4779.69	4803.93	6746.39	7108.85	7014.87	1.43781	3.5754	0.000265828	0.000775212	+
G5E9Z2	Cisplatin resistance related protein CRR9p, isoform CRA_c OS=Homo sapiens	CLPTM1L	7576.42	7307.18	7457.11	10067.4	8707.84	9140.14	1.36478	1.70907	0.0195402	0.0271272	+
Q9BQ52	Zinc phosphodiesterase ELAC protein 2 OS=Homo sapiens	ELAC2	7044.59	6937.98	7006.61	10258.3	9561.36	10359	1.05598	1.96807	0.0107629	0.0159232	+
P05165	Propionyl-CoA carboxylase alpha chain, mitochondrial OS=Homo sapiens	PCCA	268.299	292.2	244.1	363.399	405.2	329.499	0.588592	5.58609	2.59364e-06	4.97175e-05	+
Q15599	Na(+)/H(+) exchange regulatory cofactor NHE-RF2 OS=Homo sapiens	SLC9A3R2	6465.74	6437.12	6589.26	6917.81	6936.06	6730.04	1.45492	3.92139	0.000119842	0.00043863	+
P62995	Transformer-2 protein homolog beta OS=Homo sapiens	TRA2B	10364.8	10603.8	10315.3	6066.3	6267.18	6080.19	0.84557	3.80424	0.00015695	0.000530696	+
O75489	NADH dehydrogenase [ubiquinone] iron-sulfur protein 3, mitochondrial OS=Homo sapiens	NDUFS3	8345.02	8278.19	8365.87	11638.4	12501.4	12216.1	0.734095	3.47929	0.000331673	0.000913885	+
Q9BZH6	WD repeat-containing protein 11 OS=Homo sapiens	WDR11	35890.1	35560.8	36814.8	30707.4	30232.2	30607.6	1.10997	2.14032	0.00723902	0.0112906	+
P35270	Sepiapterin reductase OS=Homo sapiens	SPR	15748.2	15988	15813.8	10966.4	12205.1	11735.6	0.649925	5.58954	2.57312e-06	4.94493e-05	+
P61204	ADP-ribosylation factor 3 OS=Homo sapiens	ARF3	6230.79	6033.17	6071.34	6650.28	7020.22	6681.24	1.2277	2.65009	0.00223826	0.00417766	+
Q9UKV8	Protein argonaute-2 OS=Homo sapiens	AGO2	10556.2	10516.7	10258.3	6778.26	6796.61	6787.67	1.07233	2.94938	0.00112362	0.00237325	+
O43493	Trans-Golgi network integral membrane protein 2 OS=Homo sapiens	TGOLN2	9008.68	8837.97	8690.36	10533.5	11405.2	10641.4	0.789192	3.73481	0.000184158	0.000598173	+
P23368	NAD-dependent malic enzyme, mitochondrial OS=Homo sapiens	ME2	6288.93	6235.11	6264.57	6792.84	6737.98	6617.18	1.51012	5.8516	1.40734e-06	3.64611e-05	+
Q9P2I0	Cleavage and polyadenylation specificity factor subunit 2 OS=Homo sapiens	CPSF2	14763	14876	14561.8	11274.7	12015.4	11593.3	0.845159	3.46206	0.000345096	0.000940965	+
Q96I25	Splicing factor 45 OS=Homo sapiens	RBM17	6495.39	6663.66	6729.58	10013.8	9964.63	10055.5	0.84859	3.34558	0.000451253	0.0011596	+
P62888	60S ribosomal protein L30 OS=Homo sapiens	RPL30	8047.36	8115.7	8034.54	6617.63	6985.27	6848.16	1.17978	2.91255	0.00122307	0.00254365	+
P14927	Cytochrome b-c1 complex subunit 7 OS=Homo sapiens	UQCRB	15120.3	15226.5	14845.1	12463.3	12788	13097.5	0.724252	4.28772	5.15561e-05	0.00025413	+
Q9H0P0	Cytosolic 5'-nucleotidase 3A OS=Homo sapiens	NT5C3A	20345.2	20626.3	20636.3	25107	23859.9	23716.4	0.888508	2.44426	0.00359534	0.00619298	+
Q9BTT6	Leucine-rich repeat-containing protein 1 OS=Homo sapiens	LRRC1	25306.1	25540.5	25489.2	17682.1	18739.6	18864.7	0.636677	5.26625	5.41689e-06	6.9813e-05	+
E9PHG5	Cytochrome P450 20A1 OS=Homo sapiens	CYP20A1	7012.92	7262.25	7118.22	6122.48	6467.53	6418.41	1.14783	3.13352	0.000735326	0.00168433	+
P67936-2	Isoform 2 of Tropomyosin alpha-4 chain OS=Homo sapiens	TPM4	6622.68	6760.43	6636.01	4290.71	4325.95	4128.78	2.37327	2.414	0.00385478	0.00658757	+
P49711	Transcriptional repressor CTCF OS=Homo sapiens	CTCF	4883.16	4877.07	5025.32	5570.15	5775.38	5625.24	0.834927	2.10004	0.00794255	0.0122173	+
Q5T5P2	Sickle tail protein homolog OS=Homo sapiens	KIAA1217	1412.07	1434.77	1585.04	4117.63	2971.34	3429.3	0.90831	2.43711	0.00365502	0.00627868	+
O15213	WD repeat-containing protein 46 OS=Homo sapiens	WDR46	9294.75	9299.9	9350.32	7261.24	8339.82	7731.33	0.797634	4.29111	5.11552e-05	0.000252977	+
Q16850	Lanosterol 14-alpha demethylase OS=Homo sapiens	CYP51A1	8892.05	8978.13	9028.06	8394.33	8071.94	7965.78	0.755803	3.98532	0.000103438	0.000398581	+
P46199	Translation initiation factor IF-2, mitochondrial OS=Homo sapiens	MTIF2	8451.55	8589.15	8354.28	6638.77	6857.66	6759.5	0.825488	4.92671	1.18383e-05	0.000105847	+
Q99747	Gamma-soluble NSF attachment protein OS=Homo sapiens	NAPG	11006	11270.8	11213.1	8274.75	8752.02	8284.51	0.682356	5.45558	3.50284e-06	5.56276e-05	+
P52701	DNA mismatch repair protein Msh6 OS=Homo sapiens	MSH6	10904.2	11117.2	10968.7	9047.48	9038.7	9147.11	0.745725	3.13335	0.000735614	0.00168446	+
Q15907	Ras-related protein Rab-11B OS=Homo sapiens	RAB11B	13440.5	13471.3	13577.2	9330.9	8987.47	9310.22	0.924201	2.27479	0.00531141	0.00868374	+
Q8NBJ4	Golgi membrane protein 1 OS=Homo sapiens	GOLM1	10316	9700.21	9893.05	7771.08	7072.97	7459.69	2.32493	6.05312	8.84871e-07	3.0257e-05	+
Q15050	Ribosome biogenesis regulatory protein homolog OS=Homo sapiens	RRS1	24864.5	24751	24788.8	22488.5	22684.2	23591.8	0.776436	2.81074	0.00154618	0.00308465	+
E7ESZ7	NADH dehydrogenase [ubiquinone] 1 alpha subcomplex subunit 10, mitochondrial OS=Homo sapiens	NDUFA10	5346.95	5358.82	5646.73	12524.8	12624.2	12868.9	0.671241	4.90944	1.23186e-05	0.00010773	+
P43307	Translocon-associated protein subunit alpha OS=Homo sapiens	SSR1	17166.4	17588	17198.6	12562.2	14236.4	13537.7	1.46283	4.70318	1.98071e-05	0.000138576	+
Q5ZPR3	CD276 antigen OS=Homo sapiens	CD276	22226.6	22665.3	22789.8	14697.7	15401.7	15331.4	0.731829	3.7707	0.000169551	0.000560807	+
B1AK88	Capping protein (Actin filament) muscle Z-line, beta, isoform CRA_d OS=Homo sapiens	CAPZB	10198.7	10495.6	10546.7	15581	15022.1	15098.3	0.939818	2.63074	0.00234024	0.0043329	+
P26373	60S ribosomal protein L13 OS=Homo sapiens	RPL13	10114.2	10031.8	10060.4	6987.21	7646.06	7472.11	1.18896	3.03053	0.000932116	0.00204144	+
O75146	Huntingtin-interacting protein 1-related protein OS=Homo sapiens	HIP1R	16627.7	16435.2	16639.2	15822.6	15398.5	15488.4	0.891854	1.95656	0.011052	0.0162966	+
Q06323-2	Isoform 2 of Proteasome activator complex subunit 1 OS=Homo sapiens	PSME1	27227.9	26636.2	27294.1	33230	31441.9	31821.2	1.23953	2.1295	0.00742164	0.0115447	+
O96019	Actin-like protein 6A OS=Homo sapiens	ACTL6A	9171.23	9236.94	9410.79	8255.27	8645.3	7909.66	0.851315	4.36322	4.33291e-05	0.000229047	+
X6RAL5	Histone deacetylase complex subunit SAP18 OS=Homo sapiens	SAP18	8814.11	8214.18	8239.27	11142.6	10107.9	10068.8	0.79088	4.81738	1.52272e-05	0.000119163	+
Q92925	SWI/SNF-related matrix-associated actin-dependent regulator of chromatin subfamily D member 2 OS=Homo sapiens	SMARCD2	13931.9	13813.6	13608.3	11831.9	11669.1	11703.9	0.771862	4.538	2.89734e-05	0.000179103	+
Q13601	KRR1 small subunit processome component homolog OS=Homo sapiens	KRR1	26472.4	26424.7	26708.3	20580.6	21223.9	21154.8	0.843152	3.42816	0.000373113	0.00099553	+
Q8N8A6	ATP-dependent RNA helicase DDX51 OS=Homo sapiens	DDX51	9810.43	9752.79	9912.96	7771.62	7510.54	7470.04	0.912545	2.00299	0.00993139	0.0148493	+
Q14247	Src substrate cortactin OS=Homo sapiens	CTTN	12030.4	12248.4	11984.6	9978.45	10481.1	10116.3	0.820626	2.04455	0.00902506	0.0136717	+
Q9Y3B7	39S ribosomal protein L11, mitochondrial OS=Homo sapiens	MRPL11	7246.66	7273.83	7282.91	6395.32	6870.98	6630.03	0.849293	5.54339	2.86161e-06	5.17207e-05	+
Q9P2R7	Succinyl-CoA ligase [ADP-forming] subunit beta, mitochondrial OS=Homo sapiens	SUCLA2	9079.52	8376.9	8845.94	7637.05	6738.91	7208.08	0.88614	3.96145	0.000109282	0.0004119	+
Q6L8Q7	2',5'-phosphodiesterase 12 OS=Homo sapiens	PDE12	13866.3	14013.2	14046.3	11868.9	11866.4	11872.2	1.2556	3.9732	0.000106365	0.000405943	+
J3QRU1	Tyrosine-protein kinase Yes OS=Homo sapiens	YES1	16059.1	16397.6	16386.3	14415.2	14346.4	14520.5	0.783927	3.99626	0.000100865	0.000393254	+
P36871	Phosphoglucomutase-1 OS=Homo sapiens	PGM1	5609.67	5518.27	5709.31	6935.58	7013.89	7191.61	2.33572	4.19155	6.43354e-05	0.000293489	+
Q9Y2Q3	Glutathione S-transferase kappa 1 OS=Homo sapiens	GSTK1	12945.8	12944	13153.9	10530.6	9981.91	10094.6	0.915997	2.17786	0.00663957	0.0104826	+
P33240	Cleavage stimulation factor subunit 2 OS=Homo sapiens	CSTF2	5557.04	5431.37	5527.46	13666.9	12248.4	12660.1	0.954536	2.0085	0.00980618	0.0146909	+
Q71DI3	Histone H3.2 OS=Homo sapiens	HIST2H3A	12905.5	13406.1	12971.9	11708.8	12117.5	12157.8	0.593326	2.72475	0.00188473	0.00362849	+
Q5STZ8	ATP-binding cassette sub-family F member 1 (Fragment) OS=Homo sapiens	ABCF1	4190.48	4238.09	4232.22	3964.44	4097.7	4022.84	1.34451	3.67483	0.000211432	0.000656698	+
Q15019-2	Isoform 2 of Septin-2 OS=Homo sapiens	2019-09-02	1004.6	1057.62	937.497	617.9	653.498	508.4	1.33992	1.91484	0.0121663	0.0177433	+
Q96KA5	Cleft lip and palate transmembrane protein 1-like protein OS=Homo sapiens	CLPTM1L	924.5	895.401	917.3	1266.91	1225.54	1187.82	1.22702	3.06328	0.00086441	0.00192426	+
E7ERS3	Zinc finger CCCH domain-containing protein 18 OS=Homo sapiens	ZC3H18	8286.23	8126.4	8068.59	12181.5	10106.5	10515.3	0.618718	5.79059	1.61961e-06	3.91547e-05	+
Q14435	Polypeptide N-acetylgalactosaminyltransferase 3 OS=Homo sapiens	GALNT3	4514.65	4620.07	4609.2	5428.36	5814.34	5621.35	0.582453	4.96064	1.09486e-05	0.000100985	+
P83916	Chromobox protein homolog 1 OS=Homo sapiens	CBX1	16197.7	16393.1	16164	9827.44	10091.8	10246.2	0.850559	2.36036	0.00436154	0.00732805	+
O00566	U3 small nucleolar ribonucleoprotein protein MPP10 OS=Homo sapiens	MPHOSPH10	11130.3	11592.5	11247.4	6401.97	6619.47	6764.65	0.672321	4.50979	3.09179e-05	0.000185826	+
O75436	Vacuolar protein sorting-associated protein 26A OS=Homo sapiens	VPS26A	13740.1	13250	14003.5	11956.4	11081	11830.3	1.16169	1.87237	0.0134162	0.0193508	+
Q8IXB1	DnaJ homolog subfamily C member 10 OS=Homo sapiens	DNAJC10	14769.2	15096.2	14581	9609.2	10173.3	10099.5	1.26466	4.13849	7.26959e-05	0.000314974	+
O00268	Transcription initiation factor TFIID subunit 4 OS=Homo sapiens	TAF4	6089.47	6121.63	6035.26	7500.13	6710.48	6986.72	0.897352	2.77527	0.00167776	0.00329345	+
Q13769	THO complex subunit 5 homolog OS=Homo sapiens	THOC5	5306.33	5424.97	5501.08	6885.76	6718.39	6924.53	0.678229	5.10752	7.80692e-06	8.35856e-05	+
Q9BTU6	Phosphatidylinositol 4-kinase type 2-alpha OS=Homo sapiens	PI4K2A	4214.37	4079.57	4139.1	3650.05	3791.89	3714.62	1.47403	3.64062	0.00022876	0.000693505	+
P19525	Interferon-induced, double-stranded RNA-activated protein kinase OS=Homo sapiens	EIF2AK2	14239.4	14518.5	14550.7	9566.66	9819.95	9986.75	0.893086	1.70246	0.0198399	0.0275075	+
P17655	Calpain-2 catalytic subunit OS=Homo sapiens	CAPN2	7310.22	7260.74	7384.58	10398.6	11313.8	10650.3	2.52828	3.47069	0.000338306	0.000927097	+
P23921	Ribonucleoside-diphosphate reductase large subunit OS=Homo sapiens	RRM1	10359.7	10320.3	10759.3	9885.51	9088.33	9104.1	0.637554	3.59477	0.000254232	0.000751218	+
O00231-2	Isoform 2 of 26S proteasome non-ATPase regulatory subunit 11 OS=Homo sapiens	PSMD11	4944.47	4872.68	5241.63	14010.3	12155.3	11906.8	1.31284	4.26659	5.41265e-05	0.000262371	+
P21281	V-type proton ATPase subunit B, brain isoform OS=Homo sapiens	ATP6V1B2	9726.47	8975.65	8870.5	5819.18	5927.47	5832.51	0.895545	3.04568	0.000900161	0.00198925	+
Q9C0C2	182 kDa tankyrase-1-binding protein OS=Homo sapiens	TNKS1BP1	7477.29	7258.72	7335.1	9799.55	9733.21	9443.46	1.32562	4.09435	8.0473e-05	0.000334904	+
Q9H9B1	Histone-lysine N-methyltransferase EHMT1 OS=Homo sapiens	EHMT1	7609.05	7618.55	7563.82	6782.49	6662.74	6965.93	0.776346	3.69004	0.000204155	0.000641448	+
P0C0S5	Histone H2A.Z OS=Homo sapiens	H2AFZ	4439.25	4297.85	4342.17	5930.75	5701	5706.14	0.650601	5.29544	5.06477e-06	6.78078e-05	+
O75718	Cartilage-associated protein OS=Homo sapiens	CRTAP	9484.13	9687.44	9805.67	7230.6	7686.97	7578.52	2.24944	4.85652	1.39149e-05	0.000114687	+
Q13620	Cullin-4B OS=Homo sapiens	CUL4B	22013.5	22640.2	22552.5	14761	14313.6	14650.9	1.49236	5.44516	3.5879e-06	5.63882e-05	+
O15294	UDP-N-acetylglucosamine--peptide N-acetylglucosaminyltransferase 110 kDa subunit OS=Homo sapiens	OGT	7005.63	7048.99	7249.17	15308	16418.1	16194.3	1.03688	1.70222	0.0198509	0.0275178	+
Q14739	Lamin-B receptor OS=Homo sapiens	LBR	9159.8	8970.05	8948.31	13420	13669.8	13320.9	1.70052	4.38917	4.0816e-05	0.000222261	+
O43264	Centromere/kinetochore protein zw10 homolog OS=Homo sapiens	ZW10	6600.23	6647.52	6564.64	6860.03	6945.2	6737.51	1.11197	3.15893	0.000693538	0.00161343	+
Q9UKM7	Endoplasmic reticulum mannosyl-oligosaccharide 1,2-alpha-mannosidase OS=Homo sapiens	MAN1B1	11290.3	11290.3	11467.8	18690.3	19146.6	20062.3	1.09333	2.59014	0.00256957	0.00467876	+
O75947	ATP synthase subunit d, mitochondrial OS=Homo sapiens	ATP5H	6728.64	6754.34	6742.18	7340.18	7599.03	7550.2	0.633354	4.55045	2.81546e-05	0.000175181	+
P20810-6	Isoform 6 of Calpastatin OS=Homo sapiens	CAST	10835.7	10750.4	11114.1	12037.1	11708.8	12006.3	2.62799	3.26389	0.000544641	0.00133366	+
O95817	BAG family molecular chaperone regulator 3 OS=Homo sapiens	BAG3	38447.4	39866.8	37912.9	23906.2	24905.9	24802.5	0.638606	4.12387	7.51848e-05	0.000321354	+
P04233-2	Isoform 2 of HLA class II histocompatibility antigen gamma chain OS=Homo sapiens	CD74	2967.43	2869.73	2957.78	8447.45	6827.78	7838.16	2.43505	6.69546	2.01623e-07	1.98767e-05	+
P54577	Tyrosine--tRNA ligase, cytoplasmic OS=Homo sapiens	YARS	8503.26	8047.36	8506.21	5378.54	5148.37	5475.22	1.31462	3.81186	0.00015422	0.000523563	+
Q8TAE8	Growth arrest and DNA damage-inducible proteins-interacting protein 1 OS=Homo sapiens	GADD45GIP1	6421.52	6441.58	6632.33	15843.5	15629.7	15999.1	0.939714	3.68667	0.000205745	0.000645378	+
D3DTX6	Neurabin-2 OS=Homo sapiens	PPP1R9B	8869.27	8399.57	8633.92	11629.5	11235.7	11186.7	0.929128	2.12837	0.00744098	0.0115675	+
E9PDI4	Ladinin-1 OS=Homo sapiens	LAD1	10105.8	10190.2	10153.6	9462.46	9550.76	9601.21	0.354358	7.80793	1.55622e-08	1.31257e-05	+
Q96JQ2	Calmin OS=Homo sapiens	CLMN	10120.5	10103.7	10192.4	9234.38	9330.25	9696.85	0.458901	5.52861	2.96067e-06	5.22658e-05	+
P32004	Neural cell adhesion molecule L1 OS=Homo sapiens	L1CAM	9218.4	9245.27	9123.68	3297.37	3226.15	3252.2	1.47827	4.57232	2.67719e-05	0.000170634	+
P82675	28S ribosomal protein S5, mitochondrial OS=Homo sapiens	MRPS5	11640.8	12086.4	11839.3	5478.25	5231.47	5611.61	0.831944	4.10626	7.82961e-05	0.000330194	+
J3KN10	Phosphatidylinositol 4-kinase alpha OS=Homo sapiens	PI4KA	5752.21	5895.91	5991.49	8475.01	8775.1	8826.34	1.12438	2.89907	0.00126162	0.00260102	+
Q9Y2T7	Y-box-binding protein 2 OS=Homo sapiens	YBX2	13063.9	13307.9	13390.3	10859.7	11041.1	11179	0.515139	5.9428	1.14078e-06	3.34345e-05	+
O60812	Heterogeneous nuclear ribonucleoprotein C-like 1 OS=Homo sapiens	HNRNPCL1	6502.14	6390	6577.39	7200.09	7463.31	7228.1	0.776482	2.44392	0.00359816	0.00619495	+
P21266	Glutathione S-transferase Mu 3 OS=Homo sapiens	GSTM3	3819.58	3861.91	3752.41	2002.94	1959.54	1927.75	0.790479	2.45174	0.00353395	0.00610522	+
Q92610	Zinc finger protein 592 OS=Homo sapiens	ZNF592	800.401	869.499	842.201	604.199	674.802	671.601	0.719431	4.92401	1.19121e-05	0.000106134	+
P09525	Annexin A4 OS=Homo sapiens	ANXA4	8784.23	7869.19	8134.29	6642.45	6555.09	6397.09	0.835377	2.486	0.00326588	0.00571229	+
Q8NFQ8	Torsin-1A-interacting protein 2 OS=Homo sapiens	TOR1AIP2	7447.81	7470.04	7572.74	5266.39	5504.13	5409.95	1.49882	4.0321	9.28753e-05	0.00036854	+
Q5VZL5	Zinc finger MYM-type protein 4 OS=Homo sapiens	ZMYM4	13631	12849.3	12818.1	11369.6	10792.2	10667.2	0.867872	3.42797	0.000373276	0.000995623	+
P12830	Cadherin-1 OS=Homo sapiens	CDH1	6456.78	6499.44	6464.84	9421.88	9588.57	10098.1	0.442976	7.81736	1.52279e-08	1.44492e-05	+
Q6P4Q7	Metal transporter CNNM4 OS=Homo sapiens	CNNM4	6549.64	6692.83	6659.97	5648.3	5875.92	5748.62	0.467843	5.86649	1.35991e-06	3.5969e-05	+
P09467	Fructose-1,6-bisphosphatase 1 OS=Homo sapiens	FBP1	12887.6	12942.2	12939.6	5662.02	5818.78	5693.5	0.419805	4.07061	8.49943e-05	0.000347434	+
Q8NCW5	NAD(P)H-hydrate epimerase OS=Homo sapiens	APOA1BP	13937.7	14126.3	14043.4	6284.58	6601.6	6813.59	0.694871	4.82155	1.50817e-05	0.000119256	+
Q03135	Caveolin-1 OS=Homo sapiens	CAV1	15477.7	13859.6	14007.4	6024.81	6124.18	6047.4	3.58459	5.29131	5.11317e-06	6.76195e-05	+
Q9NYY8	FAST kinase domain-containing protein 2 OS=Homo sapiens	FASTKD2	7598.51	7396.36	7513.14	5275.16	5291.64	5073.62	1.06416	1.30184	0.0499068	0.0632353	+
Q15059	Bromodomain-containing protein 3 OS=Homo sapiens	BRD3	13554.6	13279.4	14540.6	47782.7	51283.2	49241.9	0.807868	2.25373	0.00557532	0.00904121	+
Q6IAN0	Dehydrogenase/reductase SDR family member 7B OS=Homo sapiens	DHRS7B	5249.63	5280.65	5354.37	5428.36	5838.17	5637.34	1.03136	1.58482	0.0260124	0.0350979	+
P30453	HLA class I histocompatibility antigen, A-34 alpha chain OS=Homo sapiens	HLA-A	5813.13	5610.45	5626.8	4826.63	4214.66	4733.2	2.42416	3.34914	0.000447569	0.0011517	+
Q9UBL3	Set1/Ash2 histone methyltransferase complex subunit ASH2 OS=Homo sapiens	ASH2L	11302.1	11389.4	11436.8	11598.1	11917.5	11682.8	0.865233	3.16537	0.000683329	0.00159603	+
Q5T200	Zinc finger CCCH domain-containing protein 13 OS=Homo sapiens	ZC3H13	247.1	227.299	208.601	545.801	603.998	505.901	0.841085	3.46659	0.000341515	0.000934211	+
P12931-2	Isoform 2 of Proto-oncogene tyrosine-protein kinase Src OS=Homo sapiens	SRC	6625.44	6617.18	6611.22	5574.01	5707.33	5897.14	1.1245	4.01236	9.71941e-05	0.000382279	+
Q8IYU8	Calcium uptake protein 2, mitochondrial OS=Homo sapiens	MICU2	10299.6	10198.7	10562	8516.23	8804.96	8803.73	0.857295	2.35445	0.0044213	0.00741865	+
Q3ZCQ8-2	Isoform 2 of Mitochondrial import inner membrane translocase subunit TIM50 OS=Homo sapiens	TIMM50	6066.72	6029.82	6073.87	6838.2	6720.72	6873.84	0.917005	2.00713	0.00983717	0.0147285	+
Q9Y5B6	PAX3- and PAX7-binding protein 1 OS=Homo sapiens	PAXBP1	5624.07	5881.63	5437.02	4772.07	4944.47	4808.26	0.844396	3.10417	0.000786738	0.00178168	+
Q9HCM4-2	Isoform 2 of Band 4.1-like protein 5 OS=Homo sapiens	EPB41L5	16267.4	16809.6	16551.8	14686.5	15534.6	15290	0.464518	5.93789	1.15375e-06	3.36848e-05	+
P53007	Tricarboxylate transport protein, mitochondrial OS=Homo sapiens	SLC25A1	6287.19	6474.26	6396.2	5221.32	5544.72	5410.33	0.585418	5.44818	3.56303e-06	5.63484e-05	+
P49590	Probable histidine--tRNA ligase, mitochondrial OS=Homo sapiens	HARS2	8627.34	8921.06	8711.47	4112.5	4109.37	3976.27	0.831567	4.38147	4.15461e-05	0.000224789	+
P18085	ADP-ribosylation factor 4 OS=Homo sapiens	ARF4	18223.3	18470	18352.6	10398.6	10737.7	11088.7	1.49933	3.45333	0.000352103	0.000952865	+
Q9UNM6-2	Isoform 2 of 26S proteasome non-ATPase regulatory subunit 13 OS=Homo sapiens	PSMD13	10291	10413	10394.3	8661.49	8462.69	8735.65	1.19285	3.0485	0.000894335	0.0019787	+
Q8NCN5	Pyruvate dehydrogenase phosphatase regulatory subunit, mitochondrial OS=Homo sapiens	PDPR	15493.8	15058.6	15379.3	24228.2	21983	22655.9	1.34524	5.19238	6.42126e-06	7.48752e-05	+
Q15833	Syntaxin-binding protein 2 OS=Homo sapiens	STXBP2	10182.5	9787.33	9992.99	12279	11782	11680.4	1.15097	3.30822	0.00049179	0.00123616	+
P22059	Oxysterol-binding protein 1 OS=Homo sapiens	OSBP	8815.95	8715.7	8803.12	11651.3	11804.1	11971.4	1.12444	1.56218	0.0274044	0.036773	+
Q99569	Plakophilin-4 OS=Homo sapiens	PKP4	8068.59	8037.33	8247.26	9154.09	9388.64	9486.76	0.728804	3.9116	0.000122574	0.000446908	+
E9PAU2	Ribonucleoprotein PTB-binding 1 OS=Homo sapiens	RAVER1	4247.21	4068.27	4174.82	4934.54	4672.57	4437.71	0.934634	1.62	0.0239883	0.0325865	+
P32119	Peroxiredoxin-2 OS=Homo sapiens	PRDX2	6352.02	6485.49	6713.74	4639.65	4825.96	4783.33	0.38952	4.09103	8.10905e-05	0.000335635	+
I3L4C2	Brain-specific angiogenesis inhibitor 1-associated protein 2 OS=Homo sapiens	BAIAP2	5271.87	5380.41	5383.77	5166.6	4853.13	4967.83	0.88864	2.26803	0.00539473	0.00878589	+
P55209	Nucleosome assembly protein 1-like 1 OS=Homo sapiens	NAP1L1	33158.7	29575.2	29973.5	12413.3	11963.1	11735.6	1.49647	4.86037	1.37921e-05	0.000113925	+
F8W7C6	60S ribosomal protein L10 OS=Homo sapiens	RPL10	8854.53	8622.56	8813.5	8051.27	7489.74	7821.88	1.33975	3.02477	0.000944561	0.00206336	+
O96028-3	Isoform 3 of Histone-lysine N-methyltransferase NSD2 OS=Homo sapiens	WHSC1	7728.65	7738.29	7525.65	11682	11495.6	11229.5	1.11951	3.45802	0.000348321	0.000945338	+
P30044	Peroxiredoxin-5, mitochondrial OS=Homo sapiens	PRDX5	531.398	572.202	506.701	735.402	714.698	707.301	0.944179	2.0435	0.0090469	0.0136966	+
P83111	Serine beta-lactamase-like protein LACTB, mitochondrial OS=Homo sapiens	LACTB	125.2	124.4	126.1	140.6	142.1	137.9	1.53328	4.59043	2.56785e-05	0.000166463	+
O15446-2	Isoform 2 of DNA-directed RNA polymerase I subunit RPA34 OS=Homo sapiens	CD3EAP	10587.7	10394.3	10459.3	10071.6	9694.16	9920.52	0.847355	3.31591	0.000483159	0.00121929	+
Q9Y4C8	Probable RNA-binding protein 19 OS=Homo sapiens	RBM19	8663.29	8805.57	8669.3	12944.9	13574.4	13556.5	0.686307	4.49819	3.17548e-05	0.000188321	+
P35611-3	Isoform 3 of Alpha-adducin OS=Homo sapiens	ADD1	3759.7	3743.05	3767.78	3103.97	3288.24	3158.01	0.731992	4.28551	5.18191e-05	0.000254271	+
Q14534	Squalene monooxygenase OS=Homo sapiens	SQLE	6588.34	6757.62	6581.04	4416.54	4700.83	4558.68	0.375416	6.15556	6.9894e-07	2.76337e-05	+
O00264	Membrane-associated progesterone receptor component 1 OS=Homo sapiens	PGRMC1	7244.15	7201.59	7143.92	5313.33	5074.68	5415.58	0.741556	4.75334	1.76466e-05	0.000129299	+
Q5T1M5	FK506-binding protein 15 OS=Homo sapiens	FKBP15	6847.21	7025.09	6812.18	2646.74	2617.91	2500.67	1.22268	3.4829	0.000328927	0.000908291	+
O43570	Carbonic anhydrase 12 OS=Homo sapiens	CA12	18256.2	18743.5	18849	13651.8	13929	13833.7	0.503713	5.17456	6.69021e-06	7.65997e-05	+
Q9Y4G6	Talin-2 OS=Homo sapiens	TLN2	4523.11	4426.96	4558.99	5659.66	5406.95	5450.98	1.3097	2.62519	0.00237034	0.00438215	+
Q8N684-3	Isoform 3 of Cleavage and polyadenylation specificity factor subunit 7 OS=Homo sapiens	CPSF7	11194.5	11341.3	11604.5	5964.15	5750.61	5482.05	0.834096	3.65908	0.00021924	0.00067324	+
P37837	Transaldolase OS=Homo sapiens	TALDO1	2406.3	2413.98	2304.76	3233.99	2909.59	3187.92	1.26939	2.27194	0.00534638	0.00873148	+
Q9Y224	UPF0568 protein C14orf166 OS=Homo sapiens	C14orf166	12284.9	11989.6	11926.6	9966.01	9940.48	10288.2	0.952397	1.46043	0.0346394	0.0454455	+
Q9BZF9	Uveal autoantigen with coiled-coil domains and ankyrin repeats OS=Homo sapiens	UACA	16861	15240.3	15550.8	21355.2	19675.3	19458.3	1.21921	2.26478	0.00543526	0.00883869	+
Q96DZ1	Endoplasmic reticulum lectin 1 OS=Homo sapiens	ERLEC1	8573.09	8431.07	8250.7	7888.85	8182.35	7981.26	1.16543	3.52832	0.000296265	0.000839165	+
Q9P015	39S ribosomal protein L15, mitochondrial OS=Homo sapiens	MRPL15	6142.46	6200.63	6356.87	8080.34	7318.84	7400.46	0.971198	1.39471	0.0402986	0.052069	+
Q96TC7	Regulator of microtubule dynamics protein 3 OS=Homo sapiens	RMDN3	6818.32	6866.69	7088.18	8126.96	7969.65	8114.01	1.05709	4.18933	6.46651e-05	0.000293933	+
Q8IWZ8	SURP and G-patch domain-containing protein 1 OS=Homo sapiens	SUGP1	10331.1	10596.5	10538.6	10137.4	10307.5	10115.6	0.88758	3.38832	0.000408959	0.00107158	+
Q6NUM9	All-trans-retinol 13,14-reductase OS=Homo sapiens	RETSAT	8893.28	8940.25	8924.16	9384.08	9473.62	9427.11	1.07066	2.56572	0.00271819	0.00490583	+
P09211	Glutathione S-transferase P OS=Homo sapiens	GSTP1	6262.83	6129.27	6261.97	5445.32	5506.04	5605.39	2.51091	3.68522	0.000206433	0.000646474	+
Q04837	Single-stranded DNA-binding protein, mitochondrial OS=Homo sapiens	SSBP1	10365.5	10355.4	10642.1	11242.7	11072.6	11263.8	0.958946	1.42446	0.0376305	0.0489639	+
Q99653	Calcineurin B homologous protein 1 OS=Homo sapiens	CHP1	6475.61	6344.98	6617.63	17755.8	15740.6	15312.3	1.35688	3.17662	0.000665856	0.00156195	+
A2ABF8	Histone-lysine N-methyltransferase EHMT2 OS=Homo sapiens	EHMT2	21220.9	21448.7	21027.6	19897.5	20787.1	20397.4	0.664809	5.45745	3.48779e-06	5.55049e-05	+
F5GYQ1	V-type proton ATPase subunit d 1 OS=Homo sapiens	ATP6V0D1	10944.4	11121	10807.2	14136.1	15506.7	14961.8	0.910556	1.80812	0.0155554	0.0221042	+
Q9Y2H6	Fibronectin type-III domain-containing protein 3A OS=Homo sapiens	FNDC3A	7627	7781.86	7724.9	5050.11	5095.47	5234.01	1.16883	3.95143	0.000111833	0.000418187	+
O00592	Podocalyxin OS=Homo sapiens	PODXL	8635.12	8819	8697.59	7640.76	8277.62	7893.78	2.37537	4.87781	1.32492e-05	0.000111751	+
P84095	Rho-related GTP-binding protein RhoG OS=Homo sapiens	RHOG	6157.38	6278.48	6330.04	7231.6	7306.17	7396.36	1.3136	2.84453	0.00143044	0.00289019	+
P25398	40S ribosomal protein S12 OS=Homo sapiens	RPS12	7603.77	7579.04	7832.73	17506.5	18888.2	18275.2	1.29894	3.59273	0.000255429	0.000753293	+
Q9Y2Z4	Tyrosine--tRNA ligase, mitochondrial OS=Homo sapiens	YARS2	11487.7	11486.9	11535.6	14191.1	15548.6	15592.9	0.83359	3.65643	0.000220582	0.000675717	+
Q9P0K7-2	Isoform 2 of Ankycorbin OS=Homo sapiens	RAI14	16303.6	15735.1	16680.8	21653.3	20710.9	20918.6	1.49822	5.95498	1.10923e-06	3.30202e-05	+
Q9NRR5	Ubiquilin-4 OS=Homo sapiens	UBQLN4	11809.8	11826.2	12094.8	9733.21	9889.62	10162.7	0.843562	3.56136	0.000274562	0.000793679	+
Q00059	Transcription factor A, mitochondrial OS=Homo sapiens	TFAM	3987.59	3987.31	4038.77	5988.59	6069.66	5940.63	0.924318	2.28805	0.00515169	0.00845178	+
O43493-4	Isoform 4 of Trans-Golgi network integral membrane protein 2 OS=Homo sapiens	TGOLN2	6850.53	7022.16	6911.1	5892.65	5942.69	5697.45	0.82142	1.62355	0.023793	0.0323563	+
Q8TC12	Retinol dehydrogenase 11 OS=Homo sapiens	RDH11	27655.9	28360.6	28538.1	25561.8	26082.6	26510.9	0.911209	3.32863	0.000469213	0.00119323	+
Q14108	Lysosome membrane protein 2 OS=Homo sapiens	SCARB2	1015.5	975.603	1065.78	761.199	914	835.798	0.917843	2.53688	0.00290482	0.00518708	+
Q9HAV0	Guanine nucleotide-binding protein subunit beta-4 OS=Homo sapiens	GNB4	12714.6	13054	12938.7	11674.7	11830.3	11764.1	2.08947	3.82501	0.00014962	0.000513224	+
Q05655	Protein kinase C delta type OS=Homo sapiens	PRKCD	10170.5	10457.1	10268.2	9556.06	9547.45	9253.61	0.936088	1.41026	0.0388812	0.0504262	+
O00232	26S proteasome non-ATPase regulatory subunit 12 OS=Homo sapiens	PSMD12	1116.53	1171.71	1192.44	2253.11	2480.65	2538.75	1.17436	2.9663	0.00108069	0.00229659	+
Q5U5J2	CSNK2A1 protein OS=Homo sapiens	CSNK2A1	9490.71	8904.38	9167.42	8787.88	8520.96	8492.66	0.911549	2.65277	0.00222449	0.00415709	+
O75027-2	Isoform 2 of ATP-binding cassette sub-family B member 7, mitochondrial OS=Homo sapiens	ABCB7	6940.87	6726.78	6464.84	7908.56	7850.13	7883.39	1.35813	3.89731	0.000126675	0.000457462	+
Q12789	General transcription factor 3C polypeptide 1 OS=Homo sapiens	GTF3C1	5893.05	5963.73	5757.79	5291.64	5436.64	5327.71	0.613942	6.70627	1.96666e-07	2.04506e-05	+
Q9UBB9	Tuftelin-interacting protein 11 OS=Homo sapiens	TFIP11	7764.08	7772.16	8008.41	10951.2	10348.3	10677.6	0.961805	1.58526	0.025986	0.0350745	+
Q9Y295	Developmentally-regulated GTP-binding protein 1 OS=Homo sapiens	DRG1	10013.8	9928.09	10102.3	6143.73	6172.76	6128.42	1.21964	2.90879	0.0012337	0.00256018	+
Q9BY44	Eukaryotic translation initiation factor 2A OS=Homo sapiens	EIF2A	8798.85	8952.04	8961.35	8421.14	8561.22	8709.66	1.15267	1.52494	0.029858	0.0397009	+
Q9BS26	Endoplasmic reticulum resident protein 44 OS=Homo sapiens	ERP44	5997.73	5952.17	5933.22	7303.64	7528.78	6978.98	1.28767	4.17397	6.69931e-05	0.000300739	+
Q13895	Bystin OS=Homo sapiens	BYSL	7232.61	7052.9	7145.9	8852.08	7743.66	8107.83	0.812543	3.79694	0.00015961	0.000537299	+
Q9H223	EH domain-containing protein 4 OS=Homo sapiens	EHD4	9591.23	9617.86	9806.35	12191.6	12469.4	12700.5	1.42588	3.45988	0.000346833	0.00094264	+
O60318	Germinal-center associated nuclear protein OS=Homo sapiens	MCM3AP	8886.5	9050.61	9062.54	7366.18	7467.97	7104.41	1.12188	2.01873	0.00957789	0.0143943	+
Q8IZF2	Probable G-protein coupled receptor 116 OS=Homo sapiens	GPR116	3485.86	3376	3471.15	5151.58	4849.77	4732.22	2.72932	5.39714	4.00738e-06	5.94146e-05	+
P52756	RNA-binding protein 5 OS=Homo sapiens	RBM5	4640.94	4789.3	4690.74	5204.34	5506.81	5130.56	0.888361	2.21354	0.00611589	0.00977796	+
Q9Y6K1	DNA (cytosine-5)-methyltransferase 3A OS=Homo sapiens	DNMT3A	3928.33	3922.89	4035.13	10458.6	10863.5	11120.2	0.398307	6.22316	5.98191e-07	2.6711e-05	+
P22570-7	Isoform 7 of NADPH:adrenodoxin oxidoreductase, mitochondrial OS=Homo sapiens	FDXR	3977.92	4047.18	4108.8	3470.91	3733.73	3574.44	0.618815	5.51957	3.02294e-06	5.28742e-05	+
A0A087WY43	Cyclin-dependent kinase 1 OS=Homo sapiens	CDK1	7136.99	7334.59	7271.31	2790.29	2964.97	2905.16	1.14907	2.57871	0.00263809	0.0047874	+
P25789	Proteasome subunit alpha type-4 OS=Homo sapiens	PSMA4	10036	10178.2	10113.5	6067.98	6337.51	6362.16	1.25901	3.89696	0.000126777	0.000457617	+
Q9NUQ6-3	Isoform 3 of SPATS2-like protein OS=Homo sapiens	SPATS2L	6536.94	6197.2	6075.97	7250.68	7163.75	7200.09	2.08694	3.78608	0.000163652	0.000546535	+
Q53GS7	Nucleoporin GLE1 OS=Homo sapiens	GLE1	7752.25	7383.04	7439.55	9546.13	9537.53	9338.66	1.08054	2.68796	0.00205135	0.00389002	+
Q9NRK6	ATP-binding cassette sub-family B member 10, mitochondrial OS=Homo sapiens	ABCB10	5061.33	5024.28	5331.04	11475.7	10134.6	10562.8	1.10734	2.67344	0.00212109	0.00399636	+
Q7L2H7	Eukaryotic translation initiation factor 3 subunit M OS=Homo sapiens	EIF3M	4832.32	4880.79	4887.9	5205.06	5363.28	5208.31	1.38996	2.8623	0.00137309	0.00278843	+
Q7L2J0	7SK snRNA methylphosphate capping enzyme OS=Homo sapiens	MEPCE	9080.15	9086.44	9328.96	9923.27	10259	10264	0.674129	5.09228	8.08574e-06	8.39653e-05	+
F5H5P2	Uncharacterized protein OS=Homo sapiens PE=4 SV=1		4106.23	4004.48	3934.87	5775.38	5768.98	5198.57	0.749572	4.50165	3.15029e-05	0.000187708	+
Q9H0L4	Cleavage stimulation factor subunit 2 tau variant OS=Homo sapiens	CSTF2T	8041.23	7877.38	7817.55	5268.95	5284.68	5447.96	0.854359	3.30304	0.000497691	0.00124645	+
P62318	Small nuclear ribonucleoprotein Sm D3 OS=Homo sapiens	SNRPD3	7603.77	7613.79	7795.36	5879.59	5648.3	5721.59	0.913505	2.20244	0.00627422	0.00998269	+
P51553	Isocitrate dehydrogenase [NAD] subunit gamma, mitochondrial OS=Homo sapiens	IDH3G	9357.45	9399.71	9334.78	7740.44	8157.44	8102.21	0.738691	3.56359	0.000273156	0.00079082	+
Q9NUJ1	Mycophenolic acid acyl-glucuronide esterase, mitochondrial OS=Homo sapiens	ABHD10	9217.12	9487.42	9131.27	8274.18	8507.38	8647.1	1.25086	4.20554	6.2296e-05	0.00028747	+
Q9BXK5	Bcl-2-like protein 13 OS=Homo sapiens	BCL2L13	7048.5	6944.23	7201.09	4953.73	5385.26	5316.64	0.850066	3.80171	0.000157867	0.000532845	+
Q9HCU5	Prolactin regulatory element-binding protein OS=Homo sapiens	PREB	6625.44	6754.81	6556	8225	8250.12	8462.1	0.879827	3.5687	0.00026996	0.000785161	+
Q9NQS7	Inner centromere protein OS=Homo sapiens	INCENP	6137.35	6284.58	6261.97	5310.75	5370.72	5201.46	1.19061	2.70809	0.00195844	0.00374093	+
Q96EP5	DAZ-associated protein 1 OS=Homo sapiens	DAZAP1	6599.31	6594.74	6652.13	5697.45	5857.22	5906.55	1.10456	2.90149	0.00125461	0.00259149	+
O00425	Insulin-like growth factor 2 mRNA-binding protein 3 OS=Homo sapiens	IGF2BP3	7297.57	7308.7	7573.27	8456.24	8991.21	8960.11	2.58839	4.00216	9.95039e-05	0.000389753	+
Q03405	Urokinase plasminogen activator surface receptor OS=Homo sapiens	PLAUR	5197.13	5081.36	5079.95	5553.57	5676.95	5734.29	1.87406	5.07908	8.33528e-06	8.5619e-05	+
Q13217	DnaJ homolog subfamily C member 3 OS=Homo sapiens	DNAJC3	3389.6	3281.18	3383.26	9287.02	8111.2	8625.55	1.93382	4.87519	1.33294e-05	0.000111929	+
O95239	Chromosome-associated kinesin KIF4A OS=Homo sapiens	KIF4A	3110.65	3045.16	3095.59	5675.37	5959.6	5702.19	1.2639	4.78655	1.63474e-05	0.000123107	+
P09104	Gamma-enolase OS=Homo sapiens	ENO2	8393.17	8360.65	8371.67	15801.8	15995.7	16791	1.41272	2.30909	0.00490806	0.00812591	+
Q00765	Receptor expression-enhancing protein 5 OS=Homo sapiens	REEP5	6915.41	6834.88	7022.65	8847.17	8733.84	8674.11	0.689763	5.27643	5.29139e-06	6.9134e-05	+
P62269	40S ribosomal protein S18 OS=Homo sapiens	RPS18	2137.64	2066.97	2226.87	3306.75	2790.68	2988.49	1.2569	3.29013	0.000512708	0.00127481	+
Q9H2U1	ATP-dependent RNA helicase DHX36 OS=Homo sapiens	DHX36	23746.1	24327.5	23739.5	16322.8	16482	16729.4	0.757895	3.0599	0.000871164	0.00193589	+
Q15437	Protein transport protein Sec23B OS=Homo sapiens	SEC23B	26214.9	26213.1	26144.1	34164.3	31933.9	32659.2	0.742919	3.39934	0.000398713	0.00104908	+
Q6PD62	RNA polymerase-associated protein CTR9 homolog OS=Homo sapiens	CTR9	7113.78	7194.11	7194.11	5801.46	5341.76	5153.01	0.924946	2.93763	0.00115444	0.00242282	+
J3QLS3	28S ribosomal protein S7, mitochondrial OS=Homo sapiens	MRPS7	3511.57	3395.01	3402.78	2685.55	2533.65	2439.72	0.916114	1.40467	0.0393849	0.0510189	+
Q9NX58	Cell growth-regulating nucleolar protein OS=Homo sapiens	LYAR	10637.7	10676.9	10854.5	9786.65	10027	9940.48	0.974796	1.46601	0.0341972	0.0449043	+
A0AV96	RNA-binding protein 47 OS=Homo sapiens	RBM47	9124.31	9309.58	8968.8	7967.99	8779.36	8357.18	0.77412	3.20091	0.000629637	0.00149457	+
P48382	DNA-binding protein RFX5 OS=Homo sapiens	RFX5	8137.67	8101.65	8074.18	8021.74	7858.84	7819.17	0.88643	3.19321	0.0006409	0.00151558	+
Q9NWS8	Required for meiotic nuclear division protein 1 homolog OS=Homo sapiens	RMND1	6864.79	7024.6	6963.03	5680.49	5298.25	5163.74	0.459267	5.85718	1.38938e-06	3.61193e-05	+
Q9BZQ8	Protein Niban OS=Homo sapiens	FAM129A	6922.61	6869.07	6840.57	5961.67	6098.34	6229.07	3.16165	7.08634	8.1971e-08	2.00722e-05	+
Q9BXF6	Rab11 family-interacting protein 5 OS=Homo sapiens	RAB11FIP5	8360.65	8629.73	8411.22	3835.5	4003.65	3827.27	1.95801	4.95519	1.10869e-05	0.000101522	+
B3KTC7	Double-strand break repair protein MRE11A OS=Homo sapiens	MRE11A	3354.31	3305.84	3489.49	10766.8	10584	10739.2	1.30906	3.94233	0.000114201	0.000425164	+
Q96AQ6	Pre-B-cell leukemia transcription factor-interacting protein 1 OS=Homo sapiens	PBXIP1	1726.1	1779.31	1781.28	3345.95	3452.92	3552.7	1.30653	2.59837	0.00252133	0.00460633	+
P50851	Lipopolysaccharide-responsive and beige-like anchor protein OS=Homo sapiens	LRBA	4657.05	4567.53	4477.26	5840.6	5984.02	6111.88	0.70724	3.73173	0.000185468	0.000601143	+
A9IYQ1	Sister chromatid cohesion protein PDS5 homolog B (Fragment) OS=Homo sapiens	PDS5B	6549.64	6550.55	6573.29	8996.2	7994.54	8713.28	0.700174	3.31937	0.000479325	0.00121244	+
Q02127	Dihydroorotate dehydrogenase (quinone), mitochondrial OS=Homo sapiens	DHODH	6671.98	6306.4	6455.89	4731.89	4404.61	4608.56	0.657018	4.76633	1.71266e-05	0.000127085	+
Q9C0C4	Semaphorin-4C OS=Homo sapiens	SEMA4C	296.4	278	287.1	188.7	209.599	204.901	0.427244	7.75252	1.76799e-08	1.22007e-05	+
Q08170	Serine/arginine-rich splicing factor 4 OS=Homo sapiens	SRSF4	13470.4	13930.9	13315.3	8830.01	8912.41	9008.68	1.33297	2.49652	0.00318772	0.00560138	+
A0A087WWL9	HLA class I histocompatibility antigen, Cw-14 alpha chain OS=Homo sapiens	HLA-C	11295.8	11374.4	11284.9	4872.68	4758.53	4875.72	3.05696	5.12756	7.45487e-06	8.11913e-05	+
Q6P1J9	Parafibromin OS=Homo sapiens	CDC73	5701	5512.92	5809.51	7229.6	7330.01	8132.03	0.87056	4.72585	1.87997e-05	0.000134378	+
Q86W42	THO complex subunit 6 homolog OS=Homo sapiens	THOC6	420.1	386.1	410.401	1278.73	1249.99	1190.37	0.827488	3.80599	0.000156318	0.000529266	+
F6XEV2	Calcium uptake protein 1, mitochondrial OS=Homo sapiens	MICU1	10847.7	10703.5	10837.9	9467.71	9343.84	9386.03	0.798913	3.26946	0.0005377	0.00132136	+
P12081	Histidine--tRNA ligase, cytoplasmic OS=Homo sapiens	HARS	7027.52	7105.89	7079.83	5682.07	5923.77	5947.63	1.07938	1.47484	0.0335089	0.0440841	+
Q2TB10	Zinc finger protein 800 OS=Homo sapiens	ZNF800	13353.2	13529.3	13319.9	10333.9	10580.4	11202.2	0.73288	4.17658	6.65917e-05	0.000299288	+
Q9H4G0-2	Isoform 2 of Band 4.1-like protein 1 OS=Homo sapiens	EPB41L1	5514.83	5218.07	5282.12	5925	5774.98	5586.39	0.891974	3.3013	0.000499689	0.00124856	+
Q9GZY8	Mitochondrial fission factor OS=Homo sapiens	MFF	9322.49	9612.53	9406.88	6688.65	7016.81	7065.62	1.14337	1.64333	0.0227337	0.031094	+
Q6UN15	Pre-mRNA 3'-end-processing factor FIP1 OS=Homo sapiens	FIP1L1	7772.16	7863.2	7809.96	7076.4	6819.74	7016.33	0.729689	3.54449	0.000285437	0.000814576	+
Q8WXX5	DnaJ homolog subfamily C member 9 OS=Homo sapiens	DNAJC9	2813.01	2919.49	2647.84	3240.5	3300.11	3041.15	0.839772	2.41624	0.00383495	0.00655654	+
Q9NQW6	Actin-binding protein anillin OS=Homo sapiens	ANLN	10000.6	10446.3	10147.2	7060.23	7649.24	7614.85	1.52804	2.52982	0.00295243	0.00525854	+
O96011	Peroxisomal membrane protein 11B OS=Homo sapiens	PEX11B	9617.19	9409.48	9387.99	8351.97	7518.35	7991.22	0.523597	6.20994	6.1668e-07	2.67498e-05	+
P52294	Importin subunit alpha-5 OS=Homo sapiens	KPNA1	5642.43	5578.26	5918.43	9395.15	7859.38	8934.68	0.744167	4.5975	2.52639e-05	0.000164476	+
Q99549	M-phase phosphoprotein 8 OS=Homo sapiens	MPHOSPH8	11772.2	12084.7	11876.3	6260.23	6298.1	6151.83	0.858433	4.12536	7.49273e-05	0.000320432	+
O94880	PHD finger protein 14 OS=Homo sapiens	PHF14	3223.92	3182.4	3103.97	2377.45	2339.36	2360.21	0.641914	5.3686	4.27957e-06	6.1761e-05	+
Q9NUQ6-2	Isoform 2 of SPATS2-like protein OS=Homo sapiens	SPATS2L	7526.69	7740.44	7597.45	6529.7	6527.43	6571.01	2.99825	3.43959	0.000363421	0.000976206	+
Q15031	Probable leucine--tRNA ligase, mitochondrial OS=Homo sapiens	LARS2	9741.31	9952.2	9811.11	6152.26	6417.52	6369.66	1.09553	1.97029	0.010708	0.0158574	+
Q8WVQ1	Soluble calcium-activated nucleotidase 1 OS=Homo sapiens	CANT1	393.5	353.699	395.299	1275.1	1077.97	1072.38	0.667185	5.73755	1.83e-06	4.14669e-05	+
Q9UJ83	2-hydroxyacyl-CoA lyase 1 OS=Homo sapiens	HACL1	8453.89	8634.52	8654.29	9068.2	9505.19	9628.53	0.575387	4.9554	1.10815e-05	0.000101595	+
P30419	Glycylpeptide N-tetradecanoyltransferase 1 OS=Homo sapiens	NMT1	7788.34	7990.11	7874.1	5267.13	5291.28	5222.77	1.61957	2.72313	0.00189178	0.00363922	+
P08582-2	Isoform 2 of Melanotransferrin OS=Homo sapiens	MFI2	6568.74	6831.56	6808.87	3836.83	4001.15	3790.05	2.49529	2.93489	0.00116174	0.00243546	+
Q9Y666	Solute carrier family 12 member 7 OS=Homo sapiens	SLC12A7	4362.68	4234.28	4293.68	7680.05	6683.09	6514.33	0.688836	5.64758	2.25123e-06	4.60622e-05	+
Q5T6N4	Actin-binding LIM protein 1 OS=Homo sapiens	ABLIM1	28.4	33.7001	33.4001	69.7998	79.7001	88.8001	1.48879	5.5649	2.72333e-06	5.09185e-05	+
Q9GZY8-2	Isoform 2 of Mitochondrial fission factor OS=Homo sapiens	MFF	8012.3	8032.87	8191.43	5591.04	5590.26	5513.68	1.17355	1.4523	0.0352939	0.0462244	+
P38606	V-type proton ATPase catalytic subunit A OS=Homo sapiens	ATP6V1A	4293.09	4197.17	4243.97	6228.2	6378.49	6351.58	0.85042	2.24317	0.00571255	0.00922433	+
P17096	High mobility group protein HMG-I/HMG-Y OS=Homo sapiens	HMGA1	161	160.9	145.4	169.6	193	185.8	2.60361	5.4794	3.31589e-06	5.43646e-05	+
P26583	High mobility group protein B2 OS=Homo sapiens	HMGB2	8139.36	7996.76	7908.02	7147.39	6421.97	6878.13	0.66196	3.21919	0.000603684	0.00144562	+
Q5VWN6	Protein FAM208B OS=Homo sapiens	FAM208B	23564.1	24015.9	24583.5	60961	62471	64454.8	0.760561	4.24131	5.73707e-05	0.000271511	+
O95453	Poly(A)-specific ribonuclease PARN OS=Homo sapiens	PARN	20421.5	18610.1	19812.2	13813.6	12522.2	12615.4	0.610465	5.53472	2.91931e-06	5.21426e-05	+
P00403	Cytochrome c oxidase subunit 2 OS=Homo sapiens	MT-CO2	6756.69	6515.23	6572.83	4945.5	5120.26	5027.41	0.653654	3.87995	0.000131841	0.000470745	+
Q9Y5S2	Serine/threonine-protein kinase MRCK beta OS=Homo sapiens	CDC42BPB	6937.5	7123.15	7025.57	4195.71	4356.94	4319.95	0.879317	2.38492	0.00412173	0.00698708	+
O95251	Histone acetyltransferase KAT7 OS=Homo sapiens	KAT7	12912.7	13388.4	12519.6	8398.99	8796.42	8179.52	0.720585	4.46302	3.44334e-05	0.00019802	+
Q8IWS0	PHD finger protein 6 OS=Homo sapiens	PHF6	7361.07	7226.09	7491.82	6694.68	6473.36	6245.93	1.11497	4.19896	6.3247e-05	0.000290269	+
O60684	Importin subunit alpha-7 OS=Homo sapiens	KPNA6	9260.66	9449.35	9499.26	6574.2	6815.95	6937.02	1.06982	1.42142	0.0378948	0.0492826	+
Q12981	Vesicle transport protein SEC20 OS=Homo sapiens	BNIP1	6541.02	6542.83	6563.27	7276.86	7244.15	7385.09	0.892126	2.98617	0.00103236	0.00221188	+
Q99805	Transmembrane 9 superfamily member 2 OS=Homo sapiens	TM9SF2	6065.87	5935.28	6081.45	6619.01	6532.86	6193.76	0.907549	1.54739	0.0283537	0.0379329	+
P63162-2	Isoform 2 of Small nuclear ribonucleoprotein-associated protein N OS=Homo sapiens	SNRPN	8132.03	8405.4	8090.99	7279.38	7385.6	7306.68	1.43969	3.34066	0.000456394	0.00116807	+
P82673	28S ribosomal protein S35, mitochondrial OS=Homo sapiens	MRPS35	9767.68	10058.3	9901.97	8626.74	9494.66	8858.21	0.739702	3.39495	0.000402763	0.00105791	+
P45974	Ubiquitin carboxyl-terminal hydrolase 5 OS=Homo sapiens	USP5	51.1999	53.1998	52.3	78.3	76.0998	71.2002	0.877314	1.61491	0.0242711	0.0329419	+
Q13616	Cullin-1 OS=Homo sapiens	CUL1	7869.19	8074.74	7638.11	5536.28	5963.32	5943.92	1.20721	2.6759	0.00210911	0.00397774	+
Q13190	Syntaxin-5 OS=Homo sapiens	STX5	4235.74	3919.35	3951.54	3632.38	3644.23	3344.56	1.46659	3.93444	0.000116295	0.000429796	+
P53701	Cytochrome c-type heme lyase OS=Homo sapiens	HCCS	10273.2	9587.91	9692.81	11777.1	12272.1	11627.9	1.65673	5.01495	9.66162e-06	9.36666e-05	+
P62263	40S ribosomal protein S14 OS=Homo sapiens	RPS14	7180.66	7274.34	7234.11	10155.7	10837.9	10815.4	1.16323	3.76416	0.000172123	0.000567834	+
Q8N884	Cyclic GMP-AMP synthase OS=Homo sapiens	MB21D1	5908.6	5904.91	6114.84	9682.07	10102.3	9918.46	2.76335	4.97943	1.0485e-05	9.83831e-05	+
Q9Y4K1	Absent in melanoma 1 protein OS=Homo sapiens	AIM1	9019.93	8917.97	9051.87	10665.8	10375.5	10353.3	1.25373	3.38926	0.000408075	0.00107001	+
P84085	ADP-ribosylation factor 5 OS=Homo sapiens	ARF5	4171.06	4098.84	4242.8	11089.4	12003.8	11482.9	0.735738	3.44513	0.000358815	0.000965876	+
Q8IVS2	Malonyl-CoA-acyl carrier protein transacylase, mitochondrial OS=Homo sapiens	MCAT	3691.01	3771.18	3742.79	4771.74	4514.65	4761.83	0.79032	4.09329	8.06696e-05	0.00033499	+
Q5ST30-4	Isoform 4 of Valine--tRNA ligase, mitochondrial OS=Homo sapiens	VARS2	4399.73	4190.19	4103.1	3197.88	3037.14	3103.76	0.617923	5.34436	4.52522e-06	6.38499e-05	+
Q9UKF6	Cleavage and polyadenylation specificity factor subunit 3 OS=Homo sapiens	CPSF3	6337.51	6486.84	6338.39	5103.96	5121.32	4919.17	0.772554	2.987	0.00103039	0.00220825	+
O43520	Phospholipid-transporting ATPase IC OS=Homo sapiens	ATP8B1	9764.29	9732.54	10060.4	6075.55	6028.99	6159.51	0.596006	5.24597	5.67584e-06	7.10973e-05	+
O15126	Secretory carrier-associated membrane protein 1 OS=Homo sapiens	SCAMP1	8577.25	8792.15	8548.76	6268.91	7010.01	6744.52	0.750848	4.09506	8.03415e-05	0.000334909	+
Q01081	Splicing factor U2AF 35 kDa subunit OS=Homo sapiens	U2AF1	7435.43	7565.92	7302.12	4532.53	4343.97	4416.23	0.768399	4.03451	9.23613e-05	0.00036746	+
Q8NFC6	Biorientation of chromosomes in cell division protein 1-like 1 OS=Homo sapiens	BOD1L1	8439.26	8582.01	8324.22	6204.93	6278.05	6547.82	0.765352	4.45644	3.49591e-05	0.000200285	+
Q8N7H5	RNA polymerase II-associated factor 1 homolog OS=Homo sapiens	PAF1	11224	10939.8	11292.7	8602.86	8343.29	8762.34	0.907027	2.36526	0.00431261	0.00726525	+
Q8IWI9-4	Isoform 4 of MAX gene-associated protein OS=Homo sapiens	MGA	5579.04	5483.19	5590.65	4227.53	4166.44	4351.51	0.865834	2.94136	0.00114456	0.00240674	+
P24534	Elongation factor 1-beta OS=Homo sapiens	EEF1B2	7081.31	7162.26	7072.97	6249.82	6629.57	6455.44	1.56269	2.30617	0.00494117	0.00817182	+
Q13753	Laminin subunit gamma-2 OS=Homo sapiens	LAMC2	6546.01	6592.45	6779.67	5592.97	5793.82	5858.84	2.27586	5.77985	1.66016e-06	3.93823e-05	+
O00461	Golgi integral membrane protein 4 OS=Homo sapiens	GOLIM4	7095.56	6903.92	6853.38	12181.5	9836.3	10569.4	1.30163	3.00449	0.000989715	0.00213861	+
H7BZJ3	Protein disulfide-isomerase A3 (Fragment) OS=Homo sapiens	PDIA3	4529.07	4366.31	4656.4	10186.7	10170.5	10484.7	1.35868	3.08933	0.000814085	0.00183264	+
Q9H4G0-4	Isoform 4 of Band 4.1-like protein 1 OS=Homo sapiens	EPB41L1	7051.43	7210.58	7207.08	8827.57	9524.32	9593.22	0.50626	4.14844	7.10493e-05	0.000310319	+
Q9HB71	Calcyclin-binding protein OS=Homo sapiens	CACYBP	2438.54	2432.63	2371.85	3143.6	3457.71	3239.82	0.844795	1.60887	0.024611	0.0333668	+
Q9UIJ7	GTP:AMP phosphotransferase AK3, mitochondrial OS=Homo sapiens	AK3	963.7	1018	957.501	530.901	499.102	457.999	0.730078	4.84025	1.44461e-05	0.000116413	+
D6RB85	Calnexin (Fragment) OS=Homo sapiens	CANX	9242.71	8414.72	8179.52	7637.58	7251.68	6937.98	1.08916	1.39026	0.0407136	0.0525519	+
Q99959-2	Isoform 1 of Plakophilin-2 OS=Homo sapiens	PKP2	19846.5	19938.9	19656.2	14683.4	14078.4	14634.6	0.655866	5.35531	4.41255e-06	6.2609e-05	+
O00151	PDZ and LIM domain protein 1 OS=Homo sapiens	PDLIM1	2030.33	1996.01	1988.41	2169.43	2090.16	2291.54	1.65797	3.80429	0.000156931	0.000530862	+
Q9Y2R4	Probable ATP-dependent RNA helicase DDX52 OS=Homo sapiens	DDX52	6592	6711.41	6605.72	4404.31	4242.21	4411.34	0.760092	5.92247	1.19545e-06	3.38608e-05	+
Q9Y6C9	Mitochondrial carrier homolog 2 OS=Homo sapiens	MTCH2	2936.94	2690.76	2845.17	4767.11	4822.28	4458.68	0.781351	4.14538	7.15517e-05	0.000311615	+
Q6ZRS2	Helicase SRCAP OS=Homo sapiens	SRCAP	7385.6	7403.54	7416.38	5579.81	5698.24	5600.35	0.827891	4.51599	3.04797e-05	0.000184801	+
Q15417	Calponin-3 OS=Homo sapiens	CNN3	17331.4	17758.2	17779.2	13428.4	14005.4	13876	2.45679	3.32033	0.000478267	0.00121019	+
P18859-2	Isoform 2 of ATP synthase-coupling factor 6, mitochondrial OS=Homo sapiens	ATP5J	7806.17	7898.7	7989.56	6463.95	6579.67	6572.83	0.694321	4.10011	7.94127e-05	0.000332316	+
Q8NBI6	Xyloside xylosyltransferase 1 OS=Homo sapiens	XXYLT1	3519.37	3539.67	3698.44	9802.27	8247.26	8379.22	0.750791	4.86418	1.36716e-05	0.000113421	+
Q8TDN6	Ribosome biogenesis protein BRX1 homolog OS=Homo sapiens	BRIX1	12957.5	12852	13276.6	8749.59	8948.31	9440.19	0.871724	2.29843	0.00503002	0.00829161	+
Q4G176	Acyl-CoA synthetase family member 3, mitochondrial OS=Homo sapiens	ACSF3	8198.25	8360.07	8453.31	6286.32	6295.91	6196.77	0.540382	6.14825	7.10804e-07	2.78131e-05	+
P51153	Ras-related protein Rab-13 OS=Homo sapiens	RAB13	10168.4	10424.6	10029.1	8536.92	9242.07	8914.88	0.758005	2.62144	0.00239089	0.0044127	+
P29374	AT-rich interactive domain-containing protein 4A OS=Homo sapiens	ARID4A	13983.1	14399.2	14181.3	7693.37	7637.58	7669.41	0.652711	5.63443	2.32044e-06	4.65993e-05	+
Q9BSC4	Nucleolar protein 10 OS=Homo sapiens	NOL10	12547.4	12740.2	12306.2	8768.41	10241.2	9486.1	0.8445	2.70339	0.00197975	0.00377692	+
P57721	Poly(rC)-binding protein 3 OS=Homo sapiens	PCBP3	7051.92	7259.73	7110.82	4651.89	4663.51	4667.07	1.10752	1.87978	0.0131892	0.0190523	+
Q8NC56	LEM domain-containing protein 2 OS=Homo sapiens	LEMD2	9449.35	9654.59	9643.89	7706.18	8345.02	8226.14	1.11183	2.53813	0.00289648	0.00517713	+
J3KR72	Transcription initiation factor TFIID subunit 6 OS=Homo sapiens	TAF6	1086.22	1059.89	1016.9	1144.18	1201.82	1157.1	0.831072	3.66339	0.000217075	0.000668491	+
A0A087WYD6	Antigen peptide transporter 2 OS=Homo sapiens	TAP2	10418.8	10432.5	10797.4	11732.3	11497.2	11957.3	1.99969	5.58072	2.62591e-06	4.99577e-05	+
Q9H1E3	Nuclear ubiquitous casein and cyclin-dependent kinase substrate 1 OS=Homo sapiens	NUCKS1	4846.74	5017.66	4874.37	4009.2	4133.94	4105.95	0.509046	3.06927	0.00085257	0.00190292	+
F8W727	60S ribosomal protein L32 OS=Homo sapiens	RPL32	8451.55	8303.48	8864.97	16905.4	16967.7	17359	1.16001	1.99916	0.0100194	0.0149687	+
Q92597	Protein NDRG1 OS=Homo sapiens	NDRG1	14519.5	13540.6	12188.2	7177.17	6262.83	7048.01	1.21685	1.64002	0.0229076	0.0312869	+
P16219	Short-chain specific acyl-CoA dehydrogenase, mitochondrial OS=Homo sapiens	ACADS	12756.1	12679.4	12902.8	15702.4	14412.2	14358.3	1.36131	4.03895	9.14218e-05	0.000365451	+
Q16513	Serine/threonine-protein kinase N2 OS=Homo sapiens	PKN2	3229.06	3106.56	3097.52	4148.57	3507.68	3822.5	1.55141	4.13069	7.40133e-05	0.000318142	+
Q5C9Z4	Nucleolar MIF4G domain-containing protein 1 OS=Homo sapiens	NOM1	5118.13	5185.26	5173.41	7176.68	6797.08	7095.06	0.796928	4.32985	4.67897e-05	0.000240311	+
Q9NZJ7	Mitochondrial carrier homolog 1 OS=Homo sapiens	MTCH1	6932.69	6973.18	7034.83	11074.9	10374.8	11038.8	1.28263	3.51011	0.000308951	0.000865096	+
Q9P275-2	Isoform 2 of Ubiquitin carboxyl-terminal hydrolase 36 OS=Homo sapiens	USP36	10193.1	10356.1	10153.6	8050.71	8079.22	8338.08	0.748439	3.83619	0.000145818	0.000503371	+
Q13409	Cytoplasmic dynein 1 intermediate chain 2 OS=Homo sapiens	DYNC1I2	10715.4	10927.7	10933.7	13437.7	14064.8	14281.9	1.16724	2.18897	0.00647187	0.0102713	+
Q9BXJ9	N-alpha-acetyltransferase 15, NatA auxiliary subunit OS=Homo sapiens	NAA15	8011.74	8109.52	8224.43	5888.56	6326.54	6006.46	1.20172	1.96425	0.010858	0.0160512	+
P20290-2	Isoform 2 of Transcription factor BTF3 OS=Homo sapiens	BTF3	4014.49	3805.58	3819.06	4737.79	4426.96	4420.83	1.54669	4.90899	1.23313e-05	0.000107596	+
Q12904-2	Isoform 2 of Aminoacyl tRNA synthase complex-interacting multifunctional protein 1 OS=Homo sapiens	AIMP1	8227.85	7577.99	7828.93	10058.3	9247.19	9097.16	1.10252	2.3758	0.0042092	0.00711632	+
A0A087X1N8	Serpin B6 OS=Homo sapiens	SERPINB6	805.801	773.003	767.701	1198.41	1231.84	1199.07	1.3265	3.20971	0.000617007	0.00147057	+
P61604	10 kDa heat shock protein, mitochondrial OS=Homo sapiens	HSPE1	8665.7	8519.78	8568.34	9750.77	9298.61	9345.14	0.843813	3.20387	0.00062536	0.00148579	+
P62081	40S ribosomal protein S7 OS=Homo sapiens	RPS7	4238.68	4036.25	4014.77	5662.41	5363.65	5276.26	1.27538	2.735	0.00184077	0.00356188	+
Q9HAV4	Exportin-5 OS=Homo sapiens	XPO5	68129.9	67089.5	70093.8	57453.2	56788.1	59003	0.867823	2.44456	0.00359286	0.00619007	+
P13861	cAMP-dependent protein kinase type II-alpha regulatory subunit OS=Homo sapiens	PRKAR2A	9643.23	9484.13	9250.4	12719	11870.6	11602.9	1.51648	4.10589	7.83628e-05	0.000330293	+
Q969S9	Ribosome-releasing factor 2, mitochondrial OS=Homo sapiens	GFM2	8309.24	7804.55	7864.83	7067.58	6851.96	6889.58	0.949603	2.10588	0.00783646	0.0120785	+
Q8NHH9	Atlastin-2 OS=Homo sapiens	ATL2	6633.25	6580.13	6898.18	10505.1	10124.1	9869.08	1.10027	1.85953	0.0138188	0.019882	+
Q9C0E8-4	Isoform 4 of Protein lunapark OS=Homo sapiens	LNP	5904.91	6011.46	5991.49	5592.59	5766.58	5646.34	1.45853	4.05947	8.72027e-05	0.000352671	+
Q92930	Ras-related protein Rab-8B OS=Homo sapiens	RAB8B	8082.02	8141.05	8121.33	8602.86	9272.23	8910.56	1.6106	4.70726	1.96219e-05	0.000138044	+
Q96EE3-1	Isoform B of Nucleoporin SEH1 OS=Homo sapiens	SEH1L	6767.47	6947.6	6693.29	9594.55	10209.3	9961.86	0.916036	3.07998	0.000831802	0.00186478	+
Q96H55	Unconventional myosin-XIX OS=Homo sapiens	MYO19	1738.23	1695.86	1734.37	2696.55	2783.72	2843.99	0.915769	3.00748	0.000982924	0.00212636	+
O00330	Pyruvate dehydrogenase protein X component, mitochondrial OS=Homo sapiens	PDHX	6615.8	6668.28	6725.38	6211.82	6085.67	6031.91	1.13144	3.27778	0.000527497	0.00130135	+
Q96HA1	Nuclear envelope pore membrane protein POM 121 OS=Homo sapiens	POM121	7363.11	7371.28	7493.89	6673.37	6870.98	6811.23	1.07534	1.34815	0.044859	0.0573947	+
Q15691	Microtubule-associated protein RP/EB family member 1 OS=Homo sapiens	MAPRE1	10189.5	10253.3	10570.1	11757.6	11569.2	11761.6	1.20262	2.45818	0.00348193	0.00603453	+
Q9BXP2	Solute carrier family 12 member 9 OS=Homo sapiens	SLC12A9	5572.47	5524.78	5633.44	5712.47	6132.25	6146.29	0.672497	4.51002	3.09015e-05	0.000186022	+
Q9BZ95	Histone-lysine N-methyltransferase NSD3 OS=Homo sapiens	WHSC1L1	6929.33	6607.09	6839.14	8567.75	8003.41	7933.27	0.878142	3.00022	0.000999494	0.00215481	+
J3KN32	REST corepressor 1 OS=Homo sapiens	RCOR1	7465.9	7285.94	7420.5	4782.01	4994.76	5134.47	0.701971	5.00939	9.78611e-06	9.4034e-05	+
O00303	Eukaryotic translation initiation factor 3 subunit F OS=Homo sapiens	EIF3F	3919.35	4052.79	4048.58	3447.42	3563.8	3544.34	1.25303	2.44372	0.00359981	0.00619646	+
Q86U42	Polyadenylate-binding protein 2 OS=Homo sapiens	PABPN1	9579.93	9739.96	9524.32	6906.31	6646.6	6694.68	0.87065	2.97505	0.00105913	0.00225775	+
Q6IAA8	Ragulator complex protein LAMTOR1 OS=Homo sapiens	LAMTOR1	5987.76	5808.3	5810.31	7685.38	7476.25	6899.14	0.782487	3.98825	0.000102742	0.000397921	+
P62266	40S ribosomal protein S23 OS=Homo sapiens	RPS23	16872.7	17122.4	16354.5	14798.9	14389.2	14648.9	1.20236	2.47992	0.00331192	0.00578609	+
P20336	Ras-related protein Rab-3A OS=Homo sapiens	RAB3A	7549.16	7691.77	7589.56	5979.88	6111.45	5772.98	0.573086	4.99909	1.0021e-05	9.49669e-05	+
P84098	60S ribosomal protein L19 OS=Homo sapiens	RPL19	12508.3	12114.9	13001.6	15670.9	14603.2	14965	1.24808	5.64627	2.25803e-06	4.59533e-05	+
Q9NW15	Anoctamin-10 OS=Homo sapiens	ANO10	1531.15	1566.25	1497.87	902.698	871.001	859.802	1.39215	4.50172	3.14978e-05	0.000187822	+
O15091	Mitochondrial ribonuclease P protein 3 OS=Homo sapiens	KIAA0391	14676.3	14549.7	14753.8	18339.9	18164.1	18385.7	0.635837	5.0069	9.84238e-06	9.40965e-05	+
B3KS98	Eukaryotic translation initiation factor 3 subunit H OS=Homo sapiens	EIF3H	6337.95	6439.35	6392.21	8790.93	8767.2	9128.74	1.34621	3.11651	0.000764698	0.00173954	+
Q9NW64	Pre-mRNA-splicing factor RBM22 OS=Homo sapiens	RBM22	13936.7	14266.1	13936.7	8637.51	9084.55	9071.97	0.703779	3.84924	0.000141501	0.000491825	+
Q9H0B6	Kinesin light chain 2 OS=Homo sapiens	KLC2	7340.69	7036.29	7055.34	9872.5	9860.19	9119.25	0.760229	4.72131	1.89972e-05	0.000135025	+
Q9H9Y6-3	Isoform 3 of DNA-directed RNA polymerase I subunit RPA2 OS=Homo sapiens	POLR1B	8367.03	8616.58	8408.89	5651.04	6181.32	6038.61	1.07352	1.9449	0.0113527	0.0167013	+
P29992	Guanine nucleotide-binding protein subunit alpha-11 OS=Homo sapiens	GNA11	4558.36	4608.24	4593.57	3568.99	3417.91	3474.04	1.2347	3.83908	0.000144851	0.000500939	+
Q8N556-2	Isoform 2 of Actin filament-associated protein 1 OS=Homo sapiens	AFAP1	7284.43	7248.67	7273.33	7574.32	7979.6	7855.02	2.19316	3.63426	0.000232135	0.000700935	+
P57737-3	Isoform 3 of Coronin-7 OS=Homo sapiens	CORO7	11530.8	11635.9	11716.1	13986	14542.6	14540.6	0.675304	5.50478	3.12766e-06	5.3233e-05	+
P84090	Enhancer of rudimentary homolog OS=Homo sapiens	ERH	5676.95	5667.51	5850.73	13338.4	11524.4	12848.4	0.845902	2.19898	0.00632441	0.0100521	+
Q9H6R3	Acyl-CoA synthetase short-chain family member 3, mitochondrial OS=Homo sapiens	ACSS3	7608.52	7737.76	7553.35	5089.82	5151.94	5222.41	0.400044	7.34304	4.539e-08	2.02679e-05	+
P07199	Major centromere autoantigen B OS=Homo sapiens	CENPB	18289.1	18270.1	18502.1	14457.2	16091.4	16026.8	0.767843	4.90388	1.24773e-05	0.000108494	+
P46781	40S ribosomal protein S9 OS=Homo sapiens	RPS9	11490.1	11644.8	11560.4	4719.77	4583.07	4577.04	1.31345	3.72649	0.00018772	0.000605864	+
P78332	RNA-binding protein 6 OS=Homo sapiens	RBM6	7106.88	7266.78	7286.45	5530.52	5501.85	5599.57	1.30083	3.2799	0.000524928	0.00129752	+
Q13425	Beta-2-syntrophin OS=Homo sapiens	SNTB2	28014.8	27497.3	27655.9	37658.8	35550.9	36029.7	1.50883	5.37342	4.23233e-06	6.14289e-05	+
Q16555	Dihydropyrimidinase-related protein 2 OS=Homo sapiens	DPYSL2	6518.39	6425.98	6538.3	8102.21	8489.12	8752.62	1.75586	3.33025	0.000467466	0.0011892	+
Q92575	UBX domain-containing protein 4 OS=Homo sapiens	UBXN4	5662.02	5524.01	5768.18	8615.39	8490.3	8475.6	1.19202	3.45961	0.000347048	0.000942546	+
P11233	Ras-related protein Ral-A OS=Homo sapiens	RALA	3430.73	3373.66	3471.15	6486.39	5663.98	5891.83	1.07142	1.58652	0.0259108	0.034992	+
Q9BUP3-3	Isoform 3 of Oxidoreductase HTATIP2 OS=Homo sapiens	HTATIP2	6942.79	7151.85	7061.7	8217.59	8428.73	8573.09	1.12643	3.0251	0.000943844	0.00206238	+
Q00577	Transcriptional activator protein Pur-alpha OS=Homo sapiens	PURA	8368.77	8248.41	8450.96	9092.11	9137.6	8629.13	1.21016	3.75938	0.000174028	0.000571145	+
P13073	Cytochrome c oxidase subunit 4 isoform 1, mitochondrial OS=Homo sapiens	COX4I1	10070.9	10296	10189.5	11299.7	11733.1	11387.8	0.706883	3.6848	0.000206633	0.000646565	+
P23771-2	Isoform 2 of Trans-acting T-cell-specific transcription factor GATA-3 OS=Homo sapiens	GATA3	4845.06	4776.7	4622.96	5813.13	5706.54	5718.81	0.35688	5.49222	3.21944e-06	5.41881e-05	+
H0Y368	Dolichol-phosphate mannosyltransferase subunit 1 (Fragment) OS=Homo sapiens	DPM1	30123.5	30375.1	30856.8	20218.7	22285.2	22074.6	0.910624	1.98051	0.010459	0.0155371	+
O14787-2	Isoform 2 of Transportin-2 OS=Homo sapiens	TNPO2	9309.58	9616.53	9142.04	3497.96	3314.1	3204.76	0.763122	3.58426	0.000260459	0.000764552	+
P10620	Microsomal glutathione S-transferase 1 OS=Homo sapiens	MGST1	11289.5	11505.2	11361	10033.9	10769	10300.3	0.864632	3.98815	0.000102766	0.000397802	+
O00443	Phosphatidylinositol 4-phosphate 3-kinase C2 domain-containing subunit alpha OS=Homo sapiens	PIK3C2A	3359.2	3204.09	3153.42	2449.89	2475.84	2489.43	0.652766	5.04448	9.02651e-06	8.96868e-05	+
Q5SW79	Centrosomal protein of 170 kDa OS=Homo sapiens	CEP170	8841.04	8773.88	9018.68	7690.17	7713.66	7624.36	1.85938	4.79413	1.60646e-05	0.000122436	+
Q5SWX8	Protein odr-4 homolog OS=Homo sapiens	ODR4	6086.51	6125.45	6110.61	3895.79	4132.5	3931.87	0.907679	2.61148	0.00244636	0.00449213	+
P62330	ADP-ribosylation factor 6 OS=Homo sapiens	ARF6	3711.02	3720.81	3814.29	7125.13	6719.79	7066.11	1.23642	3.38532	0.000411794	0.00107678	+
Q16576	Histone-binding protein RBBP7 OS=Homo sapiens	RBBP7	7435.43	7656.66	7666.75	6777.32	7017.3	6862.89	0.821017	3.37983	0.000417033	0.00108863	+
P07686	Beta-hexosaminidase subunit beta OS=Homo sapiens	HEXB	8462.1	8242.12	8130.34	10198.7	10515.3	9992.29	0.855572	3.60594	0.000247776	0.000736446	+
P20290	Transcription factor BTF3 OS=Homo sapiens	BTF3	13913.5	13929	14205.9	11199.9	11409.1	11914.2	1.42097	2.79211	0.00161395	0.00319384	+
Q8NBX0	Saccharopine dehydrogenase-like oxidoreductase OS=Homo sapiens	SCCPDH	8806.79	8642.9	8675.31	7379.46	7627	7345.27	2.89158	4.9546	1.1102e-05	0.000101415	+
Q9NX40	OCIA domain-containing protein 1 OS=Homo sapiens	OCIAD1	5505.66	5207.59	5209.76	8051.27	7476.25	7098.02	1.2059	4.21639	6.07589e-05	0.000283654	+
Q9NRG9	Aladin OS=Homo sapiens	AAAS	3646.26	3744.87	3731.66	10207.2	10945.1	11009.8	1.16484	4.50164	3.15036e-05	0.000187562	+
O14975	Very long-chain acyl-CoA synthetase OS=Homo sapiens	SLC27A2	10312.5	10584	10543.7	12775.6	12472.8	12664.5	0.450964	5.57402	2.66674e-06	5.03568e-05	+
Q8TAA9	Vang-like protein 1 OS=Homo sapiens	VANGL1	7414.84	7575.89	7526.69	8693.37	8812.28	8723.55	0.961469	2.54317	0.00286306	0.0051258	+
Q92979	Ribosomal RNA small subunit methyltransferase NEP1 OS=Homo sapiens	EMG1	8842.26	9099.68	8855.76	4143.98	4101.68	3839.23	0.705279	4.30074	5.00334e-05	0.000249873	+
Q6P587	Acylpyruvase FAHD1, mitochondrial OS=Homo sapiens	FAHD1	8526.28	8541.66	8485.59	8094.91	8236.98	8237.55	0.461058	7.03766	9.16938e-08	1.93346e-05	+
O60524	Nuclear export mediator factor NEMF OS=Homo sapiens	NEMF	8536.92	8598.09	8727.79	5891.01	6316.9	6032.33	1.35322	4.07232	8.46603e-05	0.000347194	+
A0A087WYF7	MICOS complex subunit MIC27 OS=Homo sapiens	APOOL	11506.8	11704.7	11501.2	5298.98	5359.19	5346.58	1.2196	2.99643	0.00100825	0.0021725	+
Q13444	Disintegrin and metalloproteinase domain-containing protein 15 OS=Homo sapiens	ADAM15	5835.34	5645.56	5903.28	8039	7767.85	7717.4	0.881613	3.12492	0.000750032	0.00171181	+
Q9NZM3	Intersectin-2 OS=Homo sapiens	ITSN2	5583.68	5569.38	5545.49	6504.85	6939.9	6920.21	0.916545	3.11143	0.000773695	0.00175789	+
Q5JPH6	Probable glutamate--tRNA ligase, mitochondrial OS=Homo sapiens	EARS2	6746.39	6791.9	6879.56	5952.17	6151.83	5896.32	0.555886	5.6538	2.21922e-06	4.5653e-05	+
P04920	Anion exchange protein 2 OS=Homo sapiens	SLC4A2	9526.96	8873.58	9125.58	8670.5	8700.6	8397.82	0.797622	3.15913	0.000693218	0.00161319	+
Q8IWJ2	GRIP and coiled-coil domain-containing protein 2 OS=Homo sapiens	GCC2	7888.31	7929.42	8026.19	7319.86	7169.22	7365.15	0.873789	2.45315	0.00352249	0.006091	+
P46063	ATP-dependent DNA helicase Q1 OS=Homo sapiens	RECQL	9066.94	9338.01	9178.86	4994.42	5210.84	5128.42	0.695779	2.70358	0.00197888	0.0037762	+
Q06210	Glutamine--fructose-6-phosphate aminotransferase [isomerizing] 1 OS=Homo sapiens	GFPT1	4907.59	4912.02	4825.62	3739.42	4082.39	3859.77	0.866653	1.71579	0.0192402	0.0267546	+
B2RTR1	CLASP2 protein OS=Homo sapiens	CLASP2	4724.02	4839.69	4782.01	4117.63	4359.36	4058.13	0.839238	3.30199	0.000498896	0.00124864	+
P62495	Eukaryotic peptide chain release factor subunit 1 OS=Homo sapiens	ETF1	8034.54	7612.21	7681.65	5979.88	4952.7	5298.98	0.92051	1.41648	0.0383283	0.0497612	+
P61020	Ras-related protein Rab-5B OS=Homo sapiens	RAB5B	5945.16	5555.88	6013.55	5354.37	4935.22	4889.6	0.83901	2.29525	0.00506699	0.00834165	+
Q9UL25	Ras-related protein Rab-21 OS=Homo sapiens	RAB21	4570.7	4623.28	4641.26	3839.76	3769.61	4001.71	0.883688	4.49226	3.21914e-05	0.000189874	+
P50281	Matrix metalloproteinase-14 OS=Homo sapiens	MMP14	6724.45	6447.39	6240.3	6106.37	5981.12	5781.79	2.48709	5.34339	4.53534e-06	6.37546e-05	+
P54727	UV excision repair protein RAD23 homolog B OS=Homo sapiens	RAD23B	4577.04	4910.32	4705.39	3944.43	3816.67	4146.85	0.687252	3.98775	0.000102861	0.000397765	+
Q53H82	Beta-lactamase-like protein 2 OS=Homo sapiens	LACTB2	12615.4	12531.7	12721.7	11244.3	11111.8	11108.7	0.627602	4.13122	7.39231e-05	0.000317929	+
F6TB26	Tudor and KH domain-containing protein OS=Homo sapiens	TDRKH	4986.11	4954.08	5160.16	12704.9	12096.5	12754.3	0.6177	4.91639	1.2123e-05	0.000106882	+
Q68CP9	AT-rich interactive domain-containing protein 2 OS=Homo sapiens	ARID2	11519.6	10964.9	10947.4	7844.69	7420.5	7710.99	0.666717	4.214	6.10942e-05	0.000284518	+
Q8TEW0	Partitioning defective 3 homolog OS=Homo sapiens	PARD3	6702.11	6591.54	6486.39	3939.51	4389.07	4085.51	0.794936	4.33632	4.60978e-05	0.000238693	+
Q96N66	Lysophospholipid acyltransferase 7 OS=Homo sapiens	MBOAT7	8152.35	8357.18	8138.8	4918.15	5247.45	5059.57	1.891	6.48925	3.24153e-07	2.25746e-05	+
Q05682	Caldesmon OS=Homo sapiens	CALD1	6695.61	6644.29	7006.12	4567.85	4400.95	4595.8	2.88971	3.79679	0.000159665	0.000537236	+
G5EA09	Syndecan binding protein (Syntenin), isoform CRA_a OS=Homo sapiens	SDCBP	3625.59	3673.65	3669.07	2963.12	2838.08	2917.87	1.47858	3.87731	0.000132645	0.000472729	+
Q15291	Retinoblastoma-binding protein 5 OS=Homo sapiens	RBBP5	9546.13	9564.01	9807.03	18361.5	18031.1	18289.1	0.838255	3.0632	0.00086457	0.00192406	+
Q16881	Thioredoxin reductase 1, cytoplasmic OS=Homo sapiens	TXNRD1	2267.84	2224.4	2346.02	7153.83	6521.1	6086.09	1.34639	2.75106	0.00177394	0.00345728	+
Q9NPF5	DNA methyltransferase 1-associated protein 1 OS=Homo sapiens	DMAP1	1408.65	1475.21	1436.56	2193.62	2148.33	2046.3	0.831687	3.37103	0.000425569	0.00110558	+
O95822	Malonyl-CoA decarboxylase, mitochondrial OS=Homo sapiens	MLYCD	7592.71	7589.03	7472.11	6076.4	6511.62	6401.97	0.531236	7.48123	3.30195e-08	1.79036e-05	+
Q96S66	Chloride channel CLIC-like protein 1 OS=Homo sapiens	CLCC1	7201.09	6864.79	7040.2	10090.4	9063.8	9262.59	0.865969	3.54952	0.00028215	0.000809442	+
P50443	Sulfate transporter OS=Homo sapiens	SLC26A2	4797.94	4958.54	4995.45	4042.13	4184.97	4042.13	0.388825	6.44351	3.60155e-07	2.35685e-05	+
Q96PD2-2	Isoform 2 of Discoidin, CUB and LCCL domain-containing protein 2 OS=Homo sapiens	DCBLD2	8701.81	8724.76	8808.62	4671.27	4642.22	4623.92	2.32227	5.40414	3.9433e-06	5.91574e-05	+
O75934	Pre-mRNA-splicing factor SPF27 OS=Homo sapiens	BCAS2	9373.68	9509.15	9566	8056.29	8211.33	8367.61	0.847732	2.91979	0.00120285	0.0025064	+
P60981	Destrin OS=Homo sapiens	DSTN	12037.1	12346.4	12015.4	4749.3	4775.38	4628.09	1.2813	2.82242	0.00150515	0.00301864	+
P10301	Ras-related protein R-Ras OS=Homo sapiens	RRAS	2502.23	2404.13	2589.76	5682.46	5778.18	5947.22	1.80922	5.37383	4.22834e-06	6.14886e-05	+
Q6UVK1	Chondroitin sulfate proteoglycan 4 OS=Homo sapiens	CSPG4	9625.86	9547.45	9624.53	7785.1	8304.05	8323.65	1.93989	4.38051	4.1638e-05	0.000224964	+
Q9BPX3	Condensin complex subunit 3 OS=Homo sapiens	NCAPG	7154.82	6531.51	6713.74	9021.8	8462.1	8654.89	1.22259	3.48329	0.000328632	0.000907797	+
K7ELC2	40S ribosomal protein S15 OS=Homo sapiens	RPS15	7479.88	7594.82	7859.93	13880.8	13568.7	14045.3	1.3548	2.20978	0.00616907	0.00984227	+
O75821	Eukaryotic translation initiation factor 3 subunit G OS=Homo sapiens	EIF3G	2276.02	2195.14	2346.35	4547	4211.74	4466.72	1.25312	2.37172	0.00424893	0.00717387	+
Q969X5	Endoplasmic reticulum-Golgi intermediate compartment protein 1 OS=Homo sapiens	ERGIC1	4241.62	4124.78	4219.63	5229.65	4987.15	5170.54	0.579652	4.93799	1.15348e-05	0.000103867	+
Q01844-5	Isoform 5 of RNA-binding protein EWS OS=Homo sapiens	EWSR1	10237.7	10083.4	9970.84	14938	13468.5	12632	0.946961	1.67696	0.0210397	0.0289915	+
Q9Y6M7-13	Isoform 13 of Sodium bicarbonate cotransporter 3 OS=Homo sapiens	SLC4A7	9227.35	8818.39	8967.56	11760	11537.2	10554	0.712234	4.41746	3.82419e-05	0.000212512	+
Q8WVV4-1	Isoform 1 of Protein POF1B OS=Homo sapiens	POF1B	12428.8	12705.8	12273	6951.46	7269.3	7462.79	0.452242	6.40085	3.97329e-07	2.33808e-05	+
Q9UNE7	E3 ubiquitin-protein ligase CHIP OS=Homo sapiens	STUB1	8078.1	7865.92	7785.64	7635.99	7406.11	7428.73	0.862084	3.59116	0.000256354	0.00075573	+
P04062	Glucosylceramidase OS=Homo sapiens	GBA	5970.35	5962.91	6061.67	4177.14	4433.71	4205.9	0.946392	1.52624	0.0297687	0.0396164	+
O14578-4	Isoform 4 of Citron Rho-interacting kinase OS=Homo sapiens	CIT	8180.08	8374.57	8380.96	3805.31	3772.49	3698.95	1.22068	3.51853	0.000303019	0.000852248	+
G5EA30	CUG triplet repeat, RNA binding protein 1, isoform CRA_c OS=Homo sapiens	CELF1	11179.7	10853.7	11210.8	9625.86	9455.25	9578.61	0.8558	2.20197	0.00628102	0.00999136	+
O75151	Lysine-specific demethylase PHF2 OS=Homo sapiens	PHF2	12389.2	12589.2	12307.1	11395.7	11935.7	11954.8	0.780573	5.30315	4.97565e-06	6.70881e-05	+
P25490	Transcriptional repressor protein YY1 OS=Homo sapiens	YY1	5936.1	5784.19	5936.1	7117.23	7057.3	7378.44	0.808339	3.42868	0.000372666	0.000994688	+
P35914	Hydroxymethylglutaryl-CoA lyase, mitochondrial OS=Homo sapiens	HMGCL	13300.6	13367.1	13273.9	10879.3	11204.6	12098.2	0.664344	4.06117	8.6862e-05	0.000351473	+
G3V325	Protein ATP5J2-PTCD1 OS=Homo sapiens	ATP5J2-PTCD1	6398.86	6459.47	6467.53	4959.92	5039.62	5085.94	0.784016	4.76762	1.70758e-05	0.000126831	+
Q9BYD2	39S ribosomal protein L9, mitochondrial OS=Homo sapiens	MRPL9	11266.1	11263	11168.9	8706.64	9337.37	9195.42	0.905459	4.23614	5.80577e-05	0.00027391	+
Q86UK0	ATP-binding cassette sub-family A member 12 OS=Homo sapiens	ABCA12	12989	13271.1	13132.9	9097.16	8220.44	8852.08	0.601992	5.01492	9.66229e-06	9.35537e-05	+
Q96HS1	Serine/threonine-protein phosphatase PGAM5, mitochondrial OS=Homo sapiens	PGAM5	11783.7	11877.1	12135.1	9339.31	9342.55	9382.78	0.670314	4.47008	3.38782e-05	0.000195716	+
P55145	Mesencephalic astrocyte-derived neurotrophic factor OS=Homo sapiens	MANF	11231.8	11179.7	11358.6	10232.7	10141.6	10203.7	2.19228	4.79912	1.58811e-05	0.000121647	+
O75964	ATP synthase subunit g, mitochondrial OS=Homo sapiens	ATP5L	8263.29	8355.44	8463.86	5024.28	5216.62	4857.84	0.673282	5.38738	4.09845e-06	6.01761e-05	+
X6R3N0	Long-chain fatty acid transport protein 3 OS=Homo sapiens	SLC27A3	15502.4	15722	15450.9	10046.5	10862.7	10378.4	0.470611	5.95916	1.0986e-06	3.29627e-05	+
P01903	HLA class II histocompatibility antigen, DR alpha chain OS=Homo sapiens	HLA-DRA	7742.05	7457.11	7881.75	16344.3	17529.5	16725.9	3.35943	4.12696	7.46518e-05	0.00031998	+
Q5M775	Cytospin-B OS=Homo sapiens	SPECC1	16739.9	16579.4	17105.8	11265.3	11352.3	11332.7	1.58337	4.20245	6.27408e-05	0.000288821	+
P42696	RNA-binding protein 34 OS=Homo sapiens	RBM34	8744.14	9012.43	8898.83	4291.9	4092.31	4160.09	1.18805	2.48703	0.00325814	0.00570138	+
Q14527	Helicase-like transcription factor OS=Homo sapiens	HLTF	6278.92	6360.83	6569.65	20612	23307.4	20612	0.652292	3.7865	0.000163493	0.000546254	+
Q96LJ7	Dehydrogenase/reductase SDR family member 1 OS=Homo sapiens	DHRS1	4430.03	4467.03	4654.14	6888.62	7322.9	7245.15	1.2915	4.1317	7.38414e-05	0.000317939	+
Q14156	Protein EFR3 homolog A OS=Homo sapiens	EFR3A	7263.25	7341.71	7368.73	8270.16	8946.45	8888.97	1.22785	3.61117	0.00024481	0.000729342	+
O76024	Wolframin OS=Homo sapiens	WFS1	9866.34	9661.29	9814.51	6782.96	5952.58	6404.19	0.814712	3.43456	0.000367655	0.000984096	+
O43396	Thioredoxin-like protein 1 OS=Homo sapiens	TXNL1	3116.48	3179.76	3252.42	4180.62	4046.62	4104.81	0.857426	2.18494	0.00653221	0.0103562	+
Q9BRP8	Partner of Y14 and mago OS=Homo sapiens	WIBG	3943.06	4040.45	4097.14	4836.34	5039.27	4957.85	0.645513	5.47409	3.35668e-06	5.47973e-05	+
P42126	Enoyl-CoA delta isomerase 1, mitochondrial OS=Homo sapiens	ECI1	9233.1	9143.3	9098.42	7283.92	7347.31	7752.79	0.727535	3.87346	0.000133826	0.000474929	+
O14818	Proteasome subunit alpha type-7 OS=Homo sapiens	PSMA7	5176.64	4799.61	4861.55	4261.07	4349.1	4112.22	1.11364	1.59867	0.0251959	0.0340872	+
P49006	MARCKS-related protein OS=Homo sapiens	MARCKSL1	8002.31	7865.38	7892.68	5236.55	5080.31	5020.45	0.410632	6.17578	6.67145e-07	2.69376e-05	+
Q8IXI2-3	Isoform 3 of Mitochondrial Rho GTPase 1 OS=Homo sapiens	RHOT1	8632.12	8772.06	8590.34	6503.05	6001.05	6408.18	0.855911	2.1247	0.00750412	0.0116467	+
P62249	40S ribosomal protein S16 OS=Homo sapiens	RPS16	7334.59	7019.24	6897.7	8270.16	7689.64	7707.25	1.21284	2.8212	0.00150938	0.00302397	+
Q8NBU5	ATPase family AAA domain-containing protein 1 OS=Homo sapiens	ATAD1	13111.1	13166.6	12776.5	5390.86	5209.39	5436.64	0.938148	1.99244	0.0101756	0.0151694	+
Q9H488	GDP-fucose protein O-fucosyltransferase 1 OS=Homo sapiens	POFUT1	6309.46	6374.52	6445.6	5816.76	5267.49	5289.08	1.89593	4.6741	2.11787e-05	0.000145492	+
Q8IV36	Protein HID1 OS=Homo sapiens	HID1	30429.9	29653.2	30533.4	38200.4	35905.1	35793.3	0.43285	6.3394	4.5772e-07	2.51778e-05	+
Q92522	Histone H1x OS=Homo sapiens	H1FX	7294.03	7279.89	7566.45	6856.71	6937.5	6976.56	0.781395	2.43146	0.00370288	0.00635514	+
O75530-2	Isoform 2 of Polycomb protein EED OS=Homo sapiens	EED	4625.2	4568.48	4724.02	8460.93	9050.61	8875.42	1.27907	3.47441	0.000335421	0.000921519	+
P29144	Tripeptidyl-peptidase 2 OS=Homo sapiens	TPP2	7503.25	7291.5	7341.71	3143.6	3238.93	3199.21	1.28314	2.88934	0.00129021	0.00264847	+
P17535	Transcription factor jun-D OS=Homo sapiens	JUND	20636.3	20312.8	21001.4	17484.6	15047.1	15876.4	1.49251	4.91581	1.21392e-05	0.0001069	+
Q9GZS1-2	Isoform 2 of DNA-directed RNA polymerase I subunit RPA49 OS=Homo sapiens	POLR1E	6720.72	6739.85	6748.26	8336.35	8905.62	8606.43	1.09208	2.33427	0.00463159	0.00773058	+
P43686	26S protease regulatory subunit 6B OS=Homo sapiens	PSMC4	3751.89	3534.03	3615.3	4496.85	4873.02	4618.15	1.14204	2.55554	0.00278266	0.00500197	+
P62714	Serine/threonine-protein phosphatase 2A catalytic subunit beta isoform OS=Homo sapiens	PPP2CB	3862.72	3871.83	3896.33	5922.95	5681.28	5755.4	0.881007	1.38042	0.0416466	0.0536471	+
Q9NUI1	Peroxisomal 2,4-dienoyl-CoA reductase OS=Homo sapiens	DECR2	8005.63	8063.55	8147.83	8573.69	8976.27	8897.6	0.492624	6.0847	8.22811e-07	2.94617e-05	+
Q92692	Nectin-2 OS=Homo sapiens	PVRL2	5709.7	5347.69	5523.24	6398.42	6335.75	6201.49	1.16192	3.66892	0.000214329	0.000662451	+
P08651	Nuclear factor 1 C-type OS=Homo sapiens	NFIC	598.501	589.399	655.899	553.899	514.801	555.699	0.867897	3.33628	0.00046102	0.00117913	+
Q8NI35	InaD-like protein OS=Homo sapiens	INADL	10944.4	11229.5	11210.8	5368.49	5519.42	5557.81	0.801223	3.76766	0.000170742	0.000564254	+
Q9NQR4	Omega-amidase NIT2 OS=Homo sapiens	NIT2	5662.02	5615.12	5624.46	6469.78	6483.24	6685.41	0.877909	2.90866	0.00123407	0.0025602	+
Q9BTC8	Metastasis-associated protein MTA3 OS=Homo sapiens	MTA3	7422.04	7715.27	7522	6629.57	6493.59	6542.38	0.598344	4.09329	8.06696e-05	0.000335173	+
P22670	MHC class II regulatory factor RFX1 OS=Homo sapiens	RFX1	3436.44	3534.28	3511.33	2774.67	2881.09	2742.74	1.15669	2.99285	0.0010166	0.00218488	+
Q16851	UTP--glucose-1-phosphate uridylyltransferase OS=Homo sapiens	UGP2	5799.85	5619.4	5557.42	4884.52	4988.19	5031.25	1.14568	1.92169	0.011976	0.0175094	+
J3KQ48	Peptidyl-tRNA hydrolase 2, mitochondrial OS=Homo sapiens	PTRH2	4177.72	4305.6	4038.49	2414.15	2448.36	2629.73	0.811312	2.64376	0.00227112	0.00422656	+
O43772	Mitochondrial carnitine/acylcarnitine carrier protein OS=Homo sapiens	SLC25A20	3299.2	3402.08	3331.6	3853.62	3966.64	3784.8	1.09975	1.87682	0.0132794	0.0191715	+
B7Z6Z4	Myosin light polypeptide 6 OS=Homo sapiens	MYL6	7266.27	6846.73	7038.24	8479.13	7849.04	7904.73	1.40504	2.73109	0.00185742	0.0035868	+
Q06787-5	Isoform 4 of Fragile X mental retardation protein 1 OS=Homo sapiens	FMR1	10246.9	10459.3	10171.2	7819.71	8573.09	8657.89	0.82596	4.3514	4.45246e-05	0.000232613	+
P46783	40S ribosomal protein S10 OS=Homo sapiens	RPS10	6728.64	6821.63	6737.51	7124.63	7602.72	7583.77	1.19109	2.94741	0.00112873	0.00238071	+
A0A087WUM0	Protein SYNJ2BP-COX16 (Fragment) OS=Homo sapiens	SYNJ2BP-COX16	9165.51	8893.28	9459.84	13583.8	11965.6	13115.6	0.742224	5.35913	4.37391e-06	6.25277e-05	+
P08174-7	Isoform 7 of Complement decay-accelerating factor OS=Homo sapiens	CD55	4961.29	4931.12	5013.14	4042.41	4174.54	4094.58	1.91954	3.8663	0.00013605	0.000479457	+
Q9NUL3	Double-stranded RNA-binding protein Staufen homolog 2 OS=Homo sapiens	STAU2	18755.2	18452.1	18765.6	21432.3	22835.6	22401.4	0.967116	2.35293	0.0044368	0.00743816	+
Q14738	Serine/threonine-protein phosphatase 2A 56 kDa regulatory subunit delta isoform OS=Homo sapiens	PPP2R5D	10072.3	10258.3	10259	7482.99	7583.77	7637.05	1.19431	1.94293	0.0114043	0.016761	+
Q9Y6Q5-2	Isoform 2 of AP-1 complex subunit mu-2 OS=Homo sapiens	AP1M2	6373.63	6363.92	6476.51	12047.9	11743.7	13091.1	0.606787	4.92663	1.18405e-05	0.000105743	+
G3V4T6	Maleylacetoacetate isomerase OS=Homo sapiens	GSTZ1	5064.49	5086.3	5087.71	4964.73	4869.64	4902.83	0.66827	4.66802	2.14773e-05	0.000146747	+
Q96E11	Ribosome-recycling factor, mitochondrial OS=Homo sapiens	MRRF	5383.02	5215.18	5230.74	6738.91	6175.33	5990.66	0.753409	6.2495	5.62989e-07	2.6059e-05	+
Q96A72	Protein mago nashi homolog 2 OS=Homo sapiens	MAGOHB	7853.39	7672.6	7581.67	4625.84	4831.98	4563.74	0.87891	2.53486	0.00291837	0.0052089	+
Q9UKN8	General transcription factor 3C polypeptide 4 OS=Homo sapiens	GTF3C4	11725.8	11661	11708.8	7622.24	7678.45	8152.91	0.801884	2.68664	0.00205759	0.00389997	+
Q7Z4V5	Hepatoma-derived growth factor-related protein 2 OS=Homo sapiens	HDGFRP2	8895.13	8921.06	8941.49	6649.36	6768.4	6742.18	0.828739	3.02176	0.00095113	0.00207295	+
Q15326	Zinc finger MYND domain-containing protein 11 OS=Homo sapiens	ZMYND11	18208.2	18385.7	17845.8	15351.6	16282.1	16214.5	0.781211	3.53402	0.000292402	0.00082914	+
Q9H3M7	Thioredoxin-interacting protein OS=Homo sapiens	TXNIP	4738.78	4816.27	4694.64	3857.1	4001.43	3568.25	0.770317	5.06434	8.62303e-06	8.69283e-05	+
Q5T5X7	BEN domain-containing protein 3 OS=Homo sapiens	BEND3	14116.6	13983.1	13961.8	11799.2	11086.4	11972.2	0.841366	2.12844	0.00743978	0.0115681	+
O60281	Zinc finger protein 292 OS=Homo sapiens	ZNF292	6527.43	6651.2	6665.05	4953.04	5343.24	5206.15	0.801438	3.14625	0.000714085	0.00164511	+
Q9HAU0-4	Isoform 4 of Pleckstrin homology domain-containing family A member 5 OS=Homo sapiens	PLEKHA5	6824.46	6857.66	6744.05	5329.93	5201.1	5203.62	1.07864	1.60429	0.024872	0.0336967	+
P50148	Guanine nucleotide-binding protein G(q) subunit alpha OS=Homo sapiens	GNAQ	3967.19	4106.23	4153.47	3303.55	3661.45	3322.38	0.875109	4.83387	1.46599e-05	0.000117511	+
Q96QD9	UAP56-interacting factor OS=Homo sapiens	FYTTD1	3829.66	3944.43	3864.32	3114.75	2977.12	3235.34	0.828763	3.28493	0.000518884	0.00128512	+
P25685	DnaJ homolog subfamily B member 1 OS=Homo sapiens	DNAJB1	7374.86	7415.35	7580.62	8135.41	7740.44	8254.13	1.28109	2.5056	0.00312176	0.00550588	+
Q14671	Pumilio homolog 1 OS=Homo sapiens	PUM1	4390.9	4424.81	4358.15	3828.86	3862.18	3837.63	0.886978	3.82554	0.000149438	0.000512835	+
Q9HBR0	Putative sodium-coupled neutral amino acid transporter 10 OS=Homo sapiens	SLC38A10	7640.76	7731.86	7822.42	6202.35	6407.3	6613.05	1.14041	2.00794	0.00981884	0.014707	+
Q9GZT3	SRA stem-loop-interacting RNA-binding protein, mitochondrial OS=Homo sapiens	SLIRP	10329.6	9820.63	10112.1	13504	12106.5	13159.3	0.923397	1.62819	0.0235402	0.0320525	+
Q9UIS9-12	Isoform 12 of Methyl-CpG-binding domain protein 1 OS=Homo sapiens	MBD1	7356.48	7314.79	7452.45	6576.94	6455.44	6591.08	0.522021	4.44805	3.5641e-05	0.000202964	+
Q02388	Collagen alpha-1(VII) chain OS=Homo sapiens	COL7A1	3539.67	3580.39	3708.19	4106.23	3953.46	4289.22	1.42717	3.26737	0.000540294	0.00132644	+
Q96A26	Protein FAM162A OS=Homo sapiens	FAM162A	14727.2	14627.5	14428.2	12875.1	13810.7	13742.9	0.593699	3.50959	0.000309321	0.00086581	+
Q9Y6I3-1	Isoform 2 of Epsin-1 OS=Homo sapiens	EPN1	4965.08	5175.56	4772.4	2559.77	2612.83	2612.11	1.13906	1.48906	0.0324295	0.0427903	+
Q9P206-2	Isoform 2 of Uncharacterized protein KIAA1522 OS=Homo sapiens	KIAA1522	3187.92	3086.38	3462.74	4782.01	4598.67	4515.59	0.806123	4.30963	4.90196e-05	0.000247577	+
Q14677	Clathrin interactor 1 OS=Homo sapiens	CLINT1	16616.2	17088	16991.2	11173.5	9425.15	9498.61	0.70285	4.72407	1.88769e-05	0.000134676	+
Q8TB61	Adenosine 3'-phospho 5'-phosphosulfate transporter 1 OS=Homo sapiens	SLC35B2	6027.32	6035.68	6100.03	6530.15	7400.98	6757.62	0.906502	3.63507	0.000231702	0.000700465	+
Q14847	LIM and SH3 domain protein 1 OS=Homo sapiens	LASP1	3894.17	3883.93	3976.82	3213.66	3119.5	3142.72	2.33514	4.25136	5.60583e-05	0.000268309	+
J3KQE5	GTP-binding nuclear protein Ran (Fragment) OS=Homo sapiens	RAN	7619.07	7459.17	7428.22	5145.87	5399.46	5273.7	0.791965	3.5137	0.000306408	0.000859558	+
P05121	Plasminogen activator inhibitor 1 OS=Homo sapiens	SERPINE1	12867.1	13101.1	13036.8	11824.6	11655.3	11878	2.35208	4.8232	1.50245e-05	0.000118928	+
Q9ULD4	Bromodomain and PHD finger-containing protein 3 OS=Homo sapiens	BRPF3	5542.42	5289.44	5699.42	13560.3	12206	12836.8	0.821686	3.89419	0.000127588	0.000460107	+
P27144	Adenylate kinase 4, mitochondrial OS=Homo sapiens	AK4	15638.3	14799.9	14915.2	11859	12004.6	12054.6	1.20023	2.59782	0.00252453	0.00460994	+
Q5SRQ6	Casein kinase 2, beta polypeptide, isoform CRA_d OS=Homo sapiens	CSNK2B	4222.26	4113.36	4435.87	10224.2	10220.7	9595.22	0.825478	2.77082	0.00169504	0.00331965	+
Q8WUY1	Protein THEM6 OS=Homo sapiens	THEM6	6367.01	6196.77	6455.44	5226.76	5179.15	5222.05	0.708002	5.41484	3.84733e-06	5.85273e-05	+
Q8IWA5-3	Isoform 3 of Choline transporter-like protein 2 OS=Homo sapiens	SLC44A2	14201.9	14127.3	14366.3	17390.4	16256.2	17596.5	0.665039	4.80183	1.57823e-05	0.000121135	+
P52815	39S ribosomal protein L12, mitochondrial OS=Homo sapiens	MRPL12	5751.41	5606.95	5645.16	4918.83	4616.23	4500.91	0.886494	2.22693	0.00593021	0.00951304	+
Q9BUP0	EF-hand domain-containing protein D1 OS=Homo sapiens	EFHD1	8921.68	8957.62	8939.01	6475.61	6249.82	6261.97	0.374817	5.27503	5.30848e-06	6.90007e-05	+
O43148-2	Isoform 2 of mRNA cap guanine-N7 methyltransferase OS=Homo sapiens	RNMT	14778.4	14937	14682.4	9910.9	9491.37	10124.1	0.749548	4.45613	3.4984e-05	0.000200123	+
Q9Y639	Neuroplastin OS=Homo sapiens	NPTN	15911.7	16273.1	15844.6	13674.5	14756.9	14145.9	1.28225	4.13977	7.2482e-05	0.000314946	+
Q96HC4	PDZ and LIM domain protein 5 OS=Homo sapiens	PDLIM5	4408.28	4552.68	4267.57	1685.2	1656.59	1616.55	1.35837	2.57074	0.00268695	0.00486445	+
O15355	Protein phosphatase 1G OS=Homo sapiens	PPM1G	6604.35	6556	6438.46	4983.35	4771.74	4935.22	0.730355	2.60968	0.00245652	0.00450965	+
Q8NFV4	Alpha/beta hydrolase domain-containing protein 11 OS=Homo sapiens	ABHD11	8424.06	8479.13	8856.99	10952.7	10977	11101.8	0.660058	5.09247	8.08221e-06	8.40437e-05	+
J3KQ32	Obg-like ATPase 1 OS=Homo sapiens	OLA1	4769.43	4577.04	4769.43	6872.88	6061.67	6239.87	1.42825	3.66154	0.000218002	0.000670528	+
O14964	Hepatocyte growth factor-regulated tyrosine kinase substrate OS=Homo sapiens	HGS	7265.27	6689.12	6898.66	5514.06	4865.26	4851.11	1.52969	4.75207	1.76982e-05	0.00012943	+
P35610	Sterol O-acyltransferase 1 OS=Homo sapiens	SOAT1	13533.1	13575.3	13540.6	8704.22	9238.23	8888.97	3.09029	4.59189	2.55923e-05	0.000166046	+
P48729-2	Isoform 2 of Casein kinase I isoform alpha OS=Homo sapiens	CSNK1A1	9625.86	8921.68	9143.94	13611.1	13117.5	12821.7	0.579808	5.74513	1.79833e-06	4.12418e-05	+
Q9BVI4	Nucleolar complex protein 4 homolog OS=Homo sapiens	NOC4L	8405.4	8234.13	8240.41	12441.7	13022.3	12594.4	0.754356	3.48706	0.000325792	0.000901924	+
F8VV04	Squamous cell carcinoma antigen recognized by T-cells 3 (Fragment) OS=Homo sapiens	SART3	3913.11	3886.08	4069.4	11546	12830.6	12300.2	0.610039	3.92067	0.000120041	0.00043894	+
O43159	Ribosomal RNA-processing protein 8 OS=Homo sapiens	RRP8	10977.8	11334.2	11057.2	6416.63	6450.97	6479.65	0.858115	3.02142	0.000951875	0.00207336	+
P82912	28S ribosomal protein S11, mitochondrial OS=Homo sapiens	MRPS11	6066.3	6149.7	6275.87	4466.72	4866.61	4616.23	0.868125	2.2406	0.00574645	0.0092693	+
O95714	E3 ubiquitin-protein ligase HERC2 OS=Homo sapiens	HERC2	337.899	342.999	345.1	219.101	191.3	215.499	1.1497	1.65245	0.0222613	0.0305138	+
P40937	Replication factor C subunit 5 OS=Homo sapiens	RFC5	7524.08	7484.03	7628.06	6266.74	6663.66	6494.04	0.929216	2.49653	0.00318764	0.00560258	+
P62070-4	Isoform 4 of Ras-related protein R-Ras2 OS=Homo sapiens	RRAS2	4530.96	4699.2	4721.73	3846.95	4102.82	4162.4	1.71566	5.45749	3.48747e-06	5.56169e-05	+
Q99661	Kinesin-like protein KIF2C OS=Homo sapiens	KIF2C	4702.13	4668.36	4880.46	5092.29	5627.19	5664.37	1.36669	4.81756	1.52209e-05	0.000119237	+
Q9UN86-2	Isoform B of Ras GTPase-activating protein-binding protein 2 OS=Homo sapiens	G3BP2	6498.09	6454.55	6483.69	5952.17	5945.98	6162.93	1.43539	5.09316	8.06938e-06	8.41405e-05	+
P55327-3	Isoform 3 of Tumor protein D52 OS=Homo sapiens	TPD52	4475.4	4353.92	4370.25	7398.93	7584.82	7662.5	0.573429	5.91239	1.22352e-06	3.37733e-05	+
P11171	Protein 4.1 OS=Homo sapiens	EPB41	4310.68	4288.63	4382.99	6027.32	5867.78	5847.89	0.647462	5.57732	2.64655e-06	5.02247e-05	+
Q15042	Rab3 GTPase-activating protein catalytic subunit OS=Homo sapiens	RAB3GAP1	6623.6	6761.84	6746.39	9528.94	9811.11	9557.38	1.40262	5.64698	2.25434e-06	4.60024e-05	+
P78325	Disintegrin and metalloproteinase domain-containing protein 8 OS=Homo sapiens	ADAM8	8039	7960.26	7864.83	4652.85	4473.85	4557.73	2.095	2.4651	0.00342689	0.00595273	+
Q13444-9	Isoform 9 of Disintegrin and metalloproteinase domain-containing protein 15 OS=Homo sapiens	ADAM15	6018.97	5974.9	6050.76	3975.99	3904.17	3803.21	0.378115	4.84855	1.41726e-05	0.00011531	+
Q9Y2W2	WW domain-binding protein 11 OS=Homo sapiens	WBP11	2832.19	2867.15	2870.93	4058.13	3985.93	3976.82	0.684743	5.2666	5.41253e-06	6.98745e-05	+
Q16625	Occludin OS=Homo sapiens	OCLN	3937.6	3990.63	4061.23	9095.9	6964.48	9056.89	0.498842	5.17685	6.65503e-06	7.64277e-05	+
Q03405-2	Isoform 2 of Urokinase plasminogen activator surface receptor OS=Homo sapiens	PLAUR	223.999	217.9	224.301	84.7999	92.1997	74.8998	1.3076	2.88026	0.00131747	0.00269565	+
P11234-2	Isoform 2 of Ras-related protein Ral-B OS=Homo sapiens	RALB	7251.18	7319.86	7096.05	4927.36	4992.34	4917.13	1.19827	3.98336	0.000103906	0.000399369	+
P63000-2	Isoform B of Ras-related C3 botulinum toxin substrate 1 OS=Homo sapiens	RAC1	4664.15	4684.57	4471.68	2267.36	2264.38	2362.34	1.39285	3.50249	0.00031442	0.00087523	+
Q9NX24	H/ACA ribonucleoprotein complex subunit 2 OS=Homo sapiens	NHP2	27.7999	29.8999	27.7999	37.9001	35.6001	38.2999	0.800769	2.24583	0.00567767	0.0091799	+
O14976	Cyclin-G-associated kinase OS=Homo sapiens	GAK	6979.95	7019.24	6983.33	8228.99	8537.51	8376.32	0.613208	4.72193	1.89701e-05	0.000134959	+
R4GMU1	GDH/6PGL endoplasmic bifunctional protein OS=Homo sapiens	H6PD	11289.5	11043.4	11333.5	14954.6	16223.5	15714.4	1.49016	3.05817	0.000874641	0.00194135	+
Q9P2N5	RNA-binding protein 27 OS=Homo sapiens	RBM27	7738.29	7983.47	7406.62	5758.19	6552.36	6210.1	0.874387	2.69318	0.00202684	0.00385222	+
P48729-3	Isoform 3 of Casein kinase I isoform alpha OS=Homo sapiens	CSNK1A1	4386.94	4266.09	4296.66	2747.11	2655.74	2537.87	0.622653	4.91926	1.20431e-05	0.000106675	+
Q9UHD9	Ubiquilin-2 OS=Homo sapiens	UBQLN2	4618.15	4560.26	4718.46	7153.33	6401.97	7153.33	1.28125	3.8538	0.000140023	0.000489601	+
Q9UFC0	Leucine-rich repeat and WD repeat-containing protein 1 OS=Homo sapiens	LRWD1	6161.65	6188.61	6262.4	5240.9	5430.24	5603.84	0.821153	2.89194	0.00128251	0.0026362	+
Q09028	Histone-binding protein RBBP4 OS=Homo sapiens	RBBP4	556.3	573.902	552.599	340.901	350.4	356.5	0.732421	4.81662	1.52539e-05	0.000119127	+
Q96B97	SH3 domain-containing kinase-binding protein 1 OS=Homo sapiens	SH3KBP1	297.8	295.401	280.4	375.3	374.5	369.5	2.50563	3.34331	0.000453618	0.00116213	+
Q9NY61	Protein AATF OS=Homo sapiens	AATF	5392.73	5526.69	5317.01	4643.83	4390.29	4298.75	0.910144	2.16851	0.00678406	0.0106799	+
O00214-2	Isoform 2 of Galectin-8 OS=Homo sapiens	LGALS8	5420.46	5366.63	5512.53	3987.59	3906.88	4043.53	1.35089	3.71731	0.00019173	0.000613845	+
O00622	Protein CYR61 OS=Homo sapiens	CYR61	2821.41	2843.99	2766.6	7841.97	6629.11	6656.28	3.12624	3.48914	0.000324235	0.000898596	+
A0AVT1	Ubiquitin-like modifier-activating enzyme 6 OS=Homo sapiens	UBA6	4374.49	4439.56	4448.18	3896.33	4151.74	4022.56	1.41754	3.3787	0.000418119	0.00109107	+
P53582	Methionine aminopeptidase 1 OS=Homo sapiens	METAP1	5498.41	5409.58	5757.39	7632.82	7296.56	7583.77	0.741607	4.10391	7.87209e-05	0.00033088	+
P30086	Phosphatidylethanolamine-binding protein 1 OS=Homo sapiens	PEBP1	3603.54	3541.64	3819.58	10629.6	12756.1	10892.9	0.855621	1.5766	0.0265094	0.0356983	+
P83731	60S ribosomal protein L24 OS=Homo sapiens	RPL24	6301.15	6005.21	6187.75	9167.42	8422.89	8625.55	1.15448	2.35951	0.00437009	0.00733927	+
Q9BQ95	Evolutionarily conserved signaling intermediate in Toll pathway, mitochondrial OS=Homo sapiens	ECSIT	8398.41	8157.44	8125.27	6258.93	5928.7	6116.54	0.889342	2.23628	0.0058039	0.00934815	+
O75179	Ankyrin repeat domain-containing protein 17 OS=Homo sapiens	ANKRD17	7074.44	6516.13	6271.52	5879.18	5728.33	5386.75	0.940926	1.43036	0.0371227	0.0483521	+
Q8ND82	Zinc finger protein 280C OS=Homo sapiens	ZNF280C	19428.7	19286.5	19153.2	23178.5	21426.4	22205	0.765144	3.43355	0.000368511	0.000985676	+
Q86Y82	Syntaxin-12 OS=Homo sapiens	STX12	3670.6	3730.62	3797.41	3266.66	3454.11	3238.7	1.14712	3.05936	0.000872248	0.00193716	+
J3KNI1	Conserved oligomeric Golgi complex subunit 4 OS=Homo sapiens	COG4	4372.67	4344.58	4422.05	4282.98	4043.81	4036.53	0.648145	4.39478	4.02921e-05	0.000219885	+
Q9Y320	Thioredoxin-related transmembrane protein 2 OS=Homo sapiens	TMX2	7367.71	7568.02	7360.56	5405.83	5804.27	5849.92	1.31531	2.72065	0.00190261	0.00365638	+
Q08345-5	Isoform 4 of Epithelial discoidin domain-containing receptor 1 OS=Homo sapiens	DDR1	5754.6	5825.64	5675.77	6506.2	6767	6522.01	0.430701	5.94479	1.13556e-06	3.34111e-05	+
V9GYM8	Rho guanine nucleotide exchange factor 2 OS=Homo sapiens	ARHGEF2	4034.57	4020.89	4072.79	2592.45	2754.93	2513.53	1.51501	3.20458	0.000624338	0.0014843	+
Q9Y6I9	Testis-expressed sequence 264 protein OS=Homo sapiens	TEX264	4226.95	4310.08	4222.85	5281.38	5912.69	5589.49	1.20243	2.23768	0.00578522	0.00932592	+
O43684	Mitotic checkpoint protein BUB3 OS=Homo sapiens	BUB3	8703.02	8681.33	8823.28	3578.9	3888.77	3819.85	1.05698	1.45552	0.0350332	0.0459222	+
Q01650	Large neutral amino acids transporter small subunit 1 OS=Homo sapiens	SLC7A5	8183.49	8247.26	8393.17	13369.9	11913.4	12325	0.465747	4.86836	1.35407e-05	0.000112828	+
Q9ULC3	Ras-related protein Rab-23 OS=Homo sapiens	RAB23	6206.22	6345.86	6239.44	7157.8	7956.95	7480.92	1.46649	3.22341	0.000597847	0.00143525	+
Q9H2G2	STE20-like serine/threonine-protein kinase OS=Homo sapiens	SLK	9412.75	9224.79	9393.84	9591.23	9896.48	10140.9	1.35771	2.47765	0.00332928	0.00580974	+
Q96RS6	NudC domain-containing protein 1 OS=Homo sapiens	NUDCD1	18934.1	19728.6	18380.6	8769.02	8845.33	8953.28	1.19233	2.77403	0.00168256	0.00329948	+
O75431	Metaxin-2 OS=Homo sapiens	MTX2	3980.41	4025.35	3925.61	5519.03	6163.78	5814.34	0.893003	2.64872	0.00224533	0.00418782	+
Q01105	Protein SET OS=Homo sapiens	SET	5440.41	5345.84	5438.53	7951.99	6963.03	7113.78	0.866965	1.72657	0.0187685	0.0261464	+
O43809	Cleavage and polyadenylation specificity factor subunit 5 OS=Homo sapiens	NUDT21	6829.2	6472.02	6606.64	8147.26	7682.18	7906.92	0.813387	2.90406	0.00124721	0.00258045	+
Q15022	Polycomb protein SUZ12 OS=Homo sapiens	SUZ12	6133.95	6175.76	6412.63	5568.99	5504.13	5645.95	1.13115	2.47404	0.00335707	0.00584889	+
D6W592	Heterogeneous nuclear ribonucleoprotein L-like OS=Homo sapiens	HNRPLL	7590.08	7021.68	6806.98	6359.95	6106.8	6102.56	0.7941	4.38915	4.08178e-05	0.000222114	+
Q9NVJ2	ADP-ribosylation factor-like protein 8B OS=Homo sapiens	ARL8B	14838.9	14940.1	14409.2	12152.8	11402.8	12385.8	0.917825	1.56698	0.0271032	0.0364269	+
O60508	Pre-mRNA-processing factor 17 OS=Homo sapiens	CDC40	4294.28	4362.99	4398.82	4772.73	5071.16	4924.63	0.848552	2.12957	0.00742045	0.0115451	+
F5H1F7	Lysine-specific demethylase 5A OS=Homo sapiens	KDM5A	6403.3	6499.89	6319.52	5091.94	5011.75	5161.23	0.850999	3.86739	0.000135709	0.000479594	+
Q86W92-2	Isoform 2 of Liprin-beta-1 OS=Homo sapiens	PPFIBP1	4915.08	5041.37	4831.31	4353.92	4706.7	4511.84	1.32613	4.76417	1.72119e-05	0.000127469	+
Q9UQR0	Sex comb on midleg-like protein 2 OS=Homo sapiens	SCML2	5543.96	5614.73	5288.71	4417.15	4876.74	4662.54	0.679529	4.73705	1.8321e-05	0.000132327	+
Q9H4A4	Aminopeptidase B OS=Homo sapiens	RNPEP	2384.88	2455.33	2391.33	2054.54	2031.04	2068.26	0.897247	1.43769	0.0365014	0.0476328	+
Q9Y3A4	Ribosomal RNA-processing protein 7 homolog A OS=Homo sapiens	RRP7A	2983.93	2992.43	2999.28	3916.09	4046.33	3940.33	0.772001	3.46617	0.000341846	0.000934788	+
Q99575	Ribonucleases P/MRP protein subunit POP1 OS=Homo sapiens	POP1	6022.72	6143.31	5946.81	4074.76	4213.2	4020.06	0.871118	3.41445	0.000385079	0.0010203	+
Q9Y2S7	Polymerase delta-interacting protein 2 OS=Homo sapiens	POLDIP2	5702.98	5211.92	5400.21	5100.42	4769.1	4768.77	0.800479	3.95469	0.000110997	0.000416084	+
P17931	Galectin-3 OS=Homo sapiens	LGALS3	5514.06	5699.03	5464.6	4299.34	4436.17	4139.67	2.90815	5.66346	2.1704e-06	4.55125e-05	+
Q5HYI8	Rab-like protein 3 OS=Homo sapiens	RABL3	5601.12	5524.78	5693.5	4966.8	4817.94	4866.61	0.643164	5.21885	6.04157e-06	7.29111e-05	+
P30530	Tyrosine-protein kinase receptor UFO OS=Homo sapiens	AXL	8602.26	8730.81	8682.53	6780.61	7146.89	6897.7	1.80861	3.07643	0.000838629	0.00187844	+
Q9Y3Y2-3	Isoform 2 of Chromatin target of PRMT1 protein OS=Homo sapiens	CHTOP	5638.52	5615.89	6022.3	16918.3	16282.1	17043.1	0.904922	2.93652	0.00115739	0.00242767	+
Q96AC1-3	Isoform 3 of Fermitin family homolog 2 OS=Homo sapiens	FERMT2	9060.03	9171.87	8888.97	5692.32	5871.04	5880	2.19831	4.30792	4.9213e-05	0.000247895	+
J3QR44	Cyclin-dependent kinase 11B OS=Homo sapiens	CDK11B	2453.29	2437.02	2544.21	4276.16	4921.22	4248.68	1.13044	2.93986	0.00114852	0.00241239	+
Q9UKU7	Isobutyryl-CoA dehydrogenase, mitochondrial OS=Homo sapiens	ACAD8	10012.4	10246.2	10059.7	9028.06	9082.04	9325.08	1.20973	3.5471	0.000283727	0.000811817	+
Q06481	Amyloid-like protein 2 OS=Homo sapiens	APLP2	3007.81	2972.79	3105.26	6629.11	7002.24	6341.9	1.48283	4.3553	4.41266e-05	0.000231169	+
Q96C19	EF-hand domain-containing protein D2 OS=Homo sapiens	EFHD2	10267.5	9906.78	10119.1	11266.9	11327.2	11651.3	1.80742	3.73371	0.000184625	0.000599436	+
Q96JB5-4	Isoform 4 of CDK5 regulatory subunit-associated protein 3 OS=Homo sapiens	CDK5RAP3	4586.25	4562.16	4676.13	5438.9	5690.34	5595.3	0.913528	2.41638	0.00383372	0.00655594	+
Q96QT4	Transient receptor potential cation channel subfamily M member 7 OS=Homo sapiens	TRPM7	4625.2	4591.34	4761.17	6858.13	7111.8	6756.69	0.543081	6.03859	9.14977e-07	3.03299e-05	+
P43155	Carnitine O-acetyltransferase OS=Homo sapiens	CRAT	5367	5385.63	5333.25	10301.7	9580.6	9192.24	1.43509	3.73632	0.000183519	0.000596862	+
Q5SZK8	FRAS1-related extracellular matrix protein 2 OS=Homo sapiens	FREM2	10226.3	10407.2	10045.1	9512.44	9156.62	9356.15	0.550675	4.95962	1.09744e-05	0.000101101	+
P13807	Glycogen [starch] synthase, muscle OS=Homo sapiens	GYS1	8646.5	8662.69	8555.28	4549.52	4788.64	4708.33	1.40396	2.02976	0.0093377	0.0140751	+
Q86V48	Leucine zipper protein 1 OS=Homo sapiens	LUZP1	5123.1	5207.95	5357.34	7753.87	7216.08	7544.45	1.70126	5.30498	4.95473e-06	6.69236e-05	+
Q9UNH7	Sorting nexin-6 OS=Homo sapiens	SNX6	3652.83	3524.74	3637.42	1993.65	1905.16	2056.82	1.18838	3.10513	0.000785001	0.00177934	+
Q9BXS5-2	Isoform 2 of AP-1 complex subunit mu-1 OS=Homo sapiens	AP1M1	4510.59	4452.5	4484.09	6833.93	5547.42	6498.09	1.23957	4.41737	3.82499e-05	0.000212403	+
C9JIZ1	Vigilin (Fragment) OS=Homo sapiens	HDLBP	3207.65	3135.76	3280.27	5532.82	5485.47	5353.62	2.00495	3.81714	0.000152356	0.000519792	+
P30414	NK-tumor recognition protein OS=Homo sapiens	NKTR	6884.33	6648.44	6608.93	8134.85	7771.62	8028.97	0.897858	3.03286	0.000927129	0.00203348	+
Q9C0B5	Palmitoyltransferase ZDHHC5 OS=Homo sapiens	ZDHHC5	3809.8	3673.91	3767	4645.76	4686.84	4613.67	1.24452	3.4498	0.000354977	0.000957916	+
Q9Y6E2	Basic leucine zipper and W2 domain-containing protein 2 OS=Homo sapiens	BZW2	505.799	459.401	489.6	995.902	908.7	1012.2	0.757556	2.83061	0.00147703	0.0029725	+
Q53EL6	Programmed cell death protein 4 OS=Homo sapiens	PDCD4	4499.04	4514.03	4556.47	3977.1	4148.86	4057.29	0.593109	3.55067	0.000281404	0.000809141	+
Q07960	Rho GTPase-activating protein 1 OS=Homo sapiens	ARHGAP1	2913.22	2897.51	2858.61	3484.9	3611.04	3693.57	1.26829	3.1263	0.000747653	0.00170793	+
P41743	Protein kinase C iota type OS=Homo sapiens	PRKCI	10625.2	9808.39	10253.3	8158.57	7655.6	7432.85	0.641658	5.19277	6.41549e-06	7.51544e-05	+
Q9NR12	PDZ and LIM domain protein 7 OS=Homo sapiens	PDLIM7	4266.09	4066.58	4156.63	2581.15	2210.87	2615.55	1.84267	3.85531	0.000139537	0.000488572	+
Q9H7B2	Ribosome production factor 2 homolog OS=Homo sapiens	RPF2	4065.17	4022.84	4123.63	5371.47	4979.21	5137.68	0.741984	4.10304	7.88787e-05	0.000330993	+
J3QR07	YTH domain-containing protein 1 OS=Homo sapiens	YTHDC1	7425.13	7432.85	7319.35	4839.36	4799.94	4591.02	0.802787	4.42279	3.77755e-05	0.000210847	+
Q9Y4K0	Lysyl oxidase homolog 2 OS=Homo sapiens	LOXL2	4495.92	4366.31	4553.94	8689.15	7795.9	8235.84	2.9058	4.33432	4.63106e-05	0.000238983	+
Q1ED39	Lysine-rich nucleolar protein 1 OS=Homo sapiens	KNOP1	10862.7	10911.8	11199.1	7983.47	8424.06	8058.52	0.641604	5.61544	2.42415e-06	4.80461e-05	+
Q6SPF0	Atherin OS=Homo sapiens	SAMD1	10849.9	10908	11120.2	8655.49	8869.27	8869.27	0.792303	2.59149	0.00256159	0.00466535	+
O75874	Isocitrate dehydrogenase [NADP] cytoplasmic OS=Homo sapiens	IDH1	3818.79	3755.27	3982.34	11015.1	10638.4	11927.5	0.750801	2.42879	0.00372572	0.00638997	+
Q16678	Cytochrome P450 1B1 OS=Homo sapiens	CYP1B1	5455.52	5446.83	5471.04	3436.92	3470.91	3597.55	1.73127	4.13167	7.38465e-05	0.000317779	+
Q14571	Inositol 1,4,5-trisphosphate receptor type 2 OS=Homo sapiens	ITPR2	3719.78	3740.98	3730.88	2735.33	3124.48	3007.4	1.29779	1.99662	0.0100781	0.0150391	+
P23193	Transcription elongation factor A protein 1 OS=Homo sapiens	TCEA1	10453.5	9450.01	9505.19	7824.05	7048.5	7207.58	0.750912	2.53281	0.00293218	0.00523103	+
P62280	40S ribosomal protein S11 OS=Homo sapiens	RPS11	3754.23	3747.21	3943.61	6754.34	6298.53	6761.84	1.24219	3.31722	0.000481704	0.00121643	+
O95049-3	Isoform 3 of Tight junction protein ZO-3 OS=Homo sapiens	TJP3	1782.64	1853.84	1805.15	2143.27	2376.96	2541.91	0.454596	6.53983	2.88516e-07	2.25784e-05	+
Q15904	V-type proton ATPase subunit S1 OS=Homo sapiens	ATP6AP1	5496.13	5088.77	4985.08	4146.56	3774.06	3770.92	0.94067	1.30902	0.0490885	0.0623334	+
E7ETU7	39S ribosomal protein L3, mitochondrial OS=Homo sapiens	MRPL3	19293.1	19245.1	18991.9	24691	23330	23441.9	1.06776	2.01418	0.00967877	0.0145257	+
P10606	Cytochrome c oxidase subunit 5B, mitochondrial OS=Homo sapiens	COX5B	7309.21	7280.39	7392.26	3242.52	3339.23	3410.81	0.646087	2.43811	0.00364662	0.00626709	+
Q92614	Unconventional myosin-XVIIIa OS=Homo sapiens	MYO18A	7164.25	7429.25	7515.74	7831.65	7893.78	7881.75	1.10954	2.39116	0.00406294	0.00689348	+
O00203	AP-3 complex subunit beta-1 OS=Homo sapiens	AP3B1	18470	16675	20326.9	11898.6	11636.7	12304.5	1.05802	2.48308	0.00328791	0.00574689	+
P63096	Guanine nucleotide-binding protein G(i) subunit alpha-1 OS=Homo sapiens	GNAI1	4698.55	4649.31	4853.8	5376.31	5198.93	5182.02	1.32715	2.99318	0.00101583	0.00218447	+
Q6PJG2	ELM2 and SANT domain-containing protein 1 OS=Homo sapiens	ELMSAN1	7572.22	7548.11	7582.2	8143.31	7919.53	7956.4	0.73611	4.1539	7.01617e-05	0.000308576	+
Q14699	Raftlin OS=Homo sapiens	RFTN1	1574.85	1587.57	1669.85	2180.43	2030.9	2201.85	2.6683	3.71531	0.000192615	0.000615901	+
Q16629	Serine/arginine-rich splicing factor 7 OS=Homo sapiens	SRSF7	5215.54	5420.46	5319.59	3932.69	3807.69	4004.76	0.877996	2.18008	0.00660572	0.0104446	+
Q13619	Cullin-4A OS=Homo sapiens	CUL4A	2113.62	2063.39	2121.69	5196.05	6101.72	5509.48	1.13673	4.79152	1.61614e-05	0.000122682	+
P05386	60S acidic ribosomal protein P1 OS=Homo sapiens	RPLP1	19766.9	19694.4	19974.9	16498	17674.7	18012.4	1.31063	1.71933	0.019084	0.0265565	+
Q8N183	Mimitin, mitochondrial OS=Homo sapiens	NDUFAF2	2379.26	2336.28	2363.65	2686.48	2674.77	2685.73	1.16941	2.78217	0.00165131	0.00325504	+
P46779	60S ribosomal protein L28 OS=Homo sapiens	RPL28	3421.23	3430.73	3466.11	5047.31	4372.37	4103.39	1.35278	5.22673	5.93294e-06	7.19441e-05	+
Q9P2W9	Syntaxin-18 OS=Homo sapiens	STX18	14919.4	15194.9	15027.3	16971.2	18079.9	17738.5	0.901142	2.19855	0.00633068	0.0100599	+
Q68E01-2	Isoform 2 of Integrator complex subunit 3 OS=Homo sapiens	INTS3	22019.6	21764.7	21567.9	29816	29107.4	29483.1	0.784611	5.42553	3.75379e-06	5.75656e-05	+
P25786-2	Isoform Long of Proteasome subunit alpha type-1 OS=Homo sapiens	PSMA1	7716.87	7928.87	7664.1	6777.32	7197.6	7030.44	1.3894	4.16269	6.87559e-05	0.000304865	+
Q9HCY8	Protein S100-A14 OS=Homo sapiens	S100A14	7384.58	7278.37	7381.51	5710.49	5799.05	5787	0.351076	6.92932	1.17674e-07	1.98501e-05	+
E7ET40	Urokinase-type plasminogen activator chain B OS=Homo sapiens	PLAU	4797.61	4474.78	4630.97	6378.94	6400.19	6537.85	3.21157	4.62896	2.34985e-05	0.000156471	+
P15291	Beta-1,4-galactosyltransferase 1 OS=Homo sapiens	B4GALT1	9438.88	9616.53	9416.01	3264.62	3342.47	3388.43	1.13224	3.41541	0.000384229	0.00101874	+
O95302	Peptidyl-prolyl cis-trans isomerase FKBP9 OS=Homo sapiens	FKBP9	3679.77	3616.05	3797.41	11155	12273.8	12198.4	1.37641	3.53595	0.000291105	0.000826702	+
Q9NVA2-2	Isoform 2 of Septin-11 OS=Homo sapiens	2019-09-11	2945.1	2953.28	3009.69	3417.2	3351.29	3317.54	1.2405	1.76658	0.0171167	0.0240525	+
Q8IWT6	Volume-regulated anion channel subunit LRRC8A OS=Homo sapiens	LRRC8A	10354.7	10272.5	10735.5	14069.7	14108.7	14988.8	1.29958	3.68516	0.000206462	0.000646288	+
Q86X29	Lipolysis-stimulated lipoprotein receptor OS=Homo sapiens	LSR	3971.31	3741.5	3712.82	5113.52	4358.15	4701.81	0.545165	6.54172	2.87263e-07	2.27147e-05	+
Q9NZ01	Very-long-chain enoyl-CoA reductase OS=Homo sapiens	TECR	5191.73	5226.03	5173.41	6585.15	6984.79	6692.36	1.09266	2.55552	0.00278279	0.00500098	+
Q9HC38-2	Isoform 2 of Glyoxalase domain-containing protein 4 OS=Homo sapiens	GLOD4	5444.94	5550.11	5440.41	2972.99	2984.35	3002.61	0.869156	2.04256	0.00906651	0.0137235	+
Q9BXY0	Protein MAK16 homolog OS=Homo sapiens	MAK16	14788.6	14901.8	15174.9	15995.7	16445.4	16582.8	0.856701	1.41817	0.0381795	0.0495929	+
Q9BYK8	Helicase with zinc finger domain 2 OS=Homo sapiens	HELZ2	8828.79	8264.43	8425.81	7720.61	7198.1	7261.74	1.42741	4.33106	4.66595e-05	0.00023997	+
P50579	Methionine aminopeptidase 2 OS=Homo sapiens	METAP2	5455.14	5619.01	5558.19	4413.17	5252.91	4582.76	1.14911	1.63804	0.0230123	0.0314016	+
P07741	Adenine phosphoribosyltransferase OS=Homo sapiens	APRT	2631.74	2653.35	2734.95	3864.32	3712.31	3871.03	0.559904	4.06205	8.66862e-05	0.000350953	+
Q92688	Acidic leucine-rich nuclear phosphoprotein 32 family member B OS=Homo sapiens	ANP32B	3587.09	3411.52	3419.81	4132.79	4113.36	3725.71	0.682797	2.70879	0.00195528	0.00373677	+
Q9UBC3	DNA (cytosine-5)-methyltransferase 3B OS=Homo sapiens	DNMT3B	7905.82	7256.21	7563.3	4412.25	4185.84	4126.21	0.436683	5.54755	2.83433e-06	5.172e-05	+
Q96SH1	Transcription factor AP-2 alpha (Activating enhancer binding protein 2 alpha), isoform CRA_c OS=Homo sapiens	TFAP2A	8012.85	7086.22	7256.21	5380.04	4820.94	5062.73	0.452585	6.10515	7.84964e-07	2.8786e-05	+
M0R2B7	DNA polymerase OS=Homo sapiens	POLD1	4371.16	4510.28	4362.08	1855.38	2008.22	1919.75	0.922855	1.99288	0.0101653	0.0151602	+
Q9UNZ2-5	Isoform 3 of NSFL1 cofactor p47 OS=Homo sapiens	NSFL1C	7979.6	8182.92	8213.04	3617.56	3758.91	3655.87	1.45431	2.83711	0.00145509	0.00293139	+
P01893	Putative HLA class I histocompatibility antigen, alpha chain H OS=Homo sapiens	HLA-H	3273.46	3235.11	3232.87	3100.1	2964.97	2924.75	2.39168	4.13558	7.31846e-05	0.000315831	+
O95639	Cleavage and polyadenylation specificity factor subunit 4 OS=Homo sapiens	CPSF4	2788.16	2684.06	2725.3	4285.95	3826.47	3809.01	0.876381	2.50606	0.00311846	0.00550256	+
Q2NL82	Pre-rRNA-processing protein TSR1 homolog OS=Homo sapiens	TSR1	103.6	122	113.2	270.7	256.501	283.1	1.105	1.84155	0.0144029	0.0206209	+
Q02543	60S ribosomal protein L18a OS=Homo sapiens	RPL18A	4796.94	4712.25	4714.54	3993.12	4294.58	4177.72	1.23233	3.89367	0.000127741	0.000460433	+
Q8N3R9	MAGUK p55 subfamily member 5 OS=Homo sapiens	MPP5	4333.45	4221.68	4290.11	4929.07	4578.63	4686.52	0.772982	3.92732	0.000118217	0.00043478	+
Q9P2R3-4	Isoform 4 of Rabankyrin-5 OS=Homo sapiens	ANKFY1	19751.8	19557	19738.2	24862.8	23878.1	24025.9	1.55958	2.74795	0.00178669	0.00347584	+
Q92542	Nicastrin OS=Homo sapiens	NCSTN	7082.29	7059.25	7158.29	5695.47	5369.98	5399.09	1.11025	3.01519	0.000965628	0.00209852	+
P30740	Leukocyte elastase inhibitor OS=Homo sapiens	SERPINB1	3321.69	3147.3	3287.1	4911.68	4759.52	5544.34	1.61911	2.41136	0.00387829	0.00662324	+
Q9BV36-2	Isoform 2 of Melanophilin OS=Homo sapiens	MLPH	7486.11	7551.25	7422.55	8154.61	8324.8	8456.82	0.916079	3.46157	0.000345486	0.00094168	+
Q05048	Cleavage stimulation factor subunit 1 OS=Homo sapiens	CSTF1	4897.06	4666.42	4769.76	8660.29	7001.27	7545.5	0.967354	1.33269	0.0464847	0.0592846	+
O95865	N(G),N(G)-dimethylarginine dimethylaminohydrolase 2 OS=Homo sapiens	DDAH2	3370.62	3411.29	3387.02	3074.85	3092.59	3148.39	1.31938	3.67253	0.000212554	0.000658845	+
Q9UBQ7	Glyoxylate reductase/hydroxypyruvate reductase OS=Homo sapiens	GRHPR	5714.06	5664.76	5732.31	5393.48	5572.47	5586.77	1.17217	2.03682	0.00918713	0.0138869	+
Q8WU90	Zinc finger CCCH domain-containing protein 15 OS=Homo sapiens	ZC3H15	3598.05	3385.38	3544.83	4737.47	4531.58	4621.35	1.28101	4.29277	5.09601e-05	0.000252179	+
O75695	Protein XRP2 OS=Homo sapiens	RP2	4640.61	4674.19	4582.44	5710.49	5133.05	5446.45	1.81095	6.47993	3.31184e-07	2.26487e-05	+
C9JJ19	28S ribosomal protein S34, mitochondrial OS=Homo sapiens	MRPS34	6083.98	6075.97	6003.97	7660.91	7933.27	7673.66	0.837256	4.04781	8.95757e-05	0.000359583	+
Q8N5K1	CDGSH iron-sulfur domain-containing protein 2 OS=Homo sapiens	CISD2	5536.66	5646.34	5623.68	10040.9	10252.6	10143	0.765297	3.96685	0.000107932	0.000409659	+
Q8TBP6	Solute carrier family 25 member 40 OS=Homo sapiens	SLC25A40	7871.92	7874.65	7713.13	6464.4	6661.82	6515.23	0.663811	5.25852	5.51417e-06	7.05861e-05	+
Q6NSJ5	Volume-regulated anion channel subunit LRRC8E OS=Homo sapiens	LRRC8E	11234.1	11201.5	11144.2	8235.84	8660.29	8802.51	1.36556	4.59858	2.52011e-05	0.00016449	+
P61964	WD repeat-containing protein 5 OS=Homo sapiens	WDR5	6271.52	6468.43	6355.54	4230.76	4163.84	4281.2	0.81238	5.25714	5.53172e-06	7.04551e-05	+
O75381	Peroxisomal membrane protein PEX14 OS=Homo sapiens	PEX14	4754.9	4745.35	4811.26	6548.73	6626.36	6368.33	1.06364	1.6295	0.0234693	0.0319792	+
P39687	Acidic leucine-rich nuclear phosphoprotein 32 family member A OS=Homo sapiens	ANP32A	5911.87	5897.55	5975.73	4797.28	4865.26	4785.65	0.774573	2.15056	0.00707033	0.0110775	+
A0A087X2D5	39S ribosomal protein L45, mitochondrial OS=Homo sapiens	MRPL45	6852.43	6995.44	6827.78	7190.62	7249.67	7550.2	1.06628	2.57447	0.00266397	0.00482861	+
Q92620	Pre-mRNA-splicing factor ATP-dependent RNA helicase PRP16 OS=Homo sapiens	DHX38	13217.9	11829.5	11796.7	10068.8	9219.03	9250.4	0.715746	5.36774	4.28805e-06	6.17656e-05	+
Q96C24	Synaptotagmin-like protein 4 OS=Homo sapiens	SYTL4	10806.4	11008.3	10858.2	11432.9	11710.4	11695.8	0.665659	4.78883	1.62619e-05	0.000122708	+
Q6IQ22	Ras-related protein Rab-12 OS=Homo sapiens	RAB12	3273	3303.78	3271.64	2399.64	2329.01	2320.47	1.39825	3.6128	0.000243893	0.000727174	+
Q9Y276	Mitochondrial chaperone BCS1 OS=Homo sapiens	BCS1L	7585.88	7731.86	7738.83	4959.23	5277.36	5111.39	0.634731	5.96864	1.07488e-06	3.25074e-05	+
Q9BRZ2	E3 ubiquitin-protein ligase TRIM56 OS=Homo sapiens	TRIM56	4896.04	4958.2	5083.83	6664.59	7144.91	7077.38	1.26751	3.70042	0.000199333	0.000630478	+
Q9Y696	Chloride intracellular channel protein 4 OS=Homo sapiens	CLIC4	8340.4	8516.23	8428.73	5290.54	5420.46	5338.43	1.72662	3.62441	0.00023746	0.000712195	+
B1AHD1	NHP2-like protein 1 OS=Homo sapiens	NHP2L1	2631.74	2597.13	2644.54	3430.25	3269.38	3280.27	0.841457	3.50847	0.00031012	0.000866767	+
Q9ULX6	A-kinase anchor protein 8-like OS=Homo sapiens	AKAP8L	2490.81	2445.31	2459.07	4541.02	4091.46	4135.94	0.867334	2.13529	0.00732335	0.0114128	+
Q9NWT1	p21-activated protein kinase-interacting protein 1 OS=Homo sapiens	PAK1IP1	15021.1	14981.6	15339.9	12387.5	12963.8	12802.2	0.914384	1.7528	0.0176685	0.0247639	+
P50897	Palmitoyl-protein thioesterase 1 OS=Homo sapiens	PPT1	5068.7	5138.03	5069.05	4204.74	4659.63	4384.81	0.617345	4.49451	3.20251e-05	0.000189332	+
G3V5Z7	Proteasome subunit alpha type OS=Homo sapiens	PSMA6	6301.15	6415.3	6435.34	5669.48	6102.56	5740.26	1.16573	2.29463	0.00507423	0.00834818	+
J3KPS0	DnaJ (Hsp40) homolog, subfamily B, member 12, isoform CRA_c OS=Homo sapiens	DNAJB12	5600.35	5369.6	5432.12	3297.6	3522.78	3305.61	1.25408	2.56696	0.00271044	0.00489766	+
Q9BRX8	Redox-regulatory protein FAM213A OS=Homo sapiens	FAM213A	7507.93	7068.56	7464.86	8900.06	8405.4	8388.52	0.494971	5.77531	1.67761e-06	3.94259e-05	+
O75376	Nuclear receptor corepressor 1 OS=Homo sapiens	NCOR1	3756.57	3695.62	3786.9	4417.15	4811.93	4865.59	0.932412	2.55986	0.00275512	0.00495825	+
Q5T5C7	Serine--tRNA ligase, cytoplasmic OS=Homo sapiens	SARS	17647.8	18140.2	17994.9	9077	8583.8	8960.11	1.2139	2.21064	0.00615687	0.00982889	+
Q9BYG5	Partitioning defective 6 homolog beta OS=Homo sapiens	PARD6B	3679.77	3647.27	3577.41	3363.86	3370.62	3432.87	0.738015	3.3736	0.000423058	0.00110132	+
P11166	Solute carrier family 2, facilitated glucose transporter member 1 OS=Homo sapiens	SLC2A1	6107.22	5761.39	5889.79	7617.49	7010.49	6928.37	1.57693	3.67886	0.000209479	0.000651968	+
Q9H3P2	Negative elongation factor A OS=Homo sapiens	NELFA	6482.34	6501.24	6301.15	4536.61	5018.36	4677.75	0.680894	4.10095	7.92593e-05	0.000331858	+
Q96KM6	Zinc finger protein 512B OS=Homo sapiens	ZNF512B	9322.49	9242.71	9379.53	15373.9	13939.6	14753.8	0.673325	5.99547	1.01049e-06	3.16966e-05	+
Q96PY5-3	Isoform 2 of Formin-like protein 2 OS=Homo sapiens	FMNL2	1845.63	1786.35	1761.64	1269.72	1215.89	1186.83	1.86176	3.10571	0.000783953	0.00177799	+
Q13363	C-terminal-binding protein 1 OS=Homo sapiens	CTBP1	6552.82	6583.78	6593.83	4395.46	4378.44	4511.53	0.891811	1.90884	0.0123356	0.0179487	+
P20645	Cation-dependent mannose-6-phosphate receptor OS=Homo sapiens	M6PR	3376.47	3290.29	3458.43	5773.38	6853.86	6223.45	0.736732	5.91993	1.20246e-06	3.39325e-05	+
P49757	Protein numb homolog OS=Homo sapiens	NUMB	8981.87	8817.17	8894.51	8273.03	7529.82	8002.31	0.89229	1.91338	0.0122073	0.017793	+
Q9P2B2	Prostaglandin F2 receptor negative regulator OS=Homo sapiens	PTGFRN	11769.8	11918.4	11976.3	8714.49	8800.07	8761.12	0.503784	5.87264	1.34079e-06	3.57119e-05	+
Q9P0J0-2	Isoform 2 of NADH dehydrogenase [ubiquinone] 1 alpha subcomplex subunit 13 OS=Homo sapiens	NDUFA13	8221.58	8274.18	8201.09	6960.14	7648.18	7428.22	0.851581	3.2583	0.000551696	0.00134574	+
A0A087X2I1	26S protease regulatory subunit 10B OS=Homo sapiens	PSMC6	13153	13098.4	13465.7	6836.77	6619.01	6553.73	1.15693	2.68399	0.00207019	0.00391991	+
O43175	D-3-phosphoglycerate dehydrogenase OS=Homo sapiens	PHGDH	6651.2	6834.4	6776.38	5721.59	5909.42	5623.68	0.669131	4.60782	2.46706e-05	0.000161863	+
Q9UFN0	Protein NipSnap homolog 3A OS=Homo sapiens	NIPSNAP3A	8418.22	8146.7	8495.6	9771.74	9856.09	9366.54	0.955454	1.46238	0.0344842	0.0452656	+
Q15006	ER membrane protein complex subunit 2 OS=Homo sapiens	EMC2	5498.41	5311.12	5451.36	3722.61	3636.66	3521.32	0.950167	1.556	0.0277971	0.0372544	+
Q13505	Metaxin-1 OS=Homo sapiens	MTX1	7131.55	7096.54	7055.34	6745.92	6627.73	6962.07	0.904216	2.11758	0.00762816	0.0118054	+
Q9NRZ9	Lymphoid-specific helicase OS=Homo sapiens	HELLS	5342.13	5388.25	5361.05	4972.31	5240.18	5077.49	0.83436	3.52254	0.000300234	0.000847561	+
Q9H2W6	39S ribosomal protein L46, mitochondrial OS=Homo sapiens	MRPL46	9332.19	9746.04	9343.84	8328.26	8644.1	8727.79	0.841518	2.57174	0.00268077	0.00485564	+
P14735	Insulin-degrading enzyme OS=Homo sapiens	IDE	5070.11	5001.34	5011.41	4155.77	4326.25	4102.25	0.931047	2.10158	0.00791444	0.0121765	+
Q5JVF3-4	Isoform 4 of PCI domain-containing protein 2 OS=Homo sapiens	PCID2	10720.6	10811.7	10510.9	8513.87	9170.6	9279.94	0.972754	1.41395	0.0385523	0.0500432	+
P40429	60S ribosomal protein L13a OS=Homo sapiens	RPL13A	6237.71	6204.07	6169.77	5906.96	5803.47	5617.45	1.24441	3.66521	0.000216167	0.000666498	+
Q9HC52	Chromobox protein homolog 8 OS=Homo sapiens	CBX8	6201.92	6172.33	6215.7	5926.23	6110.61	6046.56	0.700742	6.01928	9.56577e-07	3.07685e-05	+
Q9BYD3	39S ribosomal protein L4, mitochondrial OS=Homo sapiens	MRPL4	22978.5	22840.4	22889.5	29368.9	27995.4	28135.4	1.05541	1.5137	0.0306408	0.0406351	+
P25787	Proteasome subunit alpha type-2 OS=Homo sapiens	PSMA2	7929.42	8011.19	8016.18	5561.28	5553.57	5672.62	1.14014	1.37568	0.0421037	0.0541798	+
Q9NSI6	Bromodomain and WD repeat-containing protein 1 OS=Homo sapiens	BRWD1	4799.61	4888.24	4967.14	5058.17	5283.95	5124.87	0.753852	4.09547	8.02657e-05	0.00033496	+
P08581	Hepatocyte growth factor receptor OS=Homo sapiens	MET	4656.73	4443.56	4609.52	5624.46	5025.32	4980.93	1.87978	5.95902	1.09896e-06	3.28432e-05	+
P13726	Tissue factor OS=Homo sapiens	F3	3441.69	3494.57	3585.11	2707.04	2617.18	2607.23	3.90542	4.87989	1.31859e-05	0.000111464	+
O75940	Survival of motor neuron-related-splicing factor 30 OS=Homo sapiens	SMNDC1	3098.81	3146.87	3127.3	5789.81	5851.54	5977.39	0.771304	3.49756	0.000318009	0.000882959	+
P57088	Transmembrane protein 33 OS=Homo sapiens	TMEM33	2744.64	2835.92	2937.76	10496.3	11562.8	11208.5	1.20757	3.59371	0.000254853	0.000752167	+
P49069	Calcium signal-modulating cyclophilin ligand OS=Homo sapiens	CAMLG	5357.71	5420.09	5128.07	4075.89	4191.93	4000.6	0.659304	6.09112	8.10737e-07	2.94466e-05	+
P15941-2	Isoform 2 of Mucin-1 OS=Homo sapiens	MUC1	7325.95	7449.87	7569.07	8792.15	9143.3	9047.48	0.491966	7.31728	4.81637e-08	2.03117e-05	+
P62277	40S ribosomal protein S13 OS=Homo sapiens	RPS13	5667.91	5656.52	5681.28	3764.13	3782.44	3665.51	1.21472	2.44166	0.00361693	0.00622027	+
Q13111	Chromatin assembly factor 1 subunit A OS=Homo sapiens	CHAF1A	9954.96	10053.4	10080.6	4980.59	4879.44	4942.76	1.05631	1.50361	0.031361	0.0415107	+
Q9BY89	Uncharacterized protein KIAA1671 OS=Homo sapiens	KIAA1671	18308.2	17923.9	18491.8	23244.5	22125.2	21105	1.35183	3.17415	0.000669653	0.00156748	+
Q13347	Eukaryotic translation initiation factor 3 subunit I OS=Homo sapiens	EIF3I	6265.44	6226.04	6285.01	6398.42	6734.71	6701.18	1.33622	4.0501	8.91046e-05	0.000358263	+
Q15428	Splicing factor 3A subunit 2 OS=Homo sapiens	SF3A2	3515.71	3518.39	3518.63	4541.65	4988.88	4734.84	0.846869	2.38347	0.00413552	0.00700574	+
O00139-4	Isoform 4 of Kinesin-like protein KIF2A OS=Homo sapiens	KIF2A	5835.34	5496.89	5729.13	7721.69	7497.53	7579.04	1.08228	1.4615	0.0345541	0.0453489	+
O00139-2	Isoform 2 of Kinesin-like protein KIF2A OS=Homo sapiens	KIF2A	5300.45	5196.05	5219.51	4173.38	4593.57	4542.28	1.50114	1.97579	0.0105733	0.0156701	+
P56537	Eukaryotic translation initiation factor 6 OS=Homo sapiens	EIF6	5597.63	5535.12	5614.34	6295.48	5797.04	6032.33	1.27628	2.81903	0.00151695	0.00303592	+
P23458	Tyrosine-protein kinase JAK1 OS=Homo sapiens	JAK1	78.1	86.9998	97.1	146.1	118.9	128.6	1.80131	4.09286	8.07495e-05	0.000334952	+
Q5T8P6-2	Isoform 2 of RNA-binding protein 26 OS=Homo sapiens	RBM26	5105.37	5148.01	5413.33	6416.18	6614.88	6964	0.875589	2.61974	0.00240027	0.00442463	+
H0YHG0	Uncharacterized protein (Fragment) OS=Homo sapiens PE=4 SV=1		3949.9	3964.99	4046.62	6880.99	7539.74	7125.13	1.09449	1.65912	0.021922	0.0300923	+
A0A067XG54	Phospholipid-transporting ATPase IG OS=Homo sapiens	ATP11C	5435.89	5368.12	5352.88	4527.19	4827.3	4792.29	0.825073	3.96809	0.000107624	0.000408899	+
Q9UKS6	Protein kinase C and casein kinase substrate in neurons protein 3 OS=Homo sapiens	PACSIN3	12475.4	12355.8	11942.4	12872.5	13750.5	13625.3	0.660134	5.49198	3.22122e-06	5.39788e-05	+
E9PAV3	Nascent polypeptide-associated complex subunit alpha, muscle-specific form OS=Homo sapiens	NACA	6345.86	6484.59	6552.82	5280.28	5414.83	5297.51	1.37566	2.79021	0.00162103	0.00320448	+
Q9NZW5	MAGUK p55 subfamily member 6 OS=Homo sapiens	MPP6	8762.94	8682.53	8893.28	5699.03	5880	5807.9	0.903475	1.82326	0.0150224	0.021407	+
E9PSI1	Transmembrane 9 superfamily member 1 OS=Homo sapiens	TM9SF1	4658.34	4412.87	4346.69	6490.89	6170.19	5797.84	1.14316	2.24746	0.0056564	0.00915523	+
Q9UBI6	Guanine nucleotide-binding protein G(I)/G(S)/G(O) subunit gamma-12 OS=Homo sapiens	GNG12	6609.38	6624.98	6695.61	5693.11	6143.31	6169.77	1.71088	4.7037	1.97834e-05	0.000138794	+
Q8NDT2	Putative RNA-binding protein 15B OS=Homo sapiens	RBM15B	6775.91	6865.27	6884.33	7471.59	7939.87	8052.94	0.959864	1.35559	0.0440971	0.0565156	+
P33316	Deoxyuridine 5'-triphosphate nucleotidohydrolase, mitochondrial OS=Homo sapiens	DUT	4096.85	4089.19	4144.84	6785.78	7137.98	7172.7	0.87486	1.78456	0.0164225	0.0231975	+
Q9UBB5	Methyl-CpG-binding domain protein 2 OS=Homo sapiens	MBD2	4658.34	4342.47	4503.09	5327.34	4898.42	4804.6	0.673105	4.40331	3.95085e-05	0.000217639	+
O00519	Fatty-acid amide hydrolase 1 OS=Homo sapiens	FAAH	3119.72	3145.12	3180.42	2951.43	3089.38	3025.38	0.452732	6.31535	4.83782e-07	2.58622e-05	+
Q8TC07	TBC1 domain family member 15 OS=Homo sapiens	TBC1D15	4439.25	4230.17	4342.17	4037.37	3647.52	3698.69	0.929606	3.33161	0.000466004	0.00118625	+
Q7Z589-7	Isoform 7 of Protein EMSY OS=Homo sapiens	EMSY	8425.23	8814.73	8376.9	5760.19	5688.37	5794.23	0.799835	3.84928	0.000141488	0.000492001	+
Q9Y624	Junctional adhesion molecule A OS=Homo sapiens	F11R	5578.26	5677.74	5747.03	2534.35	2597.13	2566.35	0.513667	6.44301	3.6057e-07	2.33937e-05	+
Q969G3	SWI/SNF-related matrix-associated actin-dependent regulator of chromatin subfamily E member 1 OS=Homo sapiens	SMARCE1	6472.92	6454.1	6529.24	5967.45	6023.14	6095.8	0.8541	3.36436	0.000432155	0.00112078	+
Q15008	26S proteasome non-ATPase regulatory subunit 6 OS=Homo sapiens	PSMD6	5094.77	5258.01	5208.67	4167.6	4046.33	4232.52	1.07499	2.23391	0.00583566	0.00938534	+
Q9P0I2	ER membrane protein complex subunit 3 OS=Homo sapiens	EMC3	12845.7	12835	12693.5	6571.92	6423.75	6715.6	0.925827	2.09671	0.00800368	0.0122989	+
Q15118	[Pyruvate dehydrogenase (acetyl-transferring)] kinase isozyme 1, mitochondrial OS=Homo sapiens	PDK1	5276.26	5473.32	5366.63	4667.71	4508.09	4588.48	1.11777	1.85706	0.0138976	0.0199765	+
Q13155	Aminoacyl tRNA synthase complex-interacting multifunctional protein 2 OS=Homo sapiens	AIMP2	5018.01	4911.34	4980.24	5262.38	5464.6	5300.45	1.07652	1.63996	0.0229108	0.0312857	+
P08243	Asparagine synthetase [glutamine-hydrolyzing] OS=Homo sapiens	ASNS	5671.05	5558.58	5624.07	5060.98	5332.14	5210.84	1.36935	3.22925	0.000589861	0.00142101	+
P17612	cAMP-dependent protein kinase catalytic subunit alpha OS=Homo sapiens	PRKACA	3204.54	3133.59	3184.39	3673.91	3381.39	3588.59	1.23041	4.09447	8.04507e-05	0.00033518	+
Q9HBG4	V-type proton ATPase 116 kDa subunit a isoform 4 OS=Homo sapiens	ATP6V0A4	6023.97	5783.79	5823.21	6451.42	6127.57	6401.08	0.676252	4.49648	3.18801e-05	0.000188622	+
P55809	Succinyl-CoA:3-ketoacid coenzyme A transferase 1, mitochondrial OS=Homo sapiens	OXCT1	4662.86	4501.84	4613.03	6617.63	6099.18	6149.7	0.821054	3.56043	0.00027515	0.00079507	+
Q9NUQ9	Protein FAM49B OS=Homo sapiens	FAM49B	3148.83	3084.88	3072.51	3887.7	3766.22	3796.62	1.35292	4.03186	9.29266e-05	0.000368551	+
Q13136	Liprin-alpha-1 OS=Homo sapiens	PPFIA1	4030.94	4114.21	3984.27	2787.78	2781.41	2633.56	1.06806	2.2768	0.00528689	0.00865113	+
Q9BRJ6	Uncharacterized protein C7orf50 OS=Homo sapiens	C7orf50	7073.95	7071.99	7168.22	5656.13	5838.17	6005.63	0.890311	1.33458	0.0462828	0.0590482	+
Q96J84-2	Isoform 2 of Kin of IRRE-like protein 1 OS=Homo sapiens	KIRREL	4761.83	4630.97	4646.09	6276.31	6517.49	6199.77	1.32183	5.57544	2.65803e-06	5.0317e-05	+
O95747	Serine/threonine-protein kinase OSR1 OS=Homo sapiens	OXSR1	3138.59	3138.59	3175.79	3420.99	3295.77	3379.75	1.16374	2.33129	0.00466348	0.00777694	+
Q71RC2-4	Isoform 4 of La-related protein 4 OS=Homo sapiens	LARP4	4661.57	4636.76	4380.26	4359.66	3928.6	3890.12	1.05585	1.74931	0.0178111	0.0249361	+
Q6DKK2	Tetratricopeptide repeat protein 19, mitochondrial OS=Homo sapiens	TTC19	1730.77	1718.82	1718.7	2254.83	2274.6	2302.2	0.786268	4.44616	3.57965e-05	0.000203239	+
Q10469	Alpha-1,6-mannosyl-glycoprotein 2-beta-N-acetylglucosaminyltransferase OS=Homo sapiens	MGAT2	3470.19	3332.99	3255.36	4044.65	3856.03	3805.05	1.44093	5.3646	4.31917e-06	6.19785e-05	+
P57735	Ras-related protein Rab-25 OS=Homo sapiens	RAB25	2972.99	2988.9	2988.49	3143.16	3227.05	3079.97	0.338508	7.2683	5.39138e-08	1.94886e-05	+
P43034	Platelet-activating factor acetylhydrolase IB subunit alpha OS=Homo sapiens	PAFAH1B1	7657.72	7722.22	7891.59	6060.41	6186.47	6051.18	1.55595	3.93719	0.000115561	0.000428335	+
Q86XR7-2	Isoform 2 of TIR domain-containing adapter molecule 2 OS=Homo sapiens	TICAM2	3035.46	3113.02	3147.74	4490.93	4483.16	4421.13	1.15311	2.79543	0.00160166	0.00317446	+
Q9Y281	Cofilin-2 OS=Homo sapiens	CFL2	9318.62	9451.97	9249.12	3144.03	3174.03	3167	2.30672	5.42284	3.77711e-06	5.76908e-05	+
P68431	Histone H3.1 OS=Homo sapiens	HIST1H3A	3818	3588.34	3657.9	5965.39	5686.79	5563.97	0.67172	3.97642	0.00010558	0.000403753	+
P62913	60S ribosomal protein L11 OS=Homo sapiens	RPL11	9810.43	9845.17	9836.3	11203.8	11078.7	11724.2	1.29367	4.16857	6.78313e-05	0.000302354	+
Q8TD43	Transient receptor potential cation channel subfamily M member 4 OS=Homo sapiens	TRPM4	1700.1	1644.46	1680.88	3971.04	3856.03	3765.17	0.605421	5.34399	4.52908e-06	6.37856e-05	+
P37108	Signal recognition particle 14 kDa protein OS=Homo sapiens	SRP14	191356	192460	200397	128188	127347	136885	1.0246	2.42168	0.00378721	0.0064837	+
Q6JQN1	Acyl-CoA dehydrogenase family member 10 OS=Homo sapiens	ACAD10	12256.8	12157	11974.7	16046.8	15630.8	15395.3	0.675925	4.24205	5.7273e-05	0.000271383	+
Q01970	1-phosphatidylinositol 4,5-bisphosphate phosphodiesterase beta-3 OS=Homo sapiens	PLCB3	6527.89	6496.74	6561.91	3873.98	4099.98	3883.93	1.13576	1.77712	0.0167063	0.0235503	+
Q9NQW7-3	Isoform 3 of Xaa-Pro aminopeptidase 1 OS=Homo sapiens	XPNPEP1	15043	14961.8	15002.3	15438	15417.7	15259.3	1.40482	3.03795	0.000916326	0.00201851	+
P10644	cAMP-dependent protein kinase type I-alpha regulatory subunit OS=Homo sapiens	PRKAR1A	3891.74	3929.15	3819.58	2675.33	2498.25	2694.5	1.25912	5.22868	5.90636e-06	7.18513e-05	+
Q9Y2P8	RNA 3'-terminal phosphate cyclase-like protein OS=Homo sapiens	RCL1	4017.83	3924.25	4080.13	4745.68	4603.13	4305.31	0.64631	5.17617	6.66546e-06	7.64318e-05	+
Q96BM9	ADP-ribosylation factor-like protein 8A OS=Homo sapiens	ARL8A	2473.09	2387.52	2406.3	3618.81	3309.96	3280.05	0.82338	2.4379	0.00364838	0.00626869	+
Q9UEU0	Vesicle transport through interaction with t-SNAREs homolog 1B OS=Homo sapiens	VTI1B	7317.32	7218.08	7251.68	9157.26	9226.71	9048.73	0.618719	5.65715	2.20217e-06	4.56738e-05	+
H0Y2S9	Myosin phosphatase Rho-interacting protein (Fragment) OS=Homo sapiens	MPRIP	9055.01	9296.68	9005.56	5799.05	5895.91	5986.1	0.793117	1.90069	0.0125693	0.0182538	+
Q7L8L6	FAST kinase domain-containing protein 5 OS=Homo sapiens	FASTKD5	8996.2	9283.8	8650.09	7101.95	7733.47	7338.15	1.08733	2.69403	0.00202288	0.00384665	+
Q96QR8	Transcriptional activator protein Pur-beta OS=Homo sapiens	PURB	9290.24	9461.81	9210.73	5701.79	5858.03	5741.45	1.24692	3.16379	0.00068582	0.00160037	+
Q9H444	Charged multivesicular body protein 4b OS=Homo sapiens	CHMP4B	177.3	171.499	177.1	131.8	155.4	129.9	0.809983	3.30119	0.000499816	0.00124847	+
Q96J02	E3 ubiquitin-protein ligase Itchy homolog OS=Homo sapiens	ITCH	4252.81	4267.57	4300.24	4546.37	4690.42	4703.44	1.39639	5.27405	5.32047e-06	6.9039e-05	+
Q9H2F3	3 beta-hydroxysteroid dehydrogenase type 7 OS=Homo sapiens	HSD3B7	5041.02	4941.04	5057.47	6501.24	6131.4	6120.78	0.743445	3.06643	0.000858163	0.00191486	+
Q8TEX9-2	Isoform 2 of Importin-4 OS=Homo sapiens	IPO4	8041.23	8016.74	7771.62	6664.13	6366.57	6270.65	0.923402	2.38376	0.00413276	0.00700422	+
Q01973	Tyrosine-protein kinase transmembrane receptor ROR1 OS=Homo sapiens	ROR1	2532.42	2559.42	2512.66	3545.07	3489.01	3584.86	2.22953	4.2236	5.97585e-05	0.000280363	+
Q53F19	Uncharacterized protein C17orf85 OS=Homo sapiens	C17orf85	3844.29	3767	4097.42	2804.83	2974.02	2926.17	0.897916	2.54456	0.00285391	0.00511186	+
P00750	Tissue-type plasminogen activator OS=Homo sapiens	PLAT	4167.6	4089.19	3993.95	3752.67	3804.79	3755.01	1.88288	2.55957	0.00275696	0.00495931	+
P40938	Replication factor C subunit 3 OS=Homo sapiens	RFC3	2337.9	2409.97	2479.96	5151.23	5687.98	5275.53	0.862125	2.21257	0.00612957	0.00979769	+
Q9NX62	Inositol monophosphatase 3 OS=Homo sapiens	IMPAD1	7835.99	7788.88	7684.31	6755.28	7046.05	7128.09	1.05966	1.88501	0.0130314	0.0188531	+
E9PIE4	Mitochondrial carrier homolog 2 (Fragment) OS=Homo sapiens	MTCH2	3428.12	3494.81	3620.07	7126.11	5682.46	7042.15	0.890224	2.69776	0.00200558	0.00381949	+
Q96DH6	RNA-binding protein Musashi homolog 2 OS=Homo sapiens	MSI2	4008.93	4118.49	4044.65	3698.69	3383.73	3411.29	0.499291	5.86008	1.38013e-06	3.61258e-05	+
Q9P0V3	SH3 domain-binding protein 4 OS=Homo sapiens	SH3BP4	5328.82	5379.29	5295.68	5529.76	5654.56	5774.58	1.61741	3.46306	0.000344302	0.000939133	+
O96000	NADH dehydrogenase [ubiquinone] 1 beta subcomplex subunit 10 OS=Homo sapiens	NDUFB10	721.402	737.802	737.102	652.498	634.299	668.401	0.749823	4.68489	2.0659e-05	0.000143087	+
Q6P9B6	TLD domain-containing protein 1 OS=Homo sapiens	TLDC1	7304.65	7133.03	7206.09	3655.37	3671.87	3479.59	1.68583	5.62587	2.36663e-06	4.71528e-05	+
Q96A49	Synapse-associated protein 1 OS=Homo sapiens	SYAP1	3698.95	3653.59	3704.34	5666.33	6342.34	5874.7	1.24505	2.74518	0.00179813	0.00349451	+
A0A087WZ62	Alpha-1,2-mannosyltransferase ALG9 OS=Homo sapiens	ALG9	9824.04	10093.2	9994.37	7340.18	7493.89	7594.29	1.30161	5.18113	6.58977e-06	7.59066e-05	+
O75828	Carbonyl reductase [NADPH] 3 OS=Homo sapiens	CBR3	2485.12	2442.6	2503.1	4248.09	4162.98	4115.92	1.59715	3.2344	0.000582908	0.00140785	+
O43752	Syntaxin-6 OS=Homo sapiens	STX6	4324.45	4362.68	4294.58	5185.98	5662.41	5314.43	0.874531	4.19326	6.40826e-05	0.000293043	+
P09758	Tumor-associated calcium signal transducer 2 OS=Homo sapiens	TACSTD2	3703.82	3772.49	3814.82	4869.3	4930.1	4897.4	0.703205	4.47017	3.38712e-05	0.000195825	+
Q8N335	Glycerol-3-phosphate dehydrogenase 1-like protein OS=Homo sapiens	GPD1L	557.501	556.999	612.2	978.203	889.802	889.802	0.471106	6.14275	7.19863e-07	2.80229e-05	+
P16989-2	Isoform 2 of Y-box-binding protein 3 OS=Homo sapiens	YBX3	4357.85	4292.79	4384.51	3827	3773.53	3798.99	0.753959	3.45689	0.000349229	0.000946445	+
Q01968	Inositol polyphosphate 5-phosphatase OCRL-1 OS=Homo sapiens	OCRL	10448.4	10390.7	10535.7	7514.7	7062.68	7485.59	1.12779	1.7498	0.017791	0.0249129	+
Q4KMQ2-2	Isoform 2 of Anoctamin-6 OS=Homo sapiens	ANO6	10134.6	9862.93	9963.25	4798.27	4598.35	4717.8	1.31182	3.47491	0.000335035	0.000921476	+
Q86VY4	Testis-specific Y-encoded-like protein 5 OS=Homo sapiens	TSPYL5	339.901	348.699	347	259	273.001	248.8	0.663657	4.61096	2.44929e-05	0.000160837	+
P05067	Amyloid beta A4 protein OS=Homo sapiens	APP	2895.11	2840.05	2903.95	3432.4	3143.81	3167	1.34982	3.90703	0.000123871	0.000450126	+
Q14197	Peptidyl-tRNA hydrolase ICT1, mitochondrial OS=Homo sapiens	ICT1	6395.32	6224.75	6278.48	7939.87	8473.25	8379.22	0.86461	2.02327	0.00947829	0.014256	+
Q9NUT2	ATP-binding cassette sub-family B member 8, mitochondrial OS=Homo sapiens	ABCB8	3925.61	3948.8	3910.94	2711.92	2509.35	2600.19	0.786272	6.39938	3.98676e-07	2.32798e-05	+
Q9Y6M4-2	Isoform 2 of Casein kinase I isoform gamma-3 OS=Homo sapiens	CSNK1G3	3075.28	3089.8	3220.79	4314.27	4239.56	4115.07	0.873928	2.91753	0.00120912	0.00251807	+
P11172	Uridine 5'-monophosphate synthase OS=Homo sapiens	UMPS	9289.6	9540.84	9317.97	7650.3	8137.67	8549.36	0.764199	4.03706	9.18206e-05	0.000366266	+
P10909-2	Isoform 2 of Clusterin OS=Homo sapiens	CLU	3319.61	3314.33	3319.61	2590.65	2629.37	2605.96	0.496636	6.35828	4.38248e-07	2.46425e-05	+
Q9H857-2	Isoform 2 of 5'-nucleotidase domain-containing protein 2 OS=Homo sapiens	NT5DC2	3826.74	3868.61	3839.49	3260.1	3460.58	3359.89	0.848711	3.42311	0.000377477	0.00100331	+
Q9UBG0	C-type mannose receptor 2 OS=Homo sapiens	MRC2	9100.94	8751.41	8715.7	6689.58	6850.53	6763.25	3.19156	4.76322	1.72496e-05	0.000127376	+
O60493	Sorting nexin-3 OS=Homo sapiens	SNX3	7119.2	7149.37	7121.18	3613.05	3584.11	3425.74	1.47855	3.15048	0.000707164	0.00163512	+
P16949	Stathmin OS=Homo sapiens	STMN1	6408.63	6388.23	6648.44	5458.54	5557.81	5487.37	1.51238	2.84079	0.00144281	0.00291133	+
Q99816	Tumor susceptibility gene 101 protein OS=Homo sapiens	TSG101	1717.74	1767.38	1782.64	5417.08	5477.87	5917.61	1.17241	2.2017	0.00628492	0.00999563	+
Q13636	Ras-related protein Rab-31 OS=Homo sapiens	RAB31	6540.11	6386.46	6609.84	10143.7	9030.56	9711.65	1.53814	5.37756	4.19218e-06	6.11983e-05	+
Q9H3K2	Growth hormone-inducible transmembrane protein OS=Homo sapiens	GHITM	7331.54	6271.52	7111.31	10636.2	9823.35	10868.8	0.924007	3.90562	0.000124274	0.000450513	+
F8W0Q9	Periphilin-1 OS=Homo sapiens	PPHLN1	5723.97	5636.95	5726.35	7031.42	6592	6409.52	0.851734	1.38488	0.0412211	0.0531618	+
O95433	Activator of 90 kDa heat shock protein ATPase homolog 1 OS=Homo sapiens	AHSA1	4675.48	4717.8	4630.33	7053.38	7261.74	7254.7	0.780831	2.8696	0.00135021	0.00274858	+
O95466-3	Isoform 3 of Formin-like protein 1 OS=Homo sapiens	FMNL1	12466.8	12553.5	12555.2	11609.4	11460.6	11650.5	1.95643	5.41198	3.87275e-06	5.86787e-05	+
Q9UBU8	Mortality factor 4-like protein 1 OS=Homo sapiens	MORF4L1	381.5	395.801	421.901	358.801	308.4	354.2	0.866746	3.6146	0.000242885	0.000724743	+
Q6NVY1	3-hydroxyisobutyryl-CoA hydrolase, mitochondrial OS=Homo sapiens	HIBCH	6199.34	5743.44	5753	4689.12	4642.54	4485.96	0.936349	2.15953	0.0069258	0.0108737	+
Q53HL2	Borealin OS=Homo sapiens	CDCA8	5679.7	5544.34	5830.89	10892.1	11343.7	11131	1.22492	3.33244	0.000465115	0.0011852	+
O75882	Attractin OS=Homo sapiens	ATRN	5456.27	5515.21	5371.84	4714.86	4796.28	4654.14	1.27956	3.09455	0.000804359	0.00181453	+
P30154-2	Isoform 2 of Serine/threonine-protein phosphatase 2A 65 kDa regulatory subunit A beta isoform OS=Homo sapiens	PPP2R1B	10025.6	10095.3	10184.6	9358.1	9327.02	9692.14	1.26319	3.25914	0.00055063	0.001344	+
Q9NX14-2	Isoform 2 of NADH dehydrogenase [ubiquinone] 1 beta subcomplex subunit 11, mitochondrial OS=Homo sapiens	NDUFB11	4236.04	4252.51	4231.93	5034.04	5347.69	5199.65	0.780014	3.05273	0.000885666	0.0019618	+
Q92754	Transcription factor AP-2 gamma OS=Homo sapiens	TFAP2C	4101.11	4111.65	4396.07	5525.54	5229.65	5378.92	0.395186	5.86511	1.36424e-06	3.58339e-05	+
J3KNR0	MAP/microtubule affinity-regulating kinase 3 OS=Homo sapiens	MARK3	585.701	606.301	627.199	780.8	771.301	745.901	0.735136	3.77773	0.000166828	0.000555187	+
Q9Y3A2	Probable U3 small nucleolar RNA-associated protein 11 OS=Homo sapiens	UTP11L	5202.18	5337.32	4965.42	3923.97	4155.48	4014.77	0.667521	4.06389	8.63197e-05	0.000350594	+
O43464	Serine protease HTRA2, mitochondrial OS=Homo sapiens	HTRA2	3995.33	4071.09	3891.47	1558.67	1582.4	1584.49	1.05996	1.76876	0.017031	0.0239414	+
O14656	Torsin-1A OS=Homo sapiens	TOR1A	3862.72	3884.2	3753.71	2694.68	2896.11	2863.77	1.24489	2.71144	0.00194339	0.00372064	+
O15228	Dihydroxyacetone phosphate acyltransferase OS=Homo sapiens	GNPAT	11455.1	11562.8	11213.1	7203.09	7898.16	7748.49	1.79975	4.84477	1.42965e-05	0.000115699	+
O15118	Niemann-Pick C1 protein OS=Homo sapiens	NPC1	5234.37	5245.63	5232.92	5398.71	5666.73	5589.49	1.43358	3.6982	0.000200355	0.000633447	+
Q5HYK3	2-methoxy-6-polyprenyl-1,4-benzoquinol methylase, mitochondrial OS=Homo sapiens	COQ5	4364.2	4517.47	4455.59	5307.07	5801.06	5495.37	0.50917	6.06913	8.52845e-07	3.02522e-05	+
O15347	High mobility group protein B3 OS=Homo sapiens	HMGB3	3289.38	3221.02	3357.57	5756.99	6088.62	5914.33	0.523852	4.20859	6.186e-05	0.000287028	+
Q96A65	Exocyst complex component 4 OS=Homo sapiens	EXOC4	5389.74	5426.85	5589.1	7908.02	7514.7	8096.6	0.889213	2.00581	0.00986711	0.0147704	+
Q13228-4	Isoform 4 of Selenium-binding protein 1 OS=Homo sapiens	SELENBP1	5330.67	5358.08	5462.33	2804.45	2700.29	2718.89	0.56257	3.72368	0.000188938	0.000608491	+
Q9HD33	39S ribosomal protein L47, mitochondrial OS=Homo sapiens	MRPL47	8834.91	8231.84	8246.12	4618.47	4416.54	4224.9	0.902784	2.47736	0.0033315	0.00581098	+
Q92785	Zinc finger protein ubi-d4 OS=Homo sapiens	DPF2	3960.32	3761.78	3820.91	3561.82	3332.53	3369.69	0.829085	4.58968	2.57229e-05	0.000166466	+
Q9ULH0	Kinase D-interacting substrate of 220 kDa OS=Homo sapiens	KIDINS220	4154.91	3804.26	3746.17	2230.58	2189.37	2165.07	1.11842	2.07388	0.00843568	0.0128817	+
Q12846	Syntaxin-4 OS=Homo sapiens	STX4	5923.36	5961.67	5908.6	5180.23	5396.84	5486.23	0.874273	2.78587	0.00163731	0.00323162	+
Q9UDR5	Alpha-aminoadipic semialdehyde synthase, mitochondrial OS=Homo sapiens	AASS	4536.3	4637.4	4607.6	3819.06	3770.66	3836.03	2.40243	5.41314	3.86242e-06	5.864e-05	+
Q9P0J1-2	Isoform 2 of [Pyruvate dehydrogenase [acetyl-transferring]]-phosphatase 1, mitochondrial OS=Homo sapiens	PDP1	5390.49	5252.18	5338.43	5722.38	6143.31	6007.71	1.86885	4.31591	4.83159e-05	0.000245492	+
J3QQ67	60S ribosomal protein L18 (Fragment) OS=Homo sapiens	RPL18	9034.32	9183.32	9066.94	7718.47	8215.31	7920.63	1.13354	5.98244	1.04126e-06	3.2262e-05	+
Q10472	Polypeptide N-acetylgalactosaminyltransferase 1 OS=Homo sapiens	GALNT1	3108.71	3113.67	3191.68	7526.17	7334.08	7756.02	1.42615	4.23304	5.84736e-05	0.000275356	+
Q9HC36	rRNA methyltransferase 3, mitochondrial OS=Homo sapiens	RNMTL1	3595.31	3594.31	3708.45	6756.22	6521.55	7089.17	0.930703	2.22004	0.00602504	0.00964895	+
P48637	Glutathione synthetase OS=Homo sapiens	GSS	12173.9	12109.9	12090.6	13704.9	13748.6	13779.2	1.16603	1.90165	0.0125415	0.0182206	+
J3KMZ9	Low-density lipoprotein receptor (Fragment) OS=Homo sapiens	LDLR	4178.3	4223.72	4428.19	5964.15	6172.76	6160.79	1.70259	2.84516	0.00142837	0.00288675	+
Q9Y3F4-2	Isoform 2 of Serine-threonine kinase receptor-associated protein OS=Homo sapiens	STRAP	7377.93	7466.42	7397.39	6719.32	6953.39	7027.52	1.15196	1.8862	0.0129957	0.0188084	+
O75616	GTPase Era, mitochondrial OS=Homo sapiens	ERAL1	3220.57	3038.83	3183.72	3881.23	3526.2	3603.29	1.11995	1.4137	0.0385745	0.0500627	+
Q9GZS3	WD repeat-containing protein 61 OS=Homo sapiens	WDR61	3269.15	3254.91	3404.44	5060.63	5823.62	6019.8	0.798677	2.97572	0.0010575	0.00225556	+
Q8N6T3	ADP-ribosylation factor GTPase-activating protein 1 OS=Homo sapiens	ARFGAP1	5505.66	5214.45	5212.28	6442.03	5945.16	5966.21	1.35998	3.65355	0.00022205	0.000678847	+
P78536	Disintegrin and metalloproteinase domain-containing protein 17 OS=Homo sapiens	ADAM17	2994.92	3094.95	3094.52	3201.65	3585.85	3498.69	1.14346	2.64621	0.00225834	0.0042059	+
Q93063-3	Isoform 3 of Exostosin-2 OS=Homo sapiens	EXT2	2503.1	2532.77	2463.68	1899.63	2093.06	1996.97	1.35865	3.47437	0.000335452	0.000921279	+
P13761	HLA class II histocompatibility antigen, DRB1-7 beta chain OS=Homo sapiens	HLA-DRB1	4213.2	4114.21	4117.92	5647.51	5834.93	5443.05	2.7562	4.52619	2.97721e-05	0.000181379	+
P54198	Protein HIRA OS=Homo sapiens	HIRA	6370.98	6288.5	6422.86	7208.08	7096.05	7515.74	0.792623	4.33119	4.66455e-05	0.000240058	+
Q8IVT2	Mitotic interactor and substrate of PLK1 OS=Homo sapiens	MISP	5099.36	5056.42	5372.95	7252.18	7039.71	6806.04	0.574258	6.03431	9.24038e-07	3.03651e-05	+
Q9BT09	Protein canopy homolog 3 OS=Homo sapiens	CNPY3	3661.71	3647.01	3755.01	9820.63	10772.8	9900.6	1.78123	5.64565	2.26126e-06	4.58963e-05	+
Q96CN7	Isochorismatase domain-containing protein 1 OS=Homo sapiens	ISOC1	4562.16	4602.49	4619.43	3553.19	3656.13	3716.43	0.367769	5.20449	6.24468e-06	7.37215e-05	+
Q9P2K5	Myelin expression factor 2 OS=Homo sapiens	MYEF2	3992.01	4036.53	4080.7	2275.24	2326.59	2351.88	0.741598	4.846	1.42561e-05	0.000115618	+
P10253	Lysosomal alpha-glucosidase OS=Homo sapiens	GAA	4559.94	4391.2	4582.76	8161.96	7965.78	7979.6	0.569696	5.03678	9.18798e-06	9.04624e-05	+
Q9BYD1	39S ribosomal protein L13, mitochondrial OS=Homo sapiens	MRPL13	11968	11335	11297.4	4409.2	4165.58	4150.3	0.912447	2.45862	0.0034784	0.0060298	+
H3BP20	Beta-hexosaminidase OS=Homo sapiens	HEXA	4972.31	5122.03	5063.43	3701.51	3795.83	3743.57	0.66339	6.16577	6.827e-07	2.7133e-05	+
Q9UNF1	Melanoma-associated antigen D2 OS=Homo sapiens	MAGED2	4481.61	4600.58	4466.1	2546.5	2495.65	2676.07	1.33824	2.0154	0.00965162	0.0144965	+
Q96EY8	Cob(I)yrinic acid a,c-diamide adenosyltransferase, mitochondrial OS=Homo sapiens	MMAB	7513.14	7515.74	7646.59	6706.29	6953.87	7029.96	0.464782	7.03558	9.2134e-08	1.89025e-05	+
Q9BQ69	O-acetyl-ADP-ribose deacetylase MACROD1 OS=Homo sapiens	MACROD1	6609.84	6632.33	6597.48	4464.86	4361.47	4335.25	0.698434	4.99324	1.01569e-05	9.5896e-05	+
P56545-2	Isoform 2 of C-terminal-binding protein 2 OS=Homo sapiens	CTBP2	5871.45	5736.28	5760.19	8459.17	7008.55	7774.85	0.874853	3.01061	0.000975866	0.00211468	+
Q9UBD5-2	Isoform 2 of Origin recognition complex subunit 3 OS=Homo sapiens	ORC3	7772.16	7846.86	7739.37	3606.29	3567.75	3682.58	0.850554	3.15606	0.000698136	0.00162015	+
Q5SY16	Polynucleotide 5'-hydroxyl-kinase NOL9 OS=Homo sapiens	NOL9	3523.52	3503.55	3442.88	2489.09	2435.83	2387.52	0.818589	3.25994	0.000549617	0.00134282	+
P23919	Thymidylate kinase OS=Homo sapiens	DTYMK	1573.21	1569.95	1540.95	1400.09	1330.64	1367.19	1.05094	2.26901	0.00538257	0.00876988	+
P25325-2	Isoform 2 of 3-mercaptopyruvate sulfurtransferase OS=Homo sapiens	MPST	3499.42	3411.05	3322.61	2923.94	2867.15	2912.62	1.09991	2.67836	0.0020972	0.00396211	+
Q14938-3	Isoform 3 of Nuclear factor 1 X-type OS=Homo sapiens	NFIX	4174.82	4401.56	4305.31	3522.78	3581.88	3440.26	0.825676	4.10443	7.86267e-05	0.000330672	+
Q9NNW7	Thioredoxin reductase 2, mitochondrial OS=Homo sapiens	TXNRD2	10668.7	10700.6	10830.4	11181.3	11206.9	11452.7	0.621417	3.32209	0.000476332	0.00120729	+
[truncated: 3,993 more rows]
