# Supplementary material for: Identification of TUBB2A by quantitative proteomic analysis as a novel biomarker for the prediction of distant metastatic breast cancer
Source: Clin Proteomics. 2020 May 24;17:16. doi: 10.1186/s12014-020-09280-z (PMC7247212; doi:10.1186/s12014-020-09280-z)
Supplement: Supplementary file 5 — Additional file 5: Table S4. GO analysis using the DAVID bioinformatics tool. Biological processes of upregulated and downregulated DEPs by student’s t-test are listed. The p-value (modified Fisher exact p-value) cutoff for the GO annotation was set to < 0.05. Genes that were associated with each GO term are represented as official gene symbols. ‘GO direct’ filters extensive GO terms, based on the measured specificity of each term. [file 12014_2020_9280_MOESM5_ESM.xlsx]

## Sheet: Distant metastasis_UP
Additional File 5: Table S4. GO analysis using the DAVID bioinformatics tool. Biological processes of upregulated DEPs by student’s t-test are listed. The p-value (modified Fisher exact p-value) cutoff for the GO annotation was set to < 0.05. Genes that were associated with each GO term are represented as official gene symbols. ‘GO direct’ filters extensive GO terms, based on the measured specifi…
Category	Terms	Count	%	P-Value	Genes	Fold Enrichment
GOTERM_BP_DIRECT	GO:0043488~regulation of mRNA stability	10	5.68182	7.81941e-07	P20618, P28074, P08107, Q13868, Q5RKV6, P28070, Q06265, P31946, P49720, Q99436	9.82103
	GO:0061621~canonical glycolysis	6	3.40909	4.79845e-06	P04406, P08237, P52789, P04075, P06733, P14618	23.3438
	GO:0006418~tRNA aminoacylation for protein translation	6	3.40909	4.29535e-05	P07814, Q12904, Q9P2J5, P26639, P41252, P54136	15.1735
	GO:0098609~cell-cell adhesion	12	6.81818	7.74886e-05	Q9H4G0, P31947, P06733, P04075, P31946, P31939, E9PL19, P54136, P08107, P22234, P62258, Q9UHX1, P14618	4.47926
	GO:0006096~glycolytic process	5	2.84091	0.000331231	P04406, P08237, P52789, P04075, P06733	14.876
	GO:0038061~NIK/NF-kappaB signaling	6	3.40909	0.000475028	P20618, P28074, P28070, P61081, P49720, Q99436	9.19606
	GO:0051436~negative regulation of ubiquitin-protein ligase activity involved in mitotic cell cycle	6	3.40909	0.000665323	P20618, P28074, O43684, P28070, P49720, Q99436	8.54845
	GO:0016032~viral process	11	6.25	0.000760078	P20618, P28074, Q16531, P28070, P62258, Q07021, P20340, P31946, Q8TAE8, P49720, Q99436	3.72148
	GO:0051437~positive regulation of ubiquitin-protein ligase activity involved in regulation of mitotic cell cycle transition	6	3.40909	0.000907647	P20618, P28074, O43684, P28070, P49720, Q99436	7.98605
	GO:0031145~anaphase-promoting complex-dependent catabolic process	6	3.40909	0.00108143	P20618, P28074, O43684, P28070, P49720, Q99436	7.68278
	GO:0048025~negative regulation of mRNA splicing, via spliceosome	4	2.27273	0.00108786	Q15287, P26368, X6RAL5, Q07021	19.2679
	GO:0051603~proteolysis involved in cellular protein catabolic process	5	2.84091	0.00124909	P20618, P28074, P28070, P49720, Q99436	10.5371
	GO:0006364~rRNA processing	9	5.11364	0.00126804	P42285, Q13868, Q5RKV6, Q9NWS0, Q9UQ80, Q06265, P78346, P62244, Q9Y5J1	4.25425
	GO:0006890~retrograde vesicle-mediated transport, Golgi to ER	6	3.40909	0.00127874	P42858, Q9BVK6, Q8WVM8, P20340, Q9H0N0, O43264	7.4017
	GO:0006189~'de novo' IMP biosynthetic process	3	1.70455	0.00140273	P22234, P22102, P31939	50.5783
	GO:0070125~mitochondrial translational elongation	6	3.40909	0.00150147	Q9Y2Q9, Q9Y3B7, Q9BYD3, Q8TAE8, Q9NRX2, Q9BYC9	7.14047
	GO:0006521~regulation of cellular amino acid metabolic process	5	2.84091	0.00156805	P20618, P28074, P28070, P49720, Q99436	9.91732
	GO:0070126~mitochondrial translational termination	6	3.40909	0.00158169	Q9Y2Q9, Q9Y3B7, Q9BYD3, Q8TAE8, Q9NRX2, Q9BYC9	7.05744
	GO:0000398~mRNA splicing, via spliceosome	9	5.11364	0.00160006	Q15287, P42285, B8ZZ98, P26368, E9PB61, P62318, G8JLB6, P09234, Q15393	4.10094
	GO:0034475~U4 snRNA 3'-end processing	3	1.70455	0.00258476	Q13868, Q5RKV6, Q06265	37.9337
	GO:0034427~nuclear-transcribed mRNA catabolic process, exonucleolytic, 3'-5'	3	1.70455	0.00330185	Q13868, Q5RKV6, Q06265	33.7189
	GO:0002479~antigen processing and presentation of exogenous peptide antigen via MHC class I, TAP-dependent	5	2.84091	0.00341246	P20618, P28074, P28070, P49720, Q99436	8.0283
	GO:0043161~proteasome-mediated ubiquitin-dependent protein catabolic process	8	4.54545	0.00398647	P20618, P28074, Q16531, O43684, P28070, P49720, P61077, Q99436	3.98647
	GO:0007017~microtubule-based process	4	2.27273	0.0052437	Q71U36, Q13885, P43034, Q08426	11.2396
	GO:0008380~RNA splicing	7	3.97727	0.00599835	Q15287, Q14498, Q9UHX1, X6RAL5, P62318, Q07021, Q15393, E9PL19	4.26564
	GO:0009168~purine ribonucleoside monophosphate biosynthetic process	3	1.70455	0.00697179	P22234, P22102, P31939	23.3438
	GO:0006094~gluconeogenesis	4	2.27273	0.00918638	P04406, P04075, P06733, P00505	9.19606
	GO:0006635~fatty acid beta-oxidation	4	2.27273	0.00918638	P51659, O14975, Q08426, Q15067	9.19606
	GO:0006450~regulation of translational fidelity	3	1.70455	0.00926509	Q9BTE6, Q9P2J5, P41252	20.2313
	GO:0051897~positive regulation of protein kinase B signaling	5	2.84091	0.00943409	P52895, P36222, P10599, Q07021, P24593	6.02123
	GO:0060071~Wnt signaling pathway, planar cell polarity pathway	5	2.84091	0.0128652	P20618, P28074, P28070, P49720, Q99436	5.49764
	GO:0006749~glutathione metabolic process	4	2.27273	0.0176554	P0CG29, P82970, P09488, O43708	7.22547
	GO:0021987~cerebral cortex development	4	2.27273	0.0176554	P22102, P62258, P43034, P31939	7.22547
	GO:0000132~establishment of mitotic spindle orientation	3	1.70455	0.0178306	P42858, P43034, O43264	14.4509
	GO:0007062~sister chromatid cohesion	5	2.84091	0.0187481	O43684, O75122, P43034, Q99623, O43264	4.91052
	GO:0001649~osteoblast differentiation	5	2.84091	0.0193529	P51659, P35232, E9PB61, P41252, P24593	4.8633
	GO:0051259~protein oligomerization	4	2.27273	0.0193763	P08237, Q9UJ83, Q13263, Q32Q12	6.97632
	GO:0002223~stimulatory C-type lectin receptor signaling pathway	5	2.84091	0.0199697	P20618, P28074, P28070, P49720, Q99436	4.81698
	GO:0000715~nucleotide-excision repair, DNA damage recognition	3	1.70455	0.0212086	Q16531, Q99627, P09874	13.1943
	GO:0015949~nucleobase-containing small molecule interconversion	3	1.70455	0.0248295	P10599, Q32Q12, P15531	12.1388
	GO:0006369~termination of RNA polymerase II transcription	4	2.27273	0.0250768	Q15287, P26368, E9PB61, P62318	6.32229
	GO:0006461~protein complex assembly	5	2.84091	0.0275585	P07814, Q9Y697, J3KNA0, Q15393, O43264	4.3602
	GO:0033209~tumor necrosis factor-mediated signaling pathway	5	2.84091	0.0290993	P20618, P28074, P28070, P49720, Q99436	4.2863
	GO:0090263~positive regulation of canonical Wnt signaling pathway	5	2.84091	0.0306904	P20618, P28074, P28070, P49720, Q99436	4.21486
	GO:0043388~positive regulation of DNA binding	3	1.70455	0.030693	P10599, Q13263, P15531	10.8382
	GO:0098869~cellular oxidant detoxification	4	2.27273	0.031583	P10599, P11678, Q7LBC6, O43708	5.78038
	GO:0006397~mRNA processing	6	3.40909	0.0319578	Q14498, Q9UHX1, P26368, X6RAL5, Q07021, Q15393, E9PL19	3.39072
	GO:0000226~microtubule cytoskeleton organization	4	2.27273	0.0327452	P04406, Q66K74, O75122, P43034	5.69896
	GO:0043928~exonucleolytic nuclear-transcribed mRNA catabolic process involved in deadenylation-dependent decay	3	1.70455	0.0327575	Q13868, Q5RKV6, Q06265	10.4645
	GO:0006754~ATP biosynthetic process	3	1.70455	0.0327575	P04075, P14618, P36542	10.4645
	GO:0045739~positive regulation of DNA repair	3	1.70455	0.034875	Q9NQ88, P12004, Q13263	10.1157
	GO:1900740~positive regulation of protein insertion into mitochondrial membrane involved in apoptotic signaling pathway	3	1.70455	0.034875	P62258, P31947, P31946	10.1157
	GO:0000209~protein polyubiquitination	6	3.40909	0.0353237	P20618, P28074, P28070, P49720, P61077, Q99436	3.29859
	GO:0007030~Golgi organization	4	2.27273	0.0363642	P42858, Q9BVK6, O75122, O43264	5.46793
	GO:0006412~translation	7	3.97727	0.0385235	Q9BRX2, P26639, Q9Y3B7, Q9BYD3, Q9NRX2, P62244, Q9BYC9	2.7988
	GO:0002762~negative regulation of myeloid leukocyte differentiation	2	1.13636	0.0387323	Q32Q12, P15531	50.5783
	GO:0061024~membrane organization	3	1.70455	0.0392639	P62258, P31947, P31946	9.48343
	GO:0007005~mitochondrion organization	4	2.27273	0.0401801	P35232, P09874, Q8WVM0, Q99623	5.25489
	GO:0042060~wound healing	4	2.27273	0.0441906	P02751, P31431, P21860, Q5JRA6	5.05783
	GO:0000165~MAPK cascade	7	3.97727	0.0449701	P20618, P28074, P28070, P21860, P31946, P49720, Q99436	2.70266
	GO:0050821~protein stabilization	5	2.84091	0.0452467	P04406, P35232, P08107, P17987, Q99623	3.71899
	GO:0071051~polyadenylation-dependent snoRNA 3'-end processing	2	1.13636	0.0481801	Q13868, Q5RKV6	40.4627
	GO:0071038~nuclear polyadenylation-dependent tRNA catabolic process	2	1.13636	0.0481801	Q13868, Q06265	40.4627
	GO:0009113~purine nucleobase biosynthetic process	2	1.13636	0.0481801	P22234, P22102	40.4627
	GO:0010035~response to inorganic substance	2	1.13636	0.0481801	P22102, P31939	40.4627
	GO:0042769~DNA damage response, detection of DNA damage	3	1.70455	0.0486243	Q16531, P09874, P12004	8.42972

## Sheet: Distant metastasis_Down
Additional File 4: Table S3. GO analysis using the DAVID bioinformatics tool. Biological processes of downregulated DEPs by student’s t-test are listed. The p-value (modified Fisher exact p-value) cutoff for the GO annotation was set to < 0.05. Genes that were associated with each GO term are represented as official gene symbols. ‘GO direct’ filters extensive GO terms, based on the measured speci…
Category	Terms	Count	%	P-Value	Genes	Fold Enrichment
GOTERM_BP_DIRECT	GO:0055114~oxidation-reduction process	11	14.1026	0.000289478	Q8N118, O15296, P15428, P04179, P46952, P21397, P14550, O76062, Q16678, G3V145, Q5T4U5	4.10544
	GO:0030036~actin cytoskeleton organization	5	6.41026	0.00272713	P63313, P62328, Q9BR76, E9PC47, P63000	8.49798
	GO:0001889~liver development	4	5.12821	0.00441962	Q86V21, P27144, P04179, Q5T4U5	11.9431
	GO:0098609~cell-cell adhesion	6	7.69231	0.00726809	O00151, O75874, Q96HC4, O60664, Q9BR76, Q07960	4.89182
	GO:0006457~protein folding	5	6.41026	0.00859448	P13667, P14625, P30405, Q13451, P30040	6.13743
	GO:0006898~receptor-mediated endocytosis	5	6.41026	0.00961585	Q9UGT4, P01591, P14625, P00738, P01742	5.93945
	GO:0007040~lysosome organization	3	3.84615	0.0112414	Q86VS8, P07686, Q14108	18.4123
	GO:0051791~medium-chain fatty acid metabolic process	2	2.5641	0.0133403	Q9UKG9, Q5T4U5	147.298
	GO:0043066~negative regulation of apoptotic process	7	8.97436	0.0160002	P02788, P21980, P14625, P09525, P04179, O14920, P30405	3.39919
	GO:0015853~adenine transport	2	2.5641	0.0177479	P12236, Q9Y277	110.474
	GO:0042542~response to hydrogen peroxide	3	3.84615	0.0217938	P18827, P04179, P00738	12.9969
	GO:0006631~fatty acid metabolic process	3	3.84615	0.0226009	Q86V21, O75608, Q9UKG9	12.747
	GO:0006749~glutathione metabolic process	3	3.84615	0.0259504	O75874, P04179, P19440	11.8365
	GO:0043123~positive regulation of I-kappaB kinase/NF-kappaB signaling	4	5.12821	0.0353682	O95236, P02788, P21980, O14920	5.48938
	GO:0006006~glucose metabolic process	3	3.84615	0.0361088	Q96C23, P14550, C9JF17	9.89317
	GO:0008152~metabolic process	4	5.12821	0.039346	Q96KP4, P22307, Q08AH1, P15289	5.26065
	GO:0070493~thrombin receptor signaling pathway	2	2.5641	0.0394962	P15428, Q13576	49.0994
	GO:0042989~sequestering of actin monomers	2	2.5641	0.0437885	P63313, P62328	44.1895
	GO:0032780~negative regulation of ATPase activity	2	2.5641	0.0437885	P02788, P30405	44.1895
	GO:0006805~xenobiotic metabolic process	3	3.84615	0.047537	Q08AH1, P19440, Q16678	8.49798
	GO:0031295~T cell costimulation	3	3.84615	0.047537	P13761, P01909, Q9GIY3, P63000	8.49798
	GO:0034145~positive regulation of toll-like receptor 4 signaling pathway	2	2.5641	0.0480619	P02788, P18428	40.1722
	GO:0033690~positive regulation of osteoblast proliferation	2	2.5641	0.0480619	P02788, Q4V9L6	40.1722
