# Supplementary material for: Identification of TUBB2A by quantitative proteomic analysis as a novel biomarker for the prediction of distant metastatic breast cancer
Source: Clin Proteomics. 2020 May 24;17:16. doi: 10.1186/s12014-020-09280-z (PMC7247212; doi:10.1186/s12014-020-09280-z)
Supplement: Supplementary file 6 — Additional file 6: Table S5. Downstream biological functions and canonical pathways of DEPs by student t-test by IPA analysis. Downstream biological functions and canonical pathways were examined using the IPA informatics tool. The p-value cutoff was set to < 0.05, and the activation Z-score was set to > 1. Proteins in each biological function and pathway are listed. P-values and Z-scores of biological functions and pathways are shown. [file 12014_2020_9280_MOESM6_ESM.xlsx]

## Sheet: Downstream biogical functions
Additional File 6: Table S5. Downstream biological functions and canonical pathways of DEPs by student t-test by IPA analysis. Downstream biological functions were examined using the IPA informatics tool. The p-value cutoff was set to < 0.05, and the activation Z-score was set to > 1. Proteins in each biological function and pathway are listed. P-values and Z-scores of biological functions and pa…
Categories	Disease and function annotation	-log(P value)	Activation z-score	Molecules	# Molecules
Cellular Development,Cellular Growth and Proliferation	Cell proliferation of tumor cell lines	7.77211	2.451	ACTN4,ALOX15B,ANO1,BUB3,C1QBP,CNDP2,COPS8,CYP1B1,DCLK1,ERBB3,FKBP5,FN1,GAPDH,GGT1,GSTM1,HPGD,HTT,IGFBP5,IQGAP2,ITGA3,LGALS3BP,MCM2,MUCL1,MYH14,NAMPT,NDUFAF2,NFS1,NME1,PA2G4,PAFAH1B1,PARP1,PCNA,PKM,PPIF,PSMB7,PTPRF,RAC1,SDC1,SDC4,SFN,SLC25A6,SOD2,TGM2,TMSB10/TMSB4X,TRIM28,TRIO,TUBB2A,TXN,USP9X	49
DNA Replication, Recombination, and Repair	DNA damage	6.54212	-1.188	BUB3,FN1,GAPDH,HTT,IDH1,MCM2,PARP1,PCNA,SOD2,USP9X,YWHAE	11
Cell Death and Survival	Apoptosis of neuroblastoma cell lines	5.21824	-1.029	ENO1,HTT,IGFBP5,IKBKB,PARP1,TGM2,TXN,UTP18	8
Cell Morphology	Orientation of cells	4.8729	-1.408	ACTN4,FN1,ITGA3,NAMPT,PDLIM1,RAC1,SDC4	7
Cell-To-Cell Signaling and Interaction	Interaction of colorectal cancer cell lines	4.1296	2.213	ERBB3,FN1,ITGA3,NME1,PKM,RAC1	6
Cell Morphology	Polarization of cells	4.01233	-2.236	ACTN4,FN1,ITGA3,NAMPT,PDLIM1,RAC1	6
Cell-To-Cell Signaling and Interaction	Adhesion of colorectal cancer cell lines	3.86967	2.219	FN1,ITGA3,NME1,PKM,RAC1	5
Cellular Movement	Migration of pancreatic cancer cell lines	3.7986	1.109	CNDP2,FN1,PPIF,RAC1,SFN	5
Cell Cycle,Gene Expression	Binding of NFkB binding site	3.66354	-1.067	FN1,LTF,RAC1,SOD2,TRIM28	5
Cellular Development,Cellular Growth and Proliferation	Cell proliferation of carcinoma cell lines	3.50031	1.582	C1QBP,ERBB3,GAPDH,HPGD,LGALS3BP,MYH14,NAMPT,NDUFAF2,PKM,PTPRF,RAC1,SLC25A6,TGM2,TRIM28,TUBB2A	15
Cell-To-Cell Signaling and Interaction	Adhesion of melanoma cell lines	3.49349	-1.067	ALCAM,ALOX15B,ERBB3,NME1	4
Cell Morphology	Polarization of tumor cell lines	3.49349	-2	ACTN4,ITGA3,PDLIM1,RAC1	4
Cancer,Organismal Injury and Abnormalities	Cancer	3.44491	-1.771	AACS,ACADM,ACOX1,ACSM1,ACTN4,AIMP1,AKR1A1,AKR1C1/AKR1C2,ALCAM,ALDOA,ALOX15B,ANO1,ANXA4,APOD,APOL3,ARFRP1,ARHGAP1,ATIC,BCAM,BPNT1,BST1,BUB3,C1QBP,CALB2,CAPS,CEP152,CHI3L1,CLSTN2,CNDP2,COL2A1,COPS8,CORO1B,CRABP1,CROT,CTNNA1,CTSZ,CXCL17,CYP1B1,CYP4X1,DCLK1,EHHADH,EML2,ENO1,EPB41L1,EPRS,EPX,ERBB3,ERP29,ETF1,EXOSC6,FABP7,FKBP5,FN1,GALM,GAPDH,GART,GGT1,GOT2,GSTM1,GSTT2/GSTT2B,GUSB,HAAO,HACL1,HAGHL,HBD,…	170
Carbohydrate Metabolism,Cellular Function and Maintenance	Glycolysis of tumor cell lines	3.28483	1.091	C1QBP,IKBKB,PFKM,PKM	4
Cell-To-Cell Signaling and Interaction	Adhesion of breast cancer cell lines	3.20482	-1.091	ALOX15B,ERBB3,ERP29,FN1,NME1	5
Cancer,Organismal Injury and Abnormalities	Extracranial solid tumor	3.16941	-1.201	AACS,ACADM,ACOX1,ACSM1,ACTN4,AIMP1,AKR1A1,AKR1C1/AKR1C2,ALCAM,ALDOA,ALOX15B,ANO1,ANXA4,APOD,APOL3,ARFRP1,ARHGAP1,ATIC,BCAM,BPNT1,BST1,BUB3,C1QBP,CALB2,CAPS,CEP152,CHI3L1,CLSTN2,CNDP2,COL2A1,COPS8,CORO1B,CRABP1,CROT,CTNNA1,CTSZ,CXCL17,CYP1B1,CYP4X1,DCLK1,EHHADH,EML2,ENO1,EPB41L1,EPRS,EPX,ERBB3,ERP29,ETF1,EXOSC6,FABP7,FKBP5,FN1,GALM,GAPDH,GART,GGT1,GOT2,GSTM1,GSTT2/GSTT2B,GUSB,HAAO,HACL1,HAGHL,HBD,…	169
Cancer,Organismal Injury and Abnormalities	Malignant solid tumor	3.13787	-1.926	AACS,ACADM,ACOX1,ACSM1,ACTN4,AIMP1,AKR1A1,AKR1C1/AKR1C2,ALCAM,ALDOA,ALOX15B,ANO1,ANXA4,APOD,APOL3,ARFRP1,ARHGAP1,ATIC,BCAM,BPNT1,BST1,BUB3,C1QBP,CALB2,CAPS,CEP152,CHI3L1,CLSTN2,CNDP2,COL2A1,COPS8,CORO1B,CRABP1,CROT,CTNNA1,CTSZ,CXCL17,CYP1B1,CYP4X1,DCLK1,EHHADH,EML2,ENO1,EPB41L1,EPRS,EPX,ERBB3,ERP29,ETF1,EXOSC6,FABP7,FKBP5,FN1,GALM,GAPDH,GART,GGT1,GOT2,GSTM1,GSTT2/GSTT2B,GUSB,HAAO,HACL1,HAGHL,HBD,…	169
Cellular Development,Cellular Growth and Proliferation	Proliferation of pancreatic cancer cell lines	3.09691	1.617	CNDP2,ERBB3,NAMPT,PARP1,SFN,SOD2,USP9X	7

## Sheet: Canonical pathways
Additional File 5: Table S4. Downstream biological functions and canonical pathways of DEPs by student t-test by IPA analysis. Canonical pathways were examined using the IPA informatics tool. The p-value cutoff was set to < 0.05, and the activation Z-score was set to > 1. Proteins in each biological function and pathway are listed. P-values and Z-scores of biological functions and pathways are sh…
Canonical Pathway	-log(P value)	Activation z-score	Molecules	# Molecules
Glycolysis I	5.76	2.236	ALDOA,ENO1,GAPDH,PFKM,PKM	5
tRNA Charging	4.73	2.236	EPRS,IARS,LARS,RARS,TARS	5
Actin Cytoskeleton Signaling	3.96	1.414	ACTN4,FN1,IQGAP2,ITGA3,LBP,MYH14,RAC1,TMSB10/TMSB4X,TRIO	9
ILK Signaling	1.63	1	ACTN4,FN1,MYH14,RAC1,TMSB10/TMSB4X	5
Leukocyte Extravasation Signaling	1.56	1.342	ACTN4,ARHGAP1,CTNNA1,ITGA3,RAC1	5
Acute Phase Response Signaling	1.71	-1	CRABP1,FN1,IKBKB,LBP,SOD2	5
