# Supplementary material for: Identification of TUBB2A by quantitative proteomic analysis as a novel biomarker for the prediction of distant metastatic breast cancer
Source: Clin Proteomics. 2020 May 24;17:16. doi: 10.1186/s12014-020-09280-z (PMC7247212; doi:10.1186/s12014-020-09280-z)
Supplement: Supplementary file 7 — Additional file 7: Table S6. Biological functions of TUBB2A and LTF. Biological functions of TUBB2A and LTF were examined using the IPA and DAVID bioinformatics tools. Biological processes and canonical pathways of TUBB2A and LTF are listed. The p-value cutoff was set to < 0.05 for the IPA analysis. The p-value (modified Fisher exact p-value) cutoff for the GO annotation was set to < 0.05. Proteins in each biological function are listed. [file 12014_2020_9280_MOESM7_ESM.xlsx]

## Sheet: Biological functions
Additional File 7: Table S6. Biological functions of TUBB2A and LTF. Biological functions of TUBB2A and LTF were examined using the IPA and DAVID bioinformatics tools. Biological processes and canonical pathways of TUBB2A and LTF are listed. The p-value cutoff was set to < 0.05 for the IPA analysis. The p-value (modified Fisher exact p-value) cutoff for the GO annotation was set to < 0.05. Protei…
TUBB2A
Diseases or Functions Annotation(IPA)	p-value	Molecules
Cell proliferation of tumor cell lines	1.69e-08	ACTN4,ALOX15B,ANO1,BUB3,C1QBP,CNDP2,COPS8,CYP1B1,DCLK1,ERBB3,FKBP5,FN1,GAPDH,GGT1,GSTM1,HPGD,HTT,IGFBP5,IQGAP2,ITGA3,LGALS3BP,MCM2,MUCL1,MYH14,NAMPT,NDUFAF2,NFS1,NME1,PA2G4,PAFAH1B1,PARP1,PCNA,PKM,PPIF,PSMB7,PTPRF,RAC1,SDC1,SDC4,SFN,SLC25A6,SOD2,TGM2,TMSB10/TMSB4X,TRIM28,TRIO,TUBB2A,TXN,USP9X
Cell proliferation of carcinoma cell lines	0.000316	C1QBP,ERBB3,GAPDH,HPGD,LGALS3BP,MYH14,NAMPT,NDUFAF2,PKM,PTPRF,RAC1,SLC25A6,TGM2,TRIM28,TUBB2A
Canonical Pathways(IPA)	p-value	Molecules
Epithelial Adherens Junction Signaling	0.00199526	ACTN4,CTNNA1,MYH14,RAC1,TUBA1A,TUBB2A
14-3-3-mediated Signaling	0.00501187	SFN,TUBA1A,TUBB2A,YWHAB,YWHAE
Phagosome Maturation	0.00758578	CTSZ,HLA-DRB1,HLA-DRB3,TUBA1A,TUBB2A
Biological Process(GO)	p-value	Molecules
microtubule cytoskeleton organization	0.0327452	P04406, Q66K74, O75122, P43034
LTF
Diseases or Functions Annotation(IPA)	p-value	Molecules
Binding of NFkB binding site	0.000217	FN1,LTF,RAC1,SOD2,TRIM28
Biological Process(GO)	p-value	Molecules
negative regulation of apoptotic process	0.0160002	P02788, P21980, P14625, P09525, P04179, O14920, P30405
positive regulation of I-kappaB kinase/NF-kappaB signaling	0.0353682	O95236, P02788, P21980, O14920
negative regulation of ATPase activity	0.0437885	P02788, P30405
positive regulation of toll-like receptor 4 signaling pathway	0.0480619	P02788, P18428
