# Supplementary material for: Identification of TUBB2A by quantitative proteomic analysis as a novel biomarker for the prediction of distant metastatic breast cancer
Source: Clin Proteomics. 2020 May 24;17:16. doi: 10.1186/s12014-020-09280-z (PMC7247212; doi:10.1186/s12014-020-09280-z)
Supplement: Supplementary file 9 — Additional file 9: Table S8. Canonical pathways of clusters enriched by IPA analysis. Canonical pathways in clusters 2, 4, and 6 of the pooled sample set were investigated using the IPA informatics tool. Canonical pathways between molecular subtypes are listed. The p-value cutoff was set to < 0.05, and the activation Z-score was set to > 1. P-values and Z-scores of the canonical pathways are listed. [file 12014_2020_9280_MOESM9_ESM.xlsx]

## Sheet: canonical pathways
Additional File 9: Table S8. Canonical pathways of clusters enriched by IPA analysis. Canonical pathways in clusters 2, 4, and 6 of the pooled sample set were investigated using the IPA informatics tool. Canonical pathways between molecular subtypes are listed. The p-value cutoff was set to < 0.05, and the activation Z-score was set to > 1. P-values and Z-scores of the canonical pathways are list…
Cluster 2	Canonical Pathway	HER2(Dis-meta/Non dis-meta)_Activation Z-score	TNBC(Dis-meta/Non dis-meta)_Activation Z-score	Luminal(Dis-meta/Non dis-meta)_Activation Z-score	-log(P value)
	PI3K/AKT Signaling	2	2	1	2.0933
	BAG2 Signaling Pathway	1	1	2	3.92275
Cluster 4	Canonical Pathway	HER2(Dis-meta/Non dis-meta)_Activation Z-score	TNBC(Dis-meta/Non dis-meta)_Activation Z-score	Luminal(Dis-meta/Non dis-meta)_Activation Z-score	-log(P value)
	tRNA Charging	2.121	2.828	1.414	6.73272
	EIF2 Signaling	3	0.333	3	9.18962
	Gluconeogenesis I	0.816	2.449	0.816	5.53468
	Glycolysis I	0.816	2.449	0.816	5.64771
	Rac Signaling	-1.342	1.342	1.342	1.40336
	PFKFB4 Signaling Pathway	1.342	1.342	0.447	2.99347
	Agrin Interactions at Neuromuscular Junction	0	2	1	1.40708
	TCA Cycle II (Eukaryotic)	0	2	1	3.19453
	Induction of Apoptosis by HIV1	-1	1	-1	1.73764
	Actin Cytoskeleton Signaling	1.134	0.378	1.134	1.54185
	Oxidative Phosphorylation	0.447	1.342	-0.447	1.50709
	Integrin Signaling	0	0.707	1.414	1.62746
	GPCR-Mediated Integration of Enteroendocrine Signaling Exemplified by an L Cell	0	1	1	1.48067
	Glutathione Redox Reactions I	1	0	0	3.34518
Cluster 6	Canonical Pathway	HER2(Dis-meta/Non dis-meta)_Activation Z-score	TNBC(Dis-meta/Non dis-meta)_Activation Z-score	Luminal(Dis-meta/Non dis-meta)_Activation Z-score	-log(P value)
	GP6 Signaling Pathway	1.732	-3.464	3.464	9.30535
	Intrinsic Prothrombin Activation Pathway	1.633	-2.449	2.449	5.83459
	Acute Phase Response Signaling	1.897	-1.897	1.897	10.2723
	LXR/RXR Activation	2.121	-2.121	-0.707	4.93411
	Apelin Liver Signaling Pathway	1	-2	1	4.13227
	Ethanol Degradation II	1	-1	1	4.06561
	Coagulation System	1	-1	1	3.61466
	Actin Cytoskeleton Signaling	-1	0	2	1.39029
	Glutathione-mediated Detoxification	1	-1	1	4.20185
	ILK Signaling	-0.816	0	1.633	3.61325
	Neuroprotective Role of THOP1 in Alzheimer's Disease	0	-1	1	3.39476
